# Supplementary material for: Mouse promoters are characterised by low occupancy and high turnover of RNA polymerase II
Source: Mol Syst Biol. 2025 Mar 31;21(5):447–71. doi: 10.1038/s44320-025-00094-5 (PMC12048509; doi:10.1038/s44320-025-00094-5)
Supplement: Supplementary file 2 — Table EV1 [file 44320_2025_94_MOESM2_ESM.xlsx]

## Sheet: Sheet1
Table EV1. A list of primers for mouse promoter amplicon SMF. A list of all primer pairs used for mouse promoter amplicon SMF, together with a description of the target of the primer pair: Refseq transcript name for regular TSSs, tRNA name for tRNA genes, and TF binding site (TFBS)-ID number for TF control regions (Sönmezer et al., 2021).
Target	Forward (5'-3')	Reverse (5'-3')
NM_001009935.2	TGATTTTTTTGAATATTATTATGATTG	AACAACAACCATTTTCCC
NM_001271607.1	AGGTTTTTTTTTATAAATGATTGAA	ACAACAACCTAAAAAAAATTAC
NM_001287514.1	GGAAGTGGGTGATTTAGAG	CTCCATAAAAAAATTAAAATTCTCC
NM_007563.4	TTAGGGGTTTGGGTTTTTA	TCAAATTCCCACCAAATACT
NM_007569.2	GGGGGTTTATTTGTTTATAA	AAATTTTTTTTCTTTCCTTTAAAA
NM_007657.3	ATGGAGGGAAAGAGGATTT	CTCTCACTCACCCAAAAA
NM_007789.3	GAAATGGTTAATTGTTTTTGGA	TCTAATCAATCCTCCCCAA
NM_008131.4	GATGATGGATGGGTGAATAG	CCCTTTCTCTTTCTTTCTTC
NM_008655.1	GGAGAGAAATTTTTGTGGTT	ATAAAACTTCCCTTCCCAAA
NM_008871.2	TTTTTTTTTAGGTGAGAGTGT	AAAAAAAATTCCAAACACCAA
NM_008972.2	TTTATTTTGGTGGTGATTT	CAACAAAATTCAACACTCTA
NM_009119.3	TGGGGGTTTATATTAATTAGTT	TCCTTCTTAATTTCCTCCTAA
NM_010500.2	TTGTGTATGAAAGGAATTGAA	TCTTCCTCTATAATTATACCCT
NM_011817.2	TTTATTTTAGAGGATTTTGTAAG	TTTTTTTAAACTTTTTCCTTTT
NM_033596.3	AGTTTTATTTGGAGGAATTTGA	TTCTCCAAAAACACCTTCA
NM_153173.4	TGTTTTTTTAAATTTGTTATAAGTGA	TTCTCCAAAAACACCTTCA
NM_178204.2	ATTAAAATAAATGGGGAGTG	TAATATCCTCAAACAAACCC
NM_178206.2	AGGTTGGTGTTTTTAAATAGA	ACACTTAATTAAACCATATTCAA
NM_001042418.1	TTAGTTTATTTTGAAGGAGGG	CCACTATCTCCCCCCT
NM_001100449.1	TTTTAATGTATAATATTTTAGGAGAG	TCACTTCAATTCCCACC
NM_001302451.1	GGGAGTGGTGGTTTTT	AACTTTACTAAAAATTTAACACT
NM_011508.2	AAGAGTGGAGGTTTTGGATA	TTTCCCTCCCCCCTCT
NM_011623.2	TGGTTAGATTTTTTGTTAGT	CCTAAAACCTCAACTCT
NR_040721.1	TTGTAAAAAAAAAAAGAGGTTT	AAAAATTTACACCAATACCCT
NM_001009935.2	TTTTTTGGATGAGGTTTAGG	TTCAAACAAACCCTAACAA
NM_001271607.1	TTAGAGAGGGTTATAGGAGG	ATTTCCCTCCACAAATAACT
NM_007563.4	AGAATTTTAAATAGGTTTTTGGA	CCTCACAACTATAACAATTACA
NM_007789.3	GGAGTTATTTAATGGGGTATTT	TTTCATTCAAAACTCCCTTC
NM_008655.1	GAAAAAAGTAGGGGTAAAAA	AAATCAAAAAAAAAACTTCTAT
NM_008871.2	AGAGTTTTAGAAAAGAGTGGA	AAAATATTCCAATCAAAAAAACC
NM_001287514.1	TTGGAAAGTTATAGGAGAAG	ACTCCATAAAAAAATTAAAATTC
NM_007657.3	AAGGAAGATGGAGGGAAA	TCACCCAAAAAATAAAATTAAATC
NM_011817.2	TTTAAGGATTTATAAAAAAAGAAAG	TAAAACCACTACCAAACAAA
NM_178206.2	TTTGGTTAAATTATGTTTAGATT	TAATATCCTCAAACAAACCC
NM_008972.2	AGTGAGGGAATTAAAAGT	ACAAAATTCAACACTCTAAAT
NM_009119.3	TTTTTTTTAATTTTTTTTTGGGT	CATCACTATAACTACCTAATTCA
NM_010500.2	GGATTAGGTTTTTTTTTGTGG	TCCCTTACTACATACAATTCT
NM_033596.3	TGGTGATATTTTGGATGTTG	CCCTCATCTCTAACTTTCTC
NM_178211.2	TGTATAGTTAGTGTATTGATTGT	TTCTCCAAAAACACCTTCA
NM_175654.2	ATTTGGTTTGATAAAAGATAAATTT	TTCTCCAAAAACACCTTCA
NM_029999.4	AGAGTTTTTGTGTTTAGAGA	AACAAAAAAAAACCAATCACT
NM_009142.3	AGGTTTTTTAGGGAAGGTAA	ATACCCTTCCTTTCTCCC
NM_011267.3	ATTTTGGGGGTGGGGATA	AAATCCTCTTACCTCTCCAA
NM_020610.1	TGAGTTTTTGTGGATGAATT	TCCTCAAAATAAATAATAAAATAAAAA
NM_177632.3	AATTTGGTTTTTTTAAGAGATTAGAAT	TCCCCACCCCCAATAAAT
NM_009665.5	TGTGTTATTAAAGTTTAGGTTTTTT	TCCACAAATAATCCCAAATTC
NM_001291068.1	AAAAAGGAAATAAAAGAAGGG	ACAAAACCAAAAACATTCTC
NM_010516.2	AGGAAGTTGTTATTTAAAGTGG	TCCAACTCACCAATCTAATC
NM_008654.2	AGAAGTTTAGTGTTGTTTTT	CAAAAAATCCTCCCTCAAA
NM_008706.5	AGAAGTTTTTTTTTTAGAGATTAA	ATTCTCTCTCACTCCCTT
NM_011653.2	TGTTGGGAAAAATTTTAGATGA	TAACACCCACCCTCTATCTA
NM_010493.2	TGTTAGTTTTTAATTTTGGGTT	CCCACATATCATTACTTCAATT
NM_145546.1	TTTTTTTAAATTTATAGAGATTTTTT	ACATCAACATAACACAAAAA
NM_001290769.1	TTTAAGGGTTTTATTAAGGGG	CCAAACCTACTACTCCCTA
NM_010240.2	ATTAGAGAGAGGTAGGTGTA	AACTTCATCTCATAAAACTAAAT
NM_011543.4	AAGGATGGGAGATTTTTGAA	ACCTCTCCAAAAAACCTCT
NM_013765.2	TGTTTTTTTATATTAGGGAGTGT	TATCACTTTCTCCTCCAAAA
NM_013642.3	TAGAGGATAGGAGGGTGG	CCACCTCCATCACCATA
NM_009911.3	TTTGATATTTTTTAAGGTTTTAGTT	CTCCAAATCTAAAATTCTATCCA
NM_148935.2	AAAGTTGGAAAAGGGGTG	AAAAAACACCCCTAAATCCT
NM_007586.1	GGAGTTATAGGATAGGAAGA	TTCCAAATTTCCAAAAACT
NM_018732.3	TTTAGTAGTTTTTTAGATTTGG	CCTAATCAAACAACTAAAAAA
NM_001161775.1	GAATAGGAAGAGGTTAAAATT	TTCTTCCCATTATCCTTATA
NR_045402.1	TTTTTTTTTTAGGGGGTAAA	AAAAAAACTCAAATCCAAAAAA
NM_001163143.1	ATGGTTTATATTAAATTTTGTTT	ACTCATTTCCTAAAACCTTA
NM_001244952.1	AGGGGGAAGGGTTTTTAA	TCCCACCTAAATCAATTCAA
NM_001199284.1	TTATGAATTTGATAAGGAAGAGG	CTTCCCTCCAACCCCT
NM_133705.2	AATTAGGAATTATTAGTGTTTTAG	TCCATTCACATTCACTCA
NM_025536.2	GTTTGTTTGTTTGTTTGAGA	AAAACCTAAATCACACATTAC
NM_026670.4	TTTTGATATTGTGGTTTTTTT	ATTCCCTTAATACCAAAACT
NM_010046.2	TTATAAATGGATTTTTTAGTTGA	TCACTAAAAAAATCAAATATAAAA
NM_026539.2	TTTTGAGAGTTTATTAGGGA	ACACTTAAACCAAAATCTTC
NM_001163131.1	GAATGATAGATTTTGATAATTATTAAA	CTAATCTCTAACCAATCCCA
NM_176982.2	TGGGAATTAAATTTGGGTTTT	CTCCTTTCTTTCCTTCCC
NM_001172146.1	ATGGTGGGAATTTAAGG	TCCTAAAACACCCATTAATT
NM_021354.1	TTTATAGATAAGAAAAATAAGGAG	TAAACCCCAAAACTCTTT
tRNA-Ala-AGC-2-1	TTTTTTGTTTTTTTGTATTAGG	AATCCAAACTTTTCAAATCA
tRNA-Ala-TGC-3-1	ATTTATTTTTTTTGGTTGTGATT	CTTTTTTCTACCAACACCAA
tRNA-Arg-TCG-2-1	TGATTAGAGAGGATTTAAATT	ACATAATTTAAACCCACAAA
tRNA-Asp-GTC-1-5	AGGATTTAGGGTTGAGGT	ACCCCAAATTATAAAACAATCT
tRNA-Pro-CGG-1-2	TTTTTATTTTTAGGGAGGAGA	TCAACCTAATACCAACCTAT
tRNA-Ser-GCT-2-1	TTTGTGAGTTATAATATTTTAAAA	TTTTTCTTCTTTTCTACAAAA
tRNA-Arg-ACG-3-1	TTTTGGGGATTGGTGTAA	AACCTCCACTCTCAAAAATA
tRNA-Asp-GTC-1-1	ATATAGGTAGGGTTAAGAATTT	CCTATAATTCCTCCTTCCAA
NM_023665.3	AAGTTAAGAGTTTATTATTTAGGT	CCACAAACAAACAAACAAA
NM_025774.3	TGGTTTTAATTTTAATTTGAGGA	TCCTAAAAATACACTAACCCT
NM_138747.2	TTTAATATAAAATTTTGGGAATAGG	CTCCAAAATCTCCCACAA
NM_144521.2	TGGTAGGAGAAATATTATGTTG	CACCTATAACATTAATCATTTACTAA
NM_001163741.2	GAAGGAAGATGTTTGAAAAGA	CTTCACCTCCCTTCACA
NM_001163754.1	AGGTGAGGGAATAGGAA	AAAATTCAATTAAATCACCTTT
TFBS_332993	AGTTATTTTTATGGGGGGAA	CATCCAAAAAAAAATATCCTTCA
TFBS_921564	GGGAGTGTTAGGAGGAAT	AAAAACAACAACAACAACAA
TFBS_5064611	TGGGTGTTATAGGAGTAGAA	TCTTTTAAAACAACTATACAATTTTC
TFBS_2713761	TTTGGTGTTTTTTAGGTTTTG	AAAAAAAAACTAACCTCCCC
TFBS_2675709	AATGGGGTTATAGGTGAAT	AATAAAATCTCCTCAATATCCC
TFBS_4489844	AGGAATTTAAATTTTTGTTGAGT	AATTCCATTTTCCTCATTAAAA
