# Supplementary material for: Mouse promoters are characterised by low occupancy and high turnover of RNA polymerase II
Source: Mol Syst Biol. 2025 Mar 31;21(5):447–71. doi: 10.1038/s44320-025-00094-5 (PMC12048509; doi:10.1038/s44320-025-00094-5)
Supplement: Supplementary file 3 — Table EV2 [file 44320_2025_94_MOESM3_ESM.xlsx]

## Sheet: Sheet1
Table EV2. Sequencing datasets used in this study. A list with the details of all sequencing datasets used in this study. For datasets deposited in GEO, the GEO series accession and sample accession are listed, for datasets deposited in ArrayExpress the accession code of the study and the ENA sample code are listed.
Data type	Target	Species	Cell line	Series Accession	Sample Accession	Citation
			(condition)
ChIP-seq	Pol II	Drosophila melanogaster	S2	GSE113470	GSM3106625	(Tettey et al., 2019)
					GSM3106626
ChIP-seq	Pol II	Mus musculus	C2C12	GSE25308	GSM721286	(Asp et al., 2011)
ChIP-seq	Pol II	Mus musculus	mESC	GSE70661	GSM1816100	(Langer et al., 2016)
ChIP-seq	Pol II	Mus musculus	NP	GSE25532	GSM632050	(Tiwari et al., 2012)
ChIP-seq	Pol II	Mus musculus	MEL	GSE36030	GSM912895	(The ENCODE Project Consortium, 2012)
MNase-seq	–	Mus musculus	mESC	GSE112134	GSM3058339	(Barisic et al., 2019)
					GSM3058340
MNase-seq	–	Drosophila melanogaster	S2	GSE20472	GSM550123	(Gilchrist et al., 2010)
PRO-seq	–	Drosophila melanogaster	S2	GSE42117	GSM1032757	(Kwak et al., 2013)
					GSM1032758
PRO-seq	–	Mus musculus	TKO mESC	E-MTAB-12601	ERS14433762	(Kreibich et al., 2023)
					ERS14433763
					ERS14433764
PRO-seq	–	Drosophila melanogaster	S2	E-MTAB-14462	ERS21039296	This study
					ERS21039297
					ERS21039298
					ERS21039299
					ERS21039300
					ERS21039301
					ERS21039302
					ERS21039303
					ERS21039304
PRO-seq	–	Mus musculus	TKO mESC	E-MTAB-14462	ERS21039305	This study
					ERS21039306
					ERS21039307
					ERS21039308
					ERS21039309
					ERS21039310
					ERS21039311
					ERS21039312
					ERS21039313
RNA-seq	–	Mus musculus	TKO mESC	GSE67867	GSM1657371	(Domcke et al., 2015)
					GSM1657372
					GSM1657373
SMF	genome-wide	Drosophila melanogaster	S2	GSE77369	GSM2050819	(Krebs et al., 2017)
					GSM2050820
					GSM2050821
					GSM2050822
SMF	amplicon	Drosophila melanogaster	S2	GSE77369	GSM2050761	(Krebs et al., 2017)
					GSM2050765
					GSM2050771
					GSM2050775
SMF	bait-capture	Mus musculus	mESC	E-MTAB-9123	ERS4575885	(Sönmezer et al., 2021)
					ERS4575888
SMF	bait-capture	Mus musculus	TKO mESC	E-MTAB-9123	ERS4575883	(Sönmezer et al., 2021)
					ERS4575886
SMF	bait-capture	Mus musculus	NP	E-MTAB-9123	ERS4575884	(Sönmezer et al., 2021)
					ERS4575887
SMF	bait-capture	Mus musculus	C2C12	E-MTAB-11700	ERS11872569	(Kreibich et al., 2023)
					ERS11872570
SMF	bait-capture	Mus musculus	MEL	E-MTAB-11700	ERS11872567	(Kreibich et al., 2023)
					ERS11872568
SMF	amplicon	Mus musculus	TKO mESC	E-MTAB-14461	ERS21039292	This study
					ERS21039293
					ERS21039294
					ERS21039295
References
Asp, P., Blum, R., Vethantham, V., Parisi, F., Micsinai, M., Cheng, J., Bowman, C., Kluger, Y., Dynlacht, B.D., 2011. Genome-wide remodeling of the epigenetic landscape during myogenic differentiation. Proc. Natl. Acad. Sci. U.S.A. 108. https://doi.org/10.1073/pnas.1102223108
Barisic, D., Stadler, M.B., Iurlaro, M., Schübeler, D., 2019. Mammalian ISWI and SWI/SNF selectively mediate binding of distinct transcription factors. Nature 569, 136–140. https://doi.org/10.1038/s41586-019-1115-5
Domcke, S., Bardet, A.F., Adrian Ginno, P., Hartl, D., Burger, L., Schübeler, D., 2015. Competition between DNA methylation and transcription factors determines binding of NRF1. Nature 528, 575–579. https://doi.org/10.1038/nature16462
Gilchrist, D.A., Dos Santos, G., Fargo, D.C., Xie, B., Gao, Y., Li, L., Adelman, K., 2010. Pausing of RNA Polymerase II Disrupts DNA-Specified Nucleosome Organization to Enable Precise Gene Regulation. Cell 143, 540–551. https://doi.org/10.1016/j.cell.2010.10.004
Krebs, A.R., Imanci, D., Hoerner, L., Gaidatzis, D., Burger, L., Schübeler, D., 2017. Genome-wide Single-Molecule Footprinting Reveals High RNA Polymerase II Turnover at Paused Promoters. Molecular Cell 67, 411-422.e4. https://doi.org/10.1016/j.molcel.2017.06.027
Kreibich, E., Kleinendorst, R., Barzaghi, G., Kaspar, S., Krebs, A.R., 2023. Single-molecule footprinting identifies context-dependent regulation of enhancers by DNA methylation. Molecular Cell 83, 787-802.e9. https://doi.org/10.1016/j.molcel.2023.01.017
Kwak, H., Fuda, N.J., Core, L.J., Lis, J.T., 2013. Precise Maps of RNA Polymerase Reveal How Promoters Direct Initiation and Pausing. Science 339, 950–953. https://doi.org/10.1126/science.1229386
Langer, D., Martianov, I., Alpern, D., Rhinn, M., Keime, C., Dollé, P., Mengus, G., Davidson, I., 2016. Essential role of the TFIID subunit TAF4 in murine embryogenesis and embryonic stem cell differentiation. Nat Commun 7, 11063. https://doi.org/10.1038/ncomms11063
Sönmezer, C., Kleinendorst, R., Imanci, D., Barzaghi, G., Villacorta, L., Schübeler, D., Benes, V., Molina, N., Krebs, A.R., 2021. Molecular Co-occupancy Identifies Transcription Factor Binding Cooperativity In Vivo. Molecular Cell 81, 255-267.e6. https://doi.org/10.1016/j.molcel.2020.11.015
Tettey, T.T., Gao, X., Shao, W., Li, H., Story, B.A., Chitsazan, A.D., Glaser, R.L., Goode, Z.H., Seidel, C.W., Conaway, R.C., Zeitlinger, J., Blanchette, M., Conaway, J.W., 2019. A Role for FACT in RNA Polymerase II Promoter-Proximal Pausing. Cell Reports 27, 3770-3779.e7. https://doi.org/10.1016/j.celrep.2019.05.099
The ENCODE Project Consortium, 2012. An integrated encyclopedia of DNA elements in the human genome. Nature 489, 57–74. https://doi.org/10.1038/nature11247
Tiwari, V.K., Stadler, M.B., Wirbelauer, C., Paro, R., Schübeler, D., Beisel, C., 2012. A chromatin-modifying function of JNK during stem cell differentiation. Nat Genet 44, 94–100. https://doi.org/10.1038/ng.1036
