# Supplementary material for: Mouse promoters are characterised by low occupancy and high turnover of RNA polymerase II
Source: Mol Syst Biol. 2025 Mar 31;21(5):447–71. doi: 10.1038/s44320-025-00094-5 (PMC12048509; doi:10.1038/s44320-025-00094-5)
Supplement: Supplementary file 5 — Dataset EV1 [file 44320_2025_94_MOESM5_ESM.xlsx]

## Sheet: Legend
Dataset EV1 - Promoter state frequency of top 5% highly active promoters from bait-capture SMF in TKO mESCs (Sönmezer et al., 2021)

## Sheet: Dataset EV1
gene	TATA	top5_PolII_ChIP	unassigned	nucleosome	unbound	PIC	PIC.polII	polII
NM_001001180.2	FALSE	FALSE	5.40186	76.8928	16.475	0	0.735294	0.49505
NM_001001181.3	FALSE	FALSE	2.6331	15.5478	74.537	3.7037	0.78125	2.79707
NM_001001184.1	FALSE	FALSE	0.909091	16.2615	81.3585	0.909091	0.561798	0
NM_001001295.2	TRUE	FALSE	10.0828	61.4493	27.0393	0.952381	0.47619	0
NM_001001297.2	FALSE	FALSE	3.51852	12.5926	80.3704	1.85185	0	1.66667
NM_001001333.2	FALSE	FALSE	2.94118	19.1651	69.592	3.08349	1.47059	3.74763
NM_001001334.2	FALSE	FALSE	0	92.8276	7.17241	0	0	0
NM_001001492.2	FALSE	FALSE	24.0418	17.8354	56.6202	1.50261	0	0
NM_001001493.2	FALSE	FALSE	13.6603	27.4043	54.4737	4.46172	0	0
NM_001001650.1	FALSE	FALSE	0.909091	50.4545	48.6364	0	0	0
NM_001001796.4	FALSE	FALSE	2.10736	80.9006	13.7311	1.08696	2.17391	0
NM_001001880.2	FALSE	TRUE	0	14.8966	81.6552	1.72414	0	1.72414
NM_001001882.3	FALSE	FALSE	4.1954	48.2759	44.1379	2.52874	0	0.862069
NM_001001892.2	TRUE	FALSE	3.86549	42.379	49.89	1.25707	2.02703	0.581395
NM_001001979.2	FALSE	FALSE	4.35118	81.1357	13.3895	1.1236	0	0
NM_001001980.2	FALSE	FALSE	1.42857	64.8016	27.4603	4.16667	2.14286	0
NM_001001982.2	FALSE	FALSE	1.66667	65.7971	32.5362	0	0	0
NM_001001983.2	FALSE	FALSE	4	72.565	21.7401	0.847458	0.847458	0
NM_001001985.3	FALSE	FALSE	8.97583	63.5443	27.4799	0	0	0
NM_001002004.2	FALSE	FALSE	2.85714	30.5714	66.5714	0	0	0
NM_001002008.1	FALSE	FALSE	4.39977	48.9802	43.7354	2.88462	0	0
NM_001002012.1	FALSE	FALSE	0	34.9567	65.0433	0	0	0
NM_001002238.2	FALSE	FALSE	6.28518	77.9362	6.28518	3.97749	5.51595	0
NM_001002240.2	FALSE	FALSE	6.28518	77.9362	6.28518	3.97749	5.51595	0
NM_001002267.2	FALSE	FALSE	1.04167	51.5046	42.7083	0	0	4.74537
NM_001002268.3	FALSE	FALSE	2.87398	87.2054	9.92063	0	0	0
NM_001002846.2	FALSE	FALSE	0.819672	54.2777	44.9027	0	0	0
NM_001002895.2	FALSE	FALSE	0	30.5921	66.567	1.13636	0	1.70455
NM_001002929.4	FALSE	FALSE	10.3318	29.4118	60.2564	0	0	0
NM_001003666.2	FALSE	FALSE	6.53066	83.6617	9.18648	0	0	0.621118
NM_001003913.2	FALSE	FALSE	3.08248	31.8878	63.9881	1.04167	0	0
NM_001003917.4	FALSE	FALSE	0	5.55556	93.0556	0	0	1.38889
NM_001003919.1	FALSE	TRUE	5.29122	7.83429	73.6054	1.08696	0.943396	11.2387
NM_001003939.2	FALSE	FALSE	0	51.3133	41.8856	5.58161	0	1.21951
NM_001003949.3	FALSE	FALSE	1.5625	21.9744	59.0341	0	0	17.429
NM_001004066.3	FALSE	FALSE	4.16667	24.1111	67.9444	0	0	3.77778
NM_001004139.2	FALSE	FALSE	1.85185	67.037	27.4074	3.7037	0	0
NM_001004140.2	FALSE	TRUE	0.847458	84.4942	11.401	0	0	3.25742
NM_001004157.2	FALSE	FALSE	1.72414	73.2348	18.1445	5.17241	1.72414	0
NM_001004173.2	FALSE	FALSE	0	95.0746	1.98195	0	2.94349	0
NM_001004185.3	FALSE	FALSE	0	29.5385	70.4615	0	0	0
NM_001004190.3	FALSE	FALSE	8.44828	13.5632	41.3985	36.59	0	0
NM_001004191.3	FALSE	TRUE	0	25.7603	71.9964	2.2433	0	0
NM_001004362.2	FALSE	FALSE	0	66.226	32.2115	0	0	1.5625
NM_001004365.2	FALSE	FALSE	10.3266	47.2208	41.1369	0	0	1.31579
NM_001004721.1	FALSE	FALSE	1.13636	33.3042	63.6364	1.92308	0	0
NM_001005232.1	TRUE	FALSE	0.543478	91.7916	6.57796	0	0	1.08696
NM_001005341.3	FALSE	FALSE	3.50877	43.3897	50.4699	0	1.75439	0.877193
NM_001005343.2	FALSE	FALSE	0	48.6842	50	0	1.31579	0
NM_001005358.2	FALSE	FALSE	2.01539	20.6272	74.4728	0.964217	0.126422	1.79399
NM_001005423.2	FALSE	FALSE	5.26115	42.2417	48.0557	3.62181	0	0.819672
NM_001005426.2	FALSE	FALSE	1.5625	26.4137	29.8735	38.6161	2.34375	1.19048
NM_001005508.2	FALSE	FALSE	6.19634	86.7301	7.07353	0	0	0
NM_001005511.3	FALSE	FALSE	2.27273	70.4545	25	0	2.27273	0
NM_001005608.2	FALSE	FALSE	4.96778	83.1901	11.8421	0	0	0
NM_001005846.2	FALSE	FALSE	0	88.6115	6.42955	0	3.48837	1.47059
NM_001005859.3	FALSE	FALSE	0	16.4526	77.2791	1.0989	1.0989	4.07058
NM_001005863.2	FALSE	FALSE	0	35.625	62.375	0	2	0
NM_001005864.3	FALSE	FALSE	5.5641	84.0256	7.12821	1.28205	2	0
NM_001007268.1	FALSE	FALSE	0	81.2644	11.8966	0	6.83908	0
NM_001007567.2	FALSE	TRUE	0	13.7089	77.4335	3.22379	0	5.6338
NM_001007568.2	FALSE	FALSE	9.36616	40.549	46.5761	3.50877	0	0
NM_001007569.1	FALSE	FALSE	1.47059	77.0108	19.3127	0	1.47059	0.735294
NM_001007571.2	FALSE	TRUE	6.32558	11.2636	72.6512	9.37209	0	0.387597
NM_001007575.2	FALSE	FALSE	2.15375	44.5295	47.5968	4.03345	0	1.68646
NM_001007581.1	FALSE	FALSE	8.577	19.7856	54.6053	11.0867	5.01949	0.925926
NM_001007589.3	FALSE	FALSE	15.709	26.1754	55.3731	1.25	0	1.49254
NM_001008231.2	FALSE	FALSE	0	31.562	66.2641	2.17391	0	0
NM_001008421.1	FALSE	FALSE	8.54097	26.549	29.0873	30.553	3.05796	2.21186
NM_001008548.4	FALSE	FALSE	1.78571	88.8289	8.22259	1.16279	0	0
NM_001008550.1	FALSE	FALSE	0	13.132	82.4927	0	0.485437	3.8898
NM_001008700.3	TRUE	FALSE	3.52285	35.5424	59.8709	1.06383	0	0
NM_001008973.2	FALSE	FALSE	2.02991	53.2051	40.7585	0	4.00641	0
NM_001009573.2	FALSE	FALSE	2.27273	68.1818	18.1818	0	6.81818	4.54545
NM_001009927.2	FALSE	FALSE	0	61.3175	35.5329	0	0	3.14961
NM_001009935.2	TRUE	TRUE	2.6614	29.4532	16.0277	44.7167	6.11331	1.02767
NM_001009981.2	FALSE	FALSE	0	32.7885	67.2115	0	0	0
NM_001010826.3	FALSE	FALSE	0	85.9331	10.5786	2.32558	0	1.16279
NM_001010833.2	FALSE	FALSE	0	7.83333	90.9167	1.25	0	0
NM_001010941.2	FALSE	FALSE	2.05479	72.7132	21.5643	0.684932	1.6129	1.36986
NM_001012236.1	FALSE	FALSE	0	69.2857	19.3651	0	3.4127	7.93651
NM_001012273.1	FALSE	TRUE	0	4.08163	87.8571	1.02041	0	7.04082
NM_001012309.2	FALSE	TRUE	3.68552	28.2993	65.6455	0	0	2.36973
NM_001012311.2	FALSE	FALSE	1.42857	79.5238	15.9524	1.42857	1.66667	0
NM_001012400.2	FALSE	FALSE	18.0804	56.4484	20.7341	4.7371	0	0
NM_001012401.2	TRUE	FALSE	0	86.274	7.56722	1.81818	4.34059	0
NM_001012623.1	FALSE	FALSE	8.57143	87.6407	3.78788	0	0	0
NM_001012638.1	FALSE	FALSE	6.01987	38.5009	37.5804	17.0368	0.862069	0
NM_001012667.2	FALSE	FALSE	1.35135	74.5377	24.111	0	0	0
NM_001013365.2	FALSE	FALSE	0	83.097	9.7561	1.16279	5.98412	0
NM_001013368.5	FALSE	FALSE	2.7027	50.8306	43.7392	1.35135	0	1.37615
NM_001013373.2	FALSE	FALSE	9.30303	79.1515	7.78788	0	0	3.75758
NM_001013374.2	FALSE	FALSE	0	5.75397	87.8968	6.34921	0	0
NM_001013375.1	FALSE	FALSE	17.0833	31.3889	30.9722	2.22222	0	18.3333
NM_001013376.2	FALSE	FALSE	10.4074	16.5922	66.6915	3.65955	1.0101	1.63934
NM_001013378.2	FALSE	FALSE	0	1.72414	96.663	0	1.6129	0
NM_001013380.2	FALSE	FALSE	10.1916	55.2168	32.2106	0	0	2.38095
NM_001013381.2	FALSE	FALSE	0	73.0952	25.7143	0	0	1.19048
NM_001013577.1	FALSE	FALSE	0	8.37806	91.6219	0	0	0
NM_001013616.2	FALSE	FALSE	1.35135	15.6456	81.8919	0	0	1.11111
NM_001013755.3	FALSE	FALSE	1.47059	80.1471	11.7647	2.94118	2.20588	1.47059
NM_001013771.2	FALSE	FALSE	1.5625	78.5511	18.75	1.13636	0	0
NM_001013814.1	FALSE	FALSE	0.793651	51.1447	47.268	0	0	0.793651
NM_001014981.1	FALSE	FALSE	2.43902	49.0796	34.5605	13.9208	0	0
NM_001014995.1	FALSE	FALSE	0	65.4658	25.9627	0	8.57143	0
NM_001015039.1	FALSE	FALSE	0	57.3059	37.2146	4.10959	0	1.36986
NM_001015046.2	FALSE	FALSE	4.40171	58.5043	32.6496	1.11111	1.66667	1.66667
NM_001015889.2	FALSE	FALSE	5.76599	16.4983	77.7357	0	0	0
NM_001017362.2	FALSE	FALSE	0.78125	74.399	15.5048	0	3.84615	5.46875
NM_001017429.2	FALSE	FALSE	4.54545	14.9733	79.5009	0	0	0.980392
NM_001017525.1	FALSE	FALSE	3.02003	82.8327	14.1473	0	0	0
NM_001024135.2	FALSE	FALSE	0.925926	9.18803	88.0342	0	0	1.85185
NM_001024138.1	FALSE	FALSE	0	65.4719	34.5281	0	0	0
NM_001024139.1	FALSE	FALSE	0	70.523	29.477	0	0	0
NM_001024147.2	FALSE	FALSE	0.847458	72.7035	24.3304	0.423729	1.69492	0
NM_001024385.1	TRUE	FALSE	0.47619	51.2245	42.8231	1.4966	0	3.97959
NM_001024468.3	FALSE	FALSE	0	80.0711	19.9289	0	0	0
NM_001024474.2	FALSE	FALSE	0	46.0859	50.9259	2.98822	0	0
NM_001024504.2	FALSE	FALSE	0	20.6653	79.3347	0	0	0
NM_001024508.3	FALSE	FALSE	27.7273	29.2424	26.8182	16.2121	0	0
NM_001024526.2	FALSE	TRUE	0	15.1316	78.0702	4.16667	0	2.63158
NM_001024614.1	FALSE	FALSE	3.84615	49.0716	47.0822	0	0	0
NM_001024616.1	FALSE	FALSE	10.4643	42.0929	33.2299	12.2393	0.657895	1.31579
NM_001024622.2	FALSE	FALSE	1.51515	38.3117	58.658	0	0	1.51515
NM_001024626.2	FALSE	FALSE	11.8744	37.0683	49.8855	1.17188	0	0
NM_001024699.1	FALSE	FALSE	0.909091	38.2727	60.8182	0	0	0
NM_001024720.3	FALSE	FALSE	0	47.2348	52.0076	0	0	0.757576
NM_001024726.2	FALSE	FALSE	1.11111	45	39.4444	2.22222	6.11111	6.11111
NM_001024731.2	FALSE	FALSE	2.70251	33.785	53.919	5.18648	2.20231	2.20474
NM_001024806.2	FALSE	FALSE	1.38116	11.1605	73.8181	3.56878	0.403226	9.66815
NM_001024841.3	FALSE	FALSE	0	77.0396	18.648	0	4.31235	0
NM_001024842.1	FALSE	FALSE	0	94.186	5.81395	0	0	0
NM_001024853.1	FALSE	FALSE	16.4484	9.6302	71.0901	0	0	2.83128
NM_001024910.3	FALSE	TRUE	0	7.14286	85.0708	6.43501	1.35135	0
NM_001024919.1	FALSE	FALSE	1.85185	56.229	40.9933	0	0	0.925926
NM_001024922.2	FALSE	FALSE	16.9742	28.3156	50.1762	4.53402	0	0
NM_001024926.3	FALSE	FALSE	10.5612	44.2852	39.5099	3.39662	1.40449	0.842697
NM_001024950.2	FALSE	FALSE	0	85.9247	12.0499	0	2.02537	0
NM_001025067.2	FALSE	FALSE	5.92949	16.1859	75.9615	0	0	1.92308
NM_001025093.2	FALSE	FALSE	0	21.4646	72.8535	0	0	5.68182
NM_001025156.2	FALSE	FALSE	14.6495	63.2804	20.8653	1.20482	0	0
NM_001025163.1	FALSE	FALSE	2.63158	27.6961	55.5857	7.92054	1.47059	4.69556
NM_001025313.1	FALSE	FALSE	0	44.9387	38.6847	5.15796	2.57898	8.63959
NM_001025373.2	FALSE	FALSE	14.8723	71.5006	12.6655	0	0	0.961538
NM_001025375.2	FALSE	FALSE	0	32.971	48.0525	15.8514	2.08333	1.04167
NM_001025382.2	FALSE	FALSE	28.2501	57.9926	13.5134	0	0.243902	0
NM_001025386.1	FALSE	FALSE	8.90648	58.0901	31.8407	0	0	1.16279
NM_001025391.2	FALSE	FALSE	3.38983	20.9499	41.5845	1.16279	0	32.9129
NM_001025392.1	FALSE	TRUE	1.21951	12.6558	76.9106	0	0	9.21409
NM_001025431.1	FALSE	FALSE	0	56.25	41.6667	0	2.08333	0
NM_001025444.3	FALSE	FALSE	4.34783	80.7971	11.0145	1.66667	2.17391	0
NM_001025559.3	FALSE	FALSE	2.77778	72.7853	19.0315	1.35135	4.05405	0
NM_001025572.1	FALSE	FALSE	4.54545	74.4108	18.0135	0	0	3.0303
NM_001025584.2	FALSE	FALSE	1.51515	80.5465	17.0455	0	0	0.892857
NM_001025594.1	FALSE	FALSE	7.11144	20.3812	72.5073	0	0	0
NM_001025608.2	FALSE	FALSE	2.27273	16.2273	63	15.3636	2	1.13636
NM_001025617.2	FALSE	FALSE	2.27273	14.3398	62.9329	19.8593	0.595238	0
NM_001025779.1	FALSE	FALSE	0	76.9781	12.4501	1.59574	2.62633	6.34973
NM_001025947.2	FALSE	FALSE	1.39423	3.41346	72.0673	22.5	0.625	0
NM_001026211.2	FALSE	FALSE	19.0008	17.608	27.1403	35.1521	1.0989	0
NM_001026212.1	FALSE	FALSE	2.94118	69.7712	27.2876	0	0	0
NM_001029873.2	FALSE	FALSE	2.94118	1.92308	95.1357	0	0	0
NM_001029929.2	FALSE	FALSE	6.62879	86.7424	6.62879	0	0	0
NM_001029933.2	FALSE	FALSE	20.1923	53.2051	22.5962	4.00641	0	0
NM_001029938.2	FALSE	FALSE	0	84.612	14.0366	1.35135	0	0
NM_001029979.2	FALSE	FALSE	2.83019	13.1604	84.0094	0	0	0
NM_001029982.2	FALSE	FALSE	18.0373	10.2522	70.3947	1.31579	0	0
NM_001029983.2	FALSE	FALSE	20.6925	17.9343	34.4014	26.9718	0	0
NM_001029990.1	FALSE	FALSE	0	21.6132	76.2834	2.10339	0	0
NM_001029993.1	FALSE	FALSE	1.19048	23.0655	61.3095	0	1.04167	13.3929
NM_001030274.1	FALSE	FALSE	8.06777	10.0242	44.1509	37.7572	0	0
NM_001030292.1	FALSE	FALSE	2.83333	53	44.1667	0	0	0
NM_001031808.2	FALSE	FALSE	0.568182	7.60668	87.5116	0	1.02041	3.29314
NM_001032727.1	FALSE	FALSE	4.34783	50.6988	41.382	3.57143	0	0
NM_001033039.2	FALSE	FALSE	0	29.7436	68.6538	0	0.769231	0.833333
NM_001033128.3	FALSE	FALSE	0	63.9077	17.5676	18.5248	0	0
NM_001033131.3	TRUE	FALSE	0.746269	96.3798	2.87393	0	0	0
NM_001033136.3	FALSE	FALSE	1.78571	18.319	77.2167	2.67857	0	0
NM_001033140.3	FALSE	FALSE	2.8169	59.1801	37.2988	0	0	0.704225
NM_001033156.4	FALSE	FALSE	5.01772	33.961	58.5623	0	1.63934	0.819672
NM_001033157.4	FALSE	FALSE	2.5641	7.28108	90.1548	0	0	0
NM_001033162.2	FALSE	FALSE	1.38889	82.7614	15.1144	0	0.735294	0
NM_001033164.2	FALSE	FALSE	7.46377	23.5507	32.3188	33.6594	0.724638	2.28261
NM_001033170.4	FALSE	TRUE	5.2139	65.508	25.5348	1.47059	0	2.27273
NM_001033171.2	FALSE	FALSE	3.0303	69.8678	26.5969	0	0	0.505051
NM_001033178.3	FALSE	FALSE	4.47761	49.5025	42.3162	0	0	3.7037
NM_001033191.2	FALSE	FALSE	0	82.7778	17.2222	0	0	0
NM_001033194.3	FALSE	FALSE	1.1236	51.8799	46.035	0	0	0.961538
NM_001033201.3	FALSE	FALSE	7.91386	19.9403	55.5527	10.807	3.34717	2.43902
NM_001033202.3	FALSE	FALSE	12.8372	43.29	43.8728	0	0	0
NM_001033204.1	FALSE	FALSE	40.2105	12.4123	47.3772	0	0	0
NM_001033208.4	FALSE	FALSE	0.925926	41.3773	56.7708	0	0.925926	0
NM_001033221.3	FALSE	FALSE	0	89.4664	9.25156	0	0	1.28205
NM_001033225.2	FALSE	FALSE	1.42857	19.0476	79.5238	0	0	0
NM_001033238.1	FALSE	FALSE	0	20.4658	77.3602	0	0	2.17391
NM_001033256.3	FALSE	FALSE	13.7152	37.8976	24.6676	20.3998	1.90027	1.41959
NM_001033258.4	FALSE	FALSE	2.5	63.6202	27.2951	2.47268	2.45902	1.65301
NM_001033262.2	FALSE	FALSE	0	95.4545	4.54545	0	0	0
NM_001033271.5	FALSE	FALSE	12.715	13.0835	74.2015	0	0	0
NM_001033281.3	FALSE	FALSE	0	83.4087	10.6335	1.28205	3.39367	1.28205
NM_001033290.2	FALSE	FALSE	2.5	85.436	12.064	0	0	0
NM_001033292.3	FALSE	FALSE	9.35897	68.3333	22.3077	0	0	0
NM_001033293.2	FALSE	FALSE	2.17391	42.777	39.4109	6.45161	5.96073	3.22581
NM_001033297.2	FALSE	FALSE	0.877193	39.6592	50.6242	0.438596	0	8.40081
NM_001033300.2	FALSE	FALSE	4	42	50	1	0	3
NM_001033301.4	FALSE	FALSE	7.5	28.4615	62.1154	0	1.92308	0
NM_001033302.2	FALSE	FALSE	0	59.1852	38.8148	0	0	2
NM_001033305.3	FALSE	FALSE	13.3014	29.0346	20.6706	28.7767	1.08696	7.1297
NM_001033311.3	FALSE	FALSE	0	84.7028	15.2972	0	0	0
NM_001033312.3	FALSE	FALSE	0	12.1569	86.1765	0	0	1.66667
NM_001033318.3	FALSE	FALSE	14.2641	21.6935	57.248	6.39113	0.403226	0
NM_001033321.1	FALSE	FALSE	1.94805	4.07571	90.6673	1.18127	0	2.12766
NM_001033331.2	FALSE	FALSE	5.87478	8.59917	73.4793	10.5904	0	1.45631
NM_001033336.3	FALSE	TRUE	0	60.7143	38.0952	0	0	1.19048
NM_001033337.4	FALSE	FALSE	0	66.9154	21.8055	1.89873	2.95137	6.42905
NM_001033341.2	FALSE	FALSE	1.13636	29.9612	68.9024	0	0	0
NM_001033351.2	FALSE	FALSE	0.735294	70.5147	26.7647	1.25	0	0.735294
NM_001033352.3	TRUE	TRUE	1.5625	20.477	62.5	9.70395	1.5625	4.19408
NM_001033355.3	FALSE	TRUE	3.94845	67.2872	28.7643	0	0	0
NM_001033359.2	FALSE	FALSE	0	82.5	17.5	0	0	0
NM_001033369.3	FALSE	FALSE	0.490196	71.3235	24.0371	0	3.70273	0.446429
NM_001033373.2	FALSE	FALSE	7.83871	49.1935	37.129	3.22581	1.6129	1
NM_001033379.3	FALSE	FALSE	5.38095	22.6667	66.9524	4	0	1
NM_001033383.2	FALSE	FALSE	6.22711	64.8352	28.9377	0	0	0
NM_001033385.3	FALSE	FALSE	2.73973	9.7032	85.5023	1.36986	0	0.684932
NM_001033415.3	FALSE	FALSE	3.63001	77.1643	18.4758	0	0.729927	0
NM_001033428.2	FALSE	FALSE	3.19201	71.1014	14.9366	2.09552	5.36062	3.31384
NM_001033449.1	FALSE	FALSE	8.11688	68.539	15.9416	6.68831	0	0.714286
NM_001033457.2	FALSE	FALSE	10.7159	17.0201	63.0187	8.75513	0	0.490196
NM_001033458.4	FALSE	FALSE	1.5873	45.7341	51.4286	0	0	1.25
NM_001033461.3	FALSE	FALSE	0.735294	83.1948	13.864	0.735294	1.47059	0
NM_001033465.2	FALSE	FALSE	0	36.9326	58.9578	3.42466	0	0.684932
NM_001033468.3	FALSE	FALSE	0	97.6744	2.32558	0	0	0
NM_001033469.2	FALSE	FALSE	5.76923	82.6923	11.5385	0	0	0
NM_001033474.2	FALSE	FALSE	4.42308	22.8846	41.1538	26.5385	5	0
NM_001033481.1	FALSE	FALSE	0	66.564	33.436	0	0	0
NM_001033484.1	FALSE	FALSE	0	37.343	58.2609	4.39614	0	0
NM_001033488.2	FALSE	FALSE	4.65078	44.5051	42.5521	0.943396	0.877193	6.47137
NM_001033490.1	FALSE	FALSE	45.9865	23.0852	30.9283	0	0	0
NM_001033532.3	FALSE	FALSE	0	8.34748	85.0594	0	0	6.5931
NM_001033537.2	FALSE	FALSE	4.1898	62.9467	27.7498	4.54545	0.568182	0
NM_001033597.1	FALSE	FALSE	4.7619	75	15.4762	0	1.19048	3.57143
NM_001033599.1	FALSE	FALSE	2.85714	86.5105	4.49649	2.45902	3.67681	0
NM_001033654.2	FALSE	FALSE	1.78571	82.764	15.4503	0	0	0
NM_001033669.2	FALSE	FALSE	1.1227	56.9598	40.688	0.819672	0	0.409836
NM_001033773.4	FALSE	FALSE	6.45338	64.5816	27.297	0.471698	1.19634	0
NM_001033865.1	FALSE	FALSE	0.893017	94.2073	2.67905	0	2.00032	0.220264
NM_001033874.2	FALSE	FALSE	1.6129	37.8299	59.4208	0	0	1.13636
NM_001033908.1	FALSE	TRUE	0	27.6262	70.6279	1.04167	0.704225	0
NM_001033929.2	FALSE	FALSE	3.0303	68.0682	28.9015	0	0	0
NM_001033954.3	FALSE	FALSE	5.71895	74.5915	15.5229	2.77778	1.38889	0
NM_001033962.1	FALSE	FALSE	0	18.1818	77.6768	1.0101	0	3.13131
NM_001033966.4	FALSE	FALSE	2.17391	2.17391	95.6522	0	0	0
NM_001033981.3	FALSE	FALSE	30.5288	10.8173	14.4231	44.2308	0	0
NM_001033988.2	FALSE	FALSE	4.18803	27.265	64.1026	2.22222	0	2.22222
NM_001034037.1	FALSE	FALSE	0	20.1395	75.5349	2.32558	2	0
NM_001034060.3	FALSE	FALSE	8.66013	66.9118	24.4281	0	0	0
NM_001034858.3	FALSE	FALSE	0	66.4615	31.5385	0	0	2
NM_001034862.2	FALSE	TRUE	5.6318	9.29836	85.0698	0	0	0
NM_001034869.2	FALSE	FALSE	2.02005	83.6667	8.38596	0	4.91729	1.01003
NM_001034878.2	FALSE	FALSE	2.17391	33.3992	24.4071	37.747	0	2.27273
NM_001034881.3	FALSE	FALSE	0	58.7838	41.2162	0	0	0
NM_001034882.3	FALSE	FALSE	0	17.1569	78.0392	1.47059	0	3.33333
NM_001034885.3	FALSE	FALSE	0	38.3576	57.6577	0	0	3.98475
NM_001034893.1	FALSE	FALSE	3.7179	49.47	45.6764	0.850307	0.141243	0.144092
NM_001034895.3	FALSE	FALSE	4.01116	80.4325	15.5563	0	0	0
NM_001034900.3	FALSE	FALSE	1.31001	31.6346	65.1522	0.593165	0.358423	0.951588
NM_001034902.2	FALSE	FALSE	0	95.1355	3.61446	0	1.25	0
NM_001034909.3	FALSE	FALSE	9.41442	70.9212	18.9475	0.179211	0.358423	0.179211
NM_001035239.2	FALSE	FALSE	2.04082	63.9366	22.0462	2.3362	9.64017	0
NM_001035532.2	FALSE	FALSE	0	60.4017	31.528	5.12912	0	2.94118
NM_001035854.2	FALSE	FALSE	6.27451	40.2941	43.5621	9.28105	0	0.588235
NM_001037136.1	FALSE	FALSE	0	13.75	84.6875	0	0	1.5625
NM_001037166.2	TRUE	FALSE	5.64187	79.9013	13.6241	0.832785	0	0
NM_001037247.4	FALSE	FALSE	1.71569	80.8824	16.6667	0.735294	0	0
NM_001037294.1	FALSE	FALSE	4.81803	84.8842	8.37469	1.92308	0	0
NM_001037665.2	FALSE	FALSE	6.17251	15.5795	61.2668	16.9811	0	0
NM_001037717.3	FALSE	FALSE	10.2381	44.881	34.7619	10.119	0	0
NM_001037723.3	FALSE	FALSE	1.78571	85.3836	5.42328	0	5.55556	1.85185
NM_001037725.3	FALSE	TRUE	2	15.3529	77.6471	5	0	0
NM_001037726.1	FALSE	TRUE	0	8.20272	90.0731	0	0	1.72414
NM_001037740.1	FALSE	FALSE	13.2785	9.64217	77.0793	0	0	0
NM_001037742.2	FALSE	FALSE	3.25203	71.5447	22.9675	1.01626	1.21951	0
NM_001037744.1	FALSE	FALSE	0	93.3951	3.79139	1.49254	1.32098	0
NM_001037754.3	TRUE	FALSE	3.125	25.8333	19.4792	46.875	3.125	1.5625
NM_001037756.2	FALSE	FALSE	0	22.1774	73.2079	0	0	4.6147
NM_001037762.1	FALSE	FALSE	3.22581	31.8044	63.3569	0	0	1.6129
NM_001037842.3	FALSE	FALSE	5.40752	84.9356	8.64681	0	0	1.0101
NM_001037878.3	FALSE	TRUE	3.0303	20.847	50.4564	22.6543	1.80723	1.20482
NM_001037905.3	FALSE	FALSE	0	72.7604	25.9239	0	0	1.31579
NM_001037907.1	TRUE	FALSE	3.65854	61.5854	30.3443	4.41176	0	0
NM_001037909.3	FALSE	FALSE	0	93.2203	4.23729	0	0.847458	1.69492
NM_001037913.2	FALSE	FALSE	3.33333	24.8718	51.9231	11.2821	0	8.58974
NM_001037914.3	FALSE	FALSE	0	92.9654	4.7619	0	2.27273	0
NM_001037927.1	FALSE	FALSE	13.1659	19.9001	66.934	0	0	0
NM_001037928.3	FALSE	FALSE	3.77825	35.6992	59.4809	0	0	1.04167
NM_001037941.3	FALSE	FALSE	4.30403	21.4286	72.9853	1.28205	0	0
NM_001037957.3	FALSE	FALSE	34.5355	34.5615	30.903	0	0	0
NM_001037997.3	FALSE	FALSE	10.9848	28.2197	58.5227	2.27273	0	0
NM_001038010.2	FALSE	FALSE	8.48896	17.5722	65.6621	4.03226	0	4.24448
NM_001038015.1	FALSE	FALSE	14.2568	39.4369	42.7703	3.53604	0	0
NM_001038492.2	FALSE	FALSE	3.07018	59.6491	36.4035	0.877193	0	0
NM_001038587.4	FALSE	FALSE	2.63158	30.3056	67.0628	0	0	0
NM_001038608.2	FALSE	TRUE	3.125	33.6806	60.0694	0	0	3.125
NM_001038619.1	FALSE	FALSE	3.44422	39.4216	45.1172	8.79326	1.90482	1.31888
NM_001038624.1	FALSE	FALSE	1.5446	69.998	26.3298	1.06383	0	1.06383
NM_001038635.2	FALSE	FALSE	2.72401	67.2043	28.9606	0	0	1.11111
NM_001038637.1	FALSE	FALSE	1.65799	60.8605	34.3198	0	2.78581	0.37594
NM_001038658.2	FALSE	FALSE	3.27986	87.1805	6.03808	0	2.79734	0.704225
NM_001039045.1	FALSE	FALSE	2.20865	20.8177	75.6579	1.31579	0	0
NM_001039049.1	FALSE	FALSE	0	73.6898	5.73975	8.25312	2.86988	9.44742
NM_001039051.2	FALSE	FALSE	0	69.4139	28.663	1.92308	0	0
NM_001039077.2	FALSE	FALSE	1.51515	30.1212	65.3333	0	1.51515	1.51515
NM_001039084.1	FALSE	TRUE	3.08442	33.6039	48.1331	9.41558	3.97727	1.78571
NM_001039089.1	FALSE	FALSE	4.05405	14.4911	81.4549	0	0	0
NM_001039129.4	FALSE	TRUE	4.0812	30.0499	47.6923	8.7037	2.07977	7.39316
NM_001039153.3	FALSE	FALSE	0	4.16667	94.3627	1.47059	0	0
NM_001039155.1	FALSE	FALSE	0	67.2492	31.5603	0	0	1.19048
NM_001039157.2	FALSE	FALSE	7.98368	1.51515	90.5012	0	0	0
NM_001039169.1	FALSE	FALSE	8.43698	31.364	55.0788	4.37396	0	0.746269
NM_001039170.1	FALSE	FALSE	0	18.6207	72.6646	3.54232	3.44828	1.72414
NM_001039185.1	FALSE	FALSE	0	42.2932	57.7068	0	0	0
NM_001039189.2	FALSE	FALSE	1	36.0526	56.3684	6.57895	0	0
NM_001039194.3	FALSE	FALSE	2.5	17.3913	73.587	0	6.52174	0
NM_001039198.1	FALSE	FALSE	5.93434	51.7677	39.5202	0	0	2.77778
NM_001039200.2	FALSE	FALSE	2.94118	19.9042	70.1094	2.94118	2.94118	1.16279
NM_001039228.4	FALSE	FALSE	26.256	30.9809	42.7632	0	0	0
NM_001039244.3	FALSE	FALSE	0	86.7236	13.2764	0	0	0
NM_001039351.2	FALSE	FALSE	0	5.80498	92.7809	0.632911	0	0.78125
NM_001039363.2	FALSE	FALSE	1.334	5.48658	87.5423	4.89486	0.295858	0.446429
NM_001039376.2	FALSE	FALSE	0	86.2963	7.5	0	0.925926	5.27778
NM_001039385.1	TRUE	FALSE	26.713	18.0093	42.2685	13.0093	0	0
NM_001039392.2	FALSE	TRUE	3.30285	79.4715	14.9644	0	0	2.26118
NM_001039474.1	FALSE	FALSE	11.3492	26.6667	60.1905	0	0	1.79365
NM_001039478.1	FALSE	FALSE	6.6129	31.1828	56.3978	4.13978	0	1.66667
NM_001039482.1	FALSE	FALSE	11.3468	17.5049	70.228	0.306748	0	0.613497
NM_001039483.1	FALSE	TRUE	7.92208	28.8312	61.8182	0	0	1.42857
NM_001039485.4	FALSE	FALSE	1.63043	41.6365	51.087	3.17029	2.47585	0
NM_001039488.1	FALSE	FALSE	1.7722	24.552	71.366	0	0	2.30984
NM_001039493.1	FALSE	FALSE	5.38462	26.3435	46.9652	4.96312	3.67756	12.666
NM_001039501.2	FALSE	FALSE	17.6087	12.7717	69.6196	0	0	0
NM_001039514.1	FALSE	TRUE	9.05797	40.5495	49.6679	0	0.724638	0
NM_001039519.2	FALSE	TRUE	1.97368	10.7948	81.5387	2.69871	1.31579	1.6783
NM_001039520.2	FALSE	FALSE	2.47253	14.9267	82.6007	0	0	0
NM_001039521.1	FALSE	TRUE	1.21951	36.3039	58.1144	0	1.92308	2.43902
NM_001039522.1	FALSE	FALSE	5.79545	67.6136	26.5909	0	0	0
NM_001039532.2	FALSE	FALSE	7.41279	51.7442	40.843	0	0	0
NM_001039534.1	FALSE	FALSE	15.7123	35.5329	39.5803	7.8525	0.621118	0.700935
NM_001039536.2	FALSE	FALSE	0	60.4978	26.6775	3.57143	0	9.25325
NM_001039537.2	FALSE	FALSE	16.6667	48.1481	33.3333	0	0	1.85185
NM_001039543.2	FALSE	FALSE	1.36986	25.3158	71.9445	0.684932	0	0.684932
NM_001039551.1	FALSE	TRUE	0	31.2554	62.816	5.92851	0	0
NM_001039557.4	FALSE	FALSE	4.87805	69.5122	24.3902	0	1.21951	0
NM_001039562.1	FALSE	FALSE	0.884956	50.4478	47.7823	0	0.884956	0
NM_001039644.2	FALSE	FALSE	2.30769	20	76.1538	1.53846	0	0
NM_001039653.2	FALSE	FALSE	1.6129	92.2287	6.15836	0	0	0
NM_001039658.2	FALSE	FALSE	3	41.8095	51.1905	2	0	2
NM_001039677.2	FALSE	FALSE	2.40964	64.5279	30.0925	0	2.97002	0
NM_001039678.2	FALSE	FALSE	1.88799	85.8717	10.6865	0.406504	0.406504	0.740741
NM_001039684.2	FALSE	FALSE	2.57732	8.1701	88.7371	0	0	0.515464
NM_001039723.2	FALSE	FALSE	7.53968	21.2302	70.0397	0	0	1.19048
NM_001039824.2	FALSE	TRUE	8.2711	19.6916	70.138	1.25	0	0.649351
NM_001039878.2	FALSE	FALSE	5.56734	84.9417	9.49099	0	0	0
NM_001039951.2	FALSE	FALSE	5.22319	66.1855	21.5942	1.44928	0.724638	4.82319
NM_001039965.1	FALSE	TRUE	4.7619	70.6349	23.0159	0.793651	0.793651	0
NM_001040111.1	FALSE	FALSE	0.877193	43.9713	45.311	7.17703	2.66348	0
NM_001040130.3	FALSE	FALSE	0	64.6205	31.808	0	1.22768	2.34375
NM_001040136.2	FALSE	FALSE	3.45943	10.6023	84.7188	1.21951	0	0
NM_001040137.2	FALSE	FALSE	1.36356	87.0937	4.8795	0	6.66323	0
NM_001040187.1	FALSE	FALSE	0	4.98994	76.6398	1.40845	0	16.9618
NM_001040396.2	FALSE	TRUE	11.4543	58.5293	30.0164	0	0	0
NM_001040684.1	FALSE	FALSE	4.08163	80.4209	12.3937	1.04167	1.02041	1.04167
NM_001042407.1	FALSE	FALSE	7.8362	26.997	20.4752	39.0293	1.16279	4.49949
NM_001042408.1	FALSE	TRUE	3.125	33.6806	60.0694	0	0	3.125
NM_001042484.1	FALSE	TRUE	16.5702	5.10204	58.2242	19.3573	0.746269	0
NM_001042487.1	FALSE	FALSE	4.6875	79.375	8.02083	0	7.91667	0
NM_001042489.2	FALSE	FALSE	0	45.0174	51.115	0	0	3.8676
NM_001042501.1	FALSE	FALSE	27.0089	26.5625	46.4286	0	0	0
NM_001042504.2	FALSE	FALSE	3.0303	40.1186	56.8511	0	0	0
NM_001042513.1	FALSE	FALSE	18.2857	32.276	48.9333	0.505051	0	0
NM_001042556.1	FALSE	FALSE	0.588235	37.531	60.1801	0	1.02041	0.680272
NM_001042557.2	FALSE	FALSE	0.980392	9.40512	83.6823	3.38983	0.847458	1.69492
NM_001042606.2	FALSE	FALSE	1.85185	91.2963	6.85185	0	0	0
NM_001042710.1	FALSE	FALSE	2.08333	87.2159	3.0303	0	7.67045	0
NM_001042715.3	FALSE	FALSE	4.94048	31.1905	52.6786	0	11.1905	0
NM_001042727.2	FALSE	FALSE	1.28205	30.9019	64.8099	1.72414	0	1.28205
NM_001042760.1	FALSE	FALSE	0	86.9048	8.92857	0	0	4.16667
NM_001042768.3	FALSE	FALSE	0	90.8918	4.55408	0	1.96078	2.5933
NM_001043355.2	FALSE	FALSE	0	54.8328	31.1269	0	14.0403	0
NM_001044718.2	FALSE	FALSE	7.30159	7.30159	82.8571	2.53968	0	0
NM_001044744.1	FALSE	FALSE	1.81818	7.2949	89.9778	0	0	0.909091
NM_001044747.2	FALSE	FALSE	0	30.074	67.6533	2.27273	0	0
NM_001044751.1	FALSE	FALSE	0.943396	89.2497	9.80693	0	0	0
NM_001045482.2	FALSE	FALSE	1.28458	42.8689	49.3248	0	0.741107	5.78063
NM_001045483.1	FALSE	FALSE	3.73458	26.255	62.1591	5.48897	0.877193	1.48515
NM_001045484.2	FALSE	FALSE	0	13.3082	83.5668	0	0	3.125
NM_001045489.1	FALSE	FALSE	2.20588	51.1878	45.1357	0	0	1.47059
NM_001045521.1	FALSE	FALSE	16.9841	64.3386	15.8201	2.85714	0	0
NM_001045527.1	FALSE	FALSE	0	72.954	18.6701	1.08696	7.289	0
NM_001045529.3	FALSE	FALSE	0.574713	4.0906	33.2488	60.0406	1.06491	0.980392
NM_001045536.2	FALSE	FALSE	3.22581	23.7903	59.8015	10.6079	0.961538	1.6129
NM_001045553.1	FALSE	FALSE	5.32015	14.0301	66.3842	12.8766	1.38889	0
NM_001045558.1	FALSE	FALSE	11.1685	24.1123	57.1145	4.66349	1.47059	1.47059
NM_001045559.1	FALSE	FALSE	9.57099	48.682	40.2742	1.05263	0	0.420168
NM_001046637.1	FALSE	FALSE	0	25.5024	68.5284	0	0	5.96927
NM_001047159.2	FALSE	TRUE	1.85185	12.7778	73.8889	3.7037	0	7.77778
NM_001047433.2	FALSE	FALSE	4.63526	6.63627	86.6008	2.12766	0	0
NM_001047435.2	FALSE	FALSE	4.49949	33.6704	54.2214	2.17391	5.43478	0
NM_001048057.1	FALSE	FALSE	23.0263	35.773	38.9803	0	0	2.22039
NM_001048060.2	FALSE	FALSE	1.08696	57.6726	30.6905	0.980392	8.48252	1.08696
NM_001048061.1	TRUE	TRUE	2.08333	71.3717	6.93469	7.13951	8.57912	3.89162
NM_001048142.1	FALSE	FALSE	0	63.5119	35.2976	1.19048	0	0
NM_001048148.1	FALSE	TRUE	0	10.7143	89.2857	0	0	0
NM_001048179.1	FALSE	FALSE	1.06383	34.9626	60.207	0	1.35135	2.41518
NM_001048189.4	FALSE	FALSE	1.42857	26.7143	71.8571	0	0	0
NM_001048192.2	FALSE	TRUE	5.9478	50.5135	34.9593	8.57938	0	0
NM_001048207.1	FALSE	FALSE	7.06603	65.3789	26.2045	1.35056	0	0
NM_001048227.1	FALSE	FALSE	1.42886	88.5691	4.94999	0	2.89855	2.1535
NM_001048229.1	FALSE	FALSE	0.877193	84.3301	11.5929	1.44537	1.31579	0.438596
NM_001076681.2	FALSE	FALSE	8.34783	12.5217	79.1304	0	0	0
NM_001076789.1	FALSE	FALSE	15.1442	40.5769	37.6442	3.50962	1.875	1.25
NM_001077237.1	FALSE	FALSE	0	40	56	0	0	4
NM_001077406.1	FALSE	FALSE	0	31.6532	68.3468	0	0	0
NM_001077410.1	FALSE	FALSE	1.75686	79.6071	18.2839	0	0.352113	0
NM_001077496.1	FALSE	FALSE	0.561798	83.3629	15.5135	0.561798	0	0
NM_001077529.2	FALSE	FALSE	1.69683	70.4751	23.5011	3.84615	0.480769	0
NM_001077595.2	FALSE	FALSE	1.60092	66.4191	30.3407	1.63934	0	0
NM_001077636.1	FALSE	TRUE	4.03226	37.0968	58.0645	0.403226	0	0.403226
NM_001077638.2	FALSE	FALSE	2.16291	68.8219	27.7957	0	0	1.21951
NM_001077684.1	FALSE	FALSE	4.27819	42.4341	51.0643	0.684932	0	1.53846
NM_001077696.1	FALSE	FALSE	7.19543	21.9203	30.2819	39.8777	0.724638	0
NM_001077713.1	FALSE	FALSE	0	37.7984	60.2785	0	0	1.92308
NM_001079686.1	FALSE	FALSE	0.91653	75.9574	19.9918	0.384615	2.74959	0
NM_001079814.1	FALSE	FALSE	2.80075	5.18797	87.6504	0.357143	0	4.00376
NM_001079908.2	FALSE	TRUE	6.52174	18.0602	71.0702	2.17391	0	2.17391
NM_001080127.1	FALSE	FALSE	16.7641	18.0799	62.5244	0	0	2.63158
NM_001080384.1	TRUE	FALSE	4.43661	27.0871	66.9838	0	0	1.49254
NM_001080387.2	FALSE	FALSE	17.044	18.2704	40.7547	22.2642	1.66667	0
NM_001080388.2	FALSE	FALSE	2.27273	33.1818	57.5	0.909091	0	6.13636
NM_001080557.1	FALSE	FALSE	4.375	34.1667	53.9583	1.04167	0.833333	5.625
NM_001080742.2	FALSE	FALSE	1.49254	70.0746	26.9403	0	1.49254	0
NM_001080743.1	FALSE	FALSE	3.125	3.0303	64.8674	28.9773	0	0
NM_001080754.1	FALSE	FALSE	10.3402	39.4953	46.6953	2.13458	0	1.33458
NM_001080774.1	FALSE	FALSE	3.1746	80.9942	13.4503	0	0.793651	1.5873
NM_001080776.1	FALSE	FALSE	2.17391	88.3058	6.70915	2.81109	0	0
NM_001080780.1	TRUE	FALSE	1.85185	87.037	6.94444	0	3.24074	0.925926
NM_001080815.1	FALSE	FALSE	0	91.0714	8.92857	0	0	0
NM_001080935.1	FALSE	FALSE	1.9152	87.9605	6.46199	0.526316	3.13596	0
NM_001080949.2	FALSE	FALSE	4.90702	55.2169	38.4814	0.826446	0	0.568182
NM_001080964.1	FALSE	FALSE	4	9.94737	86.0526	0	0	0
NM_001080969.3	FALSE	FALSE	8.33841	35.2708	55.5843	0.806452	0	0
NM_001080995.1	FALSE	FALSE	3.93258	24.8723	66.6496	1.51515	0	3.0303
NM_001080999.2	FALSE	TRUE	0.961538	10.0962	87.0192	0	0	1.92308
NM_001081001.2	FALSE	TRUE	18.9394	48.4848	32.5758	0	0	0
NM_001081017.2	FALSE	FALSE	5.21645	55.0433	36.0823	0	1.47186	2.18615
NM_001081021.1	FALSE	FALSE	6.34538	40.2075	40.7095	7.64391	0	5.09371
NM_001081025.1	FALSE	FALSE	0	42.8105	56.2092	0	0	0.980392
NM_001081029.1	FALSE	FALSE	3.33333	41.6667	53.3333	0	1.66667	0
NM_001081041.1	FALSE	FALSE	13.3869	38.8621	46.593	1.15797	0	0
NM_001081050.2	FALSE	FALSE	1.21951	34.8432	56.6783	6.03949	1.21951	0
NM_001081051.2	FALSE	FALSE	5.27778	15	74.4444	5.27778	0	0
NM_001081054.2	FALSE	FALSE	12.4494	21.1876	58.2996	6.30904	0	1.75439
NM_001081060.1	FALSE	FALSE	6.81004	62.1416	21.819	2.77778	4.83871	1.6129
NM_001081061.1	FALSE	FALSE	13.5714	42.619	43.8095	0	0	0
NM_001081065.1	FALSE	FALSE	1.13636	25.3788	69.697	3.78788	0	0
NM_001081069.1	FALSE	FALSE	0	81.3043	18.6957	0	0	0
NM_001081071.2	FALSE	FALSE	0	24.4805	70.974	0	2.27273	2.27273
NM_001081073.1	FALSE	FALSE	4.55408	62.0493	31.7837	1.6129	0	0
NM_001081085.2	FALSE	FALSE	3.38983	78.9425	12.9514	1.69492	3.02137	0
NM_001081090.1	FALSE	FALSE	6.70103	37.5258	53.7423	1.03093	0	1
NM_001081092.1	FALSE	FALSE	0	83.4477	16.5523	0	0	0
NM_001081100.1	FALSE	FALSE	0.78125	10.0962	76.242	9.53526	1.28205	2.0633
NM_001081101.2	FALSE	FALSE	1.2605	67.1887	28.6096	0.840336	1.2605	0.840336
NM_001081112.1	FALSE	FALSE	0	21.25	37.9167	32.5	0	8.33333
NM_001081113.1	FALSE	FALSE	3.84615	21.1538	73.0769	0	1.92308	0
NM_001081118.1	FALSE	FALSE	4.41176	29.928	65.6602	0	0	0
NM_001081119.1	FALSE	FALSE	7.97491	18.6977	73.3274	0	0	0
NM_001081129.1	FALSE	FALSE	1.02041	95.0869	3.89267	0	0	0
NM_001081130.1	FALSE	FALSE	2.87785	27.3085	63.3747	6.43892	0	0
NM_001081147.1	FALSE	FALSE	2.47948	87.7223	9.79822	0	0	0
NM_001081152.1	FALSE	FALSE	4.16667	10.8333	83.3333	0	0	1.66667
NM_001081158.2	FALSE	FALSE	0.877193	35.1077	59.6292	2.63158	0	1.75439
NM_001081176.1	FALSE	TRUE	2.1326	9.31166	83.2981	5.2576	0	0
NM_001081183.1	FALSE	FALSE	0	2.64706	96.3725	0	0	0.980392
NM_001081188.1	FALSE	TRUE	9.73389	32.493	56.3025	1.47059	0	0
NM_001081193.2	FALSE	FALSE	12.7165	2.27273	84.2532	0.757576	0	0
NM_001081203.1	FALSE	FALSE	3.40909	55	41.5909	0	0	0
NM_001081210.1	FALSE	FALSE	44.6429	17.7296	23.3418	13.3929	0.892857	0
NM_001081213.1	FALSE	TRUE	1.92308	38.3547	55.0214	0	0	4.70085
NM_001081214.1	FALSE	FALSE	10.2811	23.1555	57.3609	5.26678	0.47619	3.45955
NM_001081217.1	FALSE	FALSE	0	15.5012	76.3986	1.28205	0	6.81818
NM_001081229.1	FALSE	FALSE	4.6875	89.0625	6.25	0	0	0
NM_001081236.1	FALSE	FALSE	0	3.40909	87.5	0	0	9.09091
NM_001081237.1	FALSE	FALSE	0.666667	76.6364	21.3333	0	0.909091	0.454545
NM_001081238.2	FALSE	FALSE	4.28571	91.4286	4.28571	0	0	0
NM_001081240.3	FALSE	TRUE	17.589	61.4521	20.9589	0	0	0
NM_001081259.1	FALSE	TRUE	1.38889	0	97.2222	1.38889	0	0
NM_001081263.1	FALSE	FALSE	0	78.2407	21.7593	0	0	0
NM_001081266.1	FALSE	FALSE	8.8196	20.738	61.8135	1.44928	2.89855	4.28108
NM_001081278.2	FALSE	FALSE	0.724638	70.9061	27.6446	0	0.724638	0
NM_001081282.2	FALSE	TRUE	6.63265	63.7755	28.4014	0	0	1.19048
NM_001081288.1	FALSE	FALSE	3.15271	18.67	73.8916	0	0	4.28571
NM_001081290.1	FALSE	FALSE	11.2281	32.4561	56.3158	0	0	0
NM_001081295.1	FALSE	FALSE	0	76.3282	22.0189	0	0	1.65289
NM_001081299.1	FALSE	FALSE	12.291	47.9933	39.7157	0	0	0
NM_001081304.1	FALSE	FALSE	3.97214	43.9194	44.1642	1.80723	1.5625	4.57455
NM_001081307.1	FALSE	FALSE	2.09389	16.7362	78.9866	0	0	2.18331
NM_001081322.1	FALSE	FALSE	0	34.4697	60.2273	2.27273	0	3.0303
NM_001081323.2	FALSE	FALSE	0	5.18433	94.8157	0	0	0
NM_001081327.1	FALSE	FALSE	3.03993	62.5227	31.8058	1.31579	0	1.31579
NM_001081332.1	FALSE	FALSE	0	94.5521	3.44792	0	0.666667	1.33333
NM_001081335.2	FALSE	FALSE	6.60714	70.7143	22.6786	0	0	0
NM_001081336.1	FALSE	FALSE	0	87.0315	3.44828	0	9.52024	0
NM_001081348.3	FALSE	FALSE	1.08696	76.6798	17.836	1.13636	3.26087	0
NM_001081349.2	TRUE	FALSE	0	70.7092	21.6076	4.44444	2.17494	1.06383
NM_001081351.1	FALSE	FALSE	6.73077	75.3205	17.9487	0	0	0
NM_001081352.1	FALSE	FALSE	7.16902	7.16902	85.662	0	0	0
NM_001081353.1	FALSE	FALSE	6.64488	18.8453	66.6667	7.84314	0	0
NM_001081358.2	FALSE	FALSE	0	21.1556	78.8444	0	0	0
NM_001081360.1	FALSE	FALSE	16.2041	12.7157	67.1418	3.93848	0	0
NM_001081362.1	FALSE	FALSE	33.8122	41.4237	24.7642	0	0	0
NM_001081363.2	FALSE	FALSE	4.05405	33.0908	61.5038	0	0	1.35135
NM_001081365.1	FALSE	FALSE	3.33704	8.61605	83.4214	1.6129	0	3.01261
NM_001081368.2	FALSE	FALSE	1.35135	28.4065	70.2421	0	0	0
NM_001081370.2	FALSE	FALSE	0	58.4008	24.6289	0	7.1525	9.81781
NM_001081378.1	FALSE	FALSE	3.0303	41.1364	43.2576	11.0606	1.51515	0
NM_001081392.1	FALSE	FALSE	5.87898	35.3312	52.1088	4.30004	0	2.38095
NM_001081402.1	FALSE	FALSE	1.21951	22.5766	74.9844	0	0	1.21951
NM_001081406.1	FALSE	FALSE	15.9733	21.978	55.0235	7.02512	0	0
NM_001081411.1	FALSE	FALSE	0	34.0839	65.9161	0	0	0
NM_001081420.1	FALSE	FALSE	14.7386	20.1335	61.9021	0	0	3.22581
NM_001081423.2	FALSE	FALSE	0	11.4453	83.4586	0	0	5.09607
NM_001081429.1	FALSE	TRUE	3.61446	37.4699	54.6988	0.60241	0	3.61446
NM_001081434.1	FALSE	FALSE	0	75.3788	23.1061	0	0	1.51515
NM_001081437.1	FALSE	FALSE	1.5877	29.3851	68.2208	0	0	0.806452
NM_001081445.1	FALSE	FALSE	1.02041	26.9017	68.0272	0	0	4.05071
NM_001081471.1	FALSE	FALSE	3.97059	79.1176	11.9118	2.5	2.5	0
NM_001081475.1	TRUE	TRUE	0	56.5441	23.652	8.92157	0	10.8824
NM_001081493.2	TRUE	FALSE	2.38095	13.8528	76.9481	0	0	6.81818
NM_001081633.1	FALSE	FALSE	1.92308	26.5385	68.7821	2.75641	0	0
NM_001081635.1	FALSE	FALSE	7.65504	72.3837	16.4729	0	0	3.48837
NM_001081650.2	FALSE	FALSE	0	89.8661	8.70536	1.42857	0	0
NM_001081962.2	FALSE	FALSE	0	85.8048	7.82414	0	4.73174	1.63934
NM_001082532.1	FALSE	FALSE	15.1959	17.9994	66.8047	0	0	0
NM_001082548.1	FALSE	TRUE	6.60569	62.9878	23.0285	1.21951	4.10569	2.05285
NM_001082975.1	FALSE	FALSE	10.023	71.371	16.9931	1.6129	0	0
NM_001083320.2	FALSE	FALSE	0	75.5	20.5	2	2	0
NM_001083331.2	FALSE	TRUE	21.9156	8.76623	69.3182	0	0	0
NM_001083587.1	FALSE	FALSE	0	87.1491	11.0965	1.75439	0	0
NM_001083807.1	FALSE	FALSE	1.07601	28.8462	68.6355	1.44231	0	0
NM_001083808.1	FALSE	FALSE	4.16667	59.25	36.5833	0	0	0
NM_001083887.2	FALSE	FALSE	0.892857	11.7063	84.7222	1.78571	0	0.892857
NM_001083894.1	FALSE	FALSE	2.7658	34.2672	61.9253	0	0.520833	0.520833
NM_001083906.1	FALSE	FALSE	0	93.3866	4.40891	0	2.20446	0
NM_001083922.1	FALSE	TRUE	0.480769	13.5675	72.2132	13.3149	0	0.423729
NM_001083927.1	FALSE	FALSE	10.4377	14.9832	73.064	0	0	1.51515
NM_001083945.1	FALSE	FALSE	2.04762	63.0476	25.2857	5.52381	4.09524	0
NM_001083958.1	FALSE	FALSE	4.87805	31.2718	52.4826	8.92857	0	2.43902
NM_001085374.1	FALSE	FALSE	0	39.9471	58.2011	0	1.85185	0
NM_001085421.1	FALSE	FALSE	6.99287	24.2837	64.2359	3.08899	0	1.39857
NM_001085473.2	FALSE	FALSE	0.561798	37.942	59.2844	1.08811	0	1.1236
NM_001085491.2	FALSE	FALSE	2.04422	89.612	7.27993	0	1.06383	0
NM_001085493.2	FALSE	FALSE	0	10.9933	82.1372	3.84615	0	3.02339
NM_001085528.1	FALSE	FALSE	0	92.1118	1.42857	0	6.45963	0
NM_001085535.1	FALSE	FALSE	2.05423	62.33	27.2013	4.30147	4.11305	0
NM_001093752.1	FALSE	FALSE	10.553	12.3502	60.8295	0	5.71429	10.553
NM_001093753.1	FALSE	FALSE	6.44689	23.8595	37.0488	31.2389	0.636943	0.768922
NM_001093759.1	FALSE	FALSE	7.20427	52.7589	37.141	0.231481	0	2.6644
NM_001097644.1	FALSE	FALSE	0	68.8519	17.1111	0	8.48148	5.55556
NM_001098231.1	FALSE	FALSE	0	9.2775	90.7225	0	0	0
NM_001098425.1	FALSE	FALSE	1.08696	78.6789	18.0602	0	0	2.17391
NM_001098810.2	FALSE	FALSE	4.83254	65.311	29.8565	0	0	0
NM_001099288.1	FALSE	FALSE	0	59.4203	40.5797	0	0	0
NM_001099295.2	FALSE	FALSE	0	91.9397	6.92389	0	1.13636	0
NM_001099323.2	FALSE	FALSE	0	88.2773	11.7227	0	0	0
NM_001099628.1	FALSE	FALSE	0	1.82927	93.5688	0.609756	0	3.99218
NM_001099632.1	FALSE	FALSE	0	90.5093	9.49074	0	0	0
NM_001099674.1	FALSE	FALSE	1.17647	10	84.9444	2.7027	0	1.17647
NM_001099742.1	TRUE	FALSE	1.40845	89.7513	6.02337	2.8169	0	0
NM_001099774.2	TRUE	FALSE	0	90.6926	4.65368	0	4.65368	0
NM_001099779.1	FALSE	FALSE	3.25815	59.0226	33.0201	1.75439	2.94486	0
NM_001099792.1	FALSE	FALSE	0.970874	16.8629	75.9891	3.81675	0	2.36044
NM_001100394.1	FALSE	FALSE	0	63.3816	34.1998	0	0	2.41863
NM_001100462.1	FALSE	FALSE	0	91.6667	8.33333	0	0	0
NM_001100606.1	FALSE	FALSE	3.96779	20.5862	64.7417	5.53174	1.44231	3.73031
NM_001101445.1	FALSE	FALSE	15.4545	47.7273	35.9091	0	0	0.909091
NM_001101510.1	FALSE	FALSE	6.66667	75.2381	15.2381	0	0	2.85714
NM_001101516.1	FALSE	FALSE	1	93.4375	4	0	0	1.5625
NM_001101519.1	FALSE	FALSE	0	59.074	34.4018	3.7073	0.704225	2.11268
NM_001101605.1	TRUE	FALSE	4.44154	87.7703	6.11486	0	0.729927	0.943396
NM_001102414.1	FALSE	FALSE	15.2493	67.1188	16.4956	0	0	1.13636
NM_001102471.1	FALSE	FALSE	12.7451	29.2892	57.2304	0	0	0.735294
NM_001102565.1	FALSE	TRUE	2.38095	32.684	63.7987	1.13636	0	0
NM_001102611.1	FALSE	FALSE	6.41026	6.3141	86.0256	0	0	1.25
NM_001102613.1	FALSE	FALSE	2.38095	86.63	7.41758	3.57143	0	0
NM_001102615.1	FALSE	FALSE	0	83.8768	12.8623	0	2.17391	1.08696
NM_001103177.2	FALSE	FALSE	1.85185	69.8718	15.2422	0	13.0342	0
NM_001104530.1	FALSE	FALSE	0.609756	27.4975	66.4133	3.42466	2.05479	0
NM_001104531.1	FALSE	FALSE	1.21951	95.3871	3.39343	0	0	0
NM_001104556.1	FALSE	FALSE	0.609756	27.4975	66.4133	3.42466	2.05479	0
NM_001104617.1	FALSE	FALSE	8.94231	35.5769	55.4808	0	0	0
NM_001105557.2	FALSE	FALSE	2.30735	48.8351	48.8575	0	0	0
NM_001105667.1	FALSE	FALSE	1.53061	32.3707	64.1569	0.970874	0	0.970874
NM_001109685.1	FALSE	FALSE	1.06383	27.0517	66.8997	1.42857	0	3.55623
NM_001109745.1	FALSE	TRUE	2.77778	3.84615	75.3739	15.438	0	2.5641
NM_001109747.1	FALSE	FALSE	2.0979	18.3566	68.0944	9.17832	2.27273	0
NM_001109748.1	FALSE	FALSE	3.125	45.6731	44.2308	0	0	6.97115
NM_001109750.1	FALSE	FALSE	0	3.33333	96.6667	0	0	0
NM_001109913.1	FALSE	TRUE	2.38095	17.1898	32.3773	46.9517	0	1.10029
NM_001109991.1	FALSE	FALSE	0	65.841	25.7488	0	1.6129	6.79724
NM_001109993.1	FALSE	FALSE	0	64.6205	31.808	0	1.22768	2.34375
NM_001109995.1	FALSE	FALSE	9.14322	57.5661	32.3103	0	0	0.980392
NM_001110009.2	FALSE	FALSE	1.08696	62.4321	33.356	1.5625	0	1.5625
NM_001110013.1	FALSE	FALSE	0	16.3988	82.3512	0.625	0	0.625
NM_001110145.1	FALSE	FALSE	0	6.06061	93.9394	0	0	0
NM_001110147.1	FALSE	FALSE	2.85714	78.6364	18.5065	0	0	0
NM_001110149.1	FALSE	FALSE	8.49057	59.383	29.4238	0	1.35135	1.35135
NM_001110150.1	FALSE	FALSE	8.10811	65.6559	22.3138	0	1.21951	2.7027
NM_001110152.2	TRUE	FALSE	9.15906	24.4785	66.3625	0	0	0
NM_001110162.1	FALSE	FALSE	4.80769	86.6164	8.57588	0	0	0
NM_001110196.1	FALSE	FALSE	0.833333	87.6449	7.68116	2.17391	1.66667	0
NM_001110201.1	FALSE	FALSE	3.03598	38.7931	30.5097	27.6612	0	0
NM_001110208.1	FALSE	FALSE	4.29825	26.9298	59.2105	6.57895	0	2.98246
NM_001110239.1	FALSE	FALSE	8.90762	11.8402	46.9208	26.8328	3.88563	1.6129
NM_001110252.2	FALSE	FALSE	4.54545	74.4589	18.7229	2.27273	0	0
NM_001110254.1	FALSE	FALSE	3.1713	36.9657	56.1854	2.73425	0.314465	0.628931
NM_001110305.1	FALSE	FALSE	4	59.2727	27.6364	9.09091	0	0
NM_001110309.1	FALSE	FALSE	1.28205	36.63	57.326	2.38095	0	2.38095
NM_001110320.1	FALSE	FALSE	1.72414	86.5517	6.72414	3.75	0	1.25
NM_001110330.1	FALSE	FALSE	1.92321	66.7729	29.855	0.227407	0.2079	1.01358
NM_001110331.1	FALSE	FALSE	4	12	82	2	0	0
NM_001110337.1	FALSE	FALSE	4	68.6154	27.3846	0	0	0
NM_001110338.1	FALSE	FALSE	4	68.6154	27.3846	0	0	0
NM_001110351.1	FALSE	FALSE	6.85012	29.1862	63.0708	0	0	0.892857
NM_001110498.1	FALSE	FALSE	0	48.2219	51.7781	0	0	0
NM_001110499.1	FALSE	TRUE	3.0303	15.4401	76.1544	4.6176	0	0.757576
NM_001110506.1	FALSE	FALSE	0.806452	64.6877	32.8929	0.806452	0.806452	0
NM_001110513.1	FALSE	FALSE	0	76.9524	23.0476	0	0	0
NM_001110809.2	FALSE	FALSE	7.46528	58.8542	32.2917	1.38889	0	0
NM_001111016.1	FALSE	FALSE	0.892857	51.461	45.8604	1.78571	0	0
NM_001111023.2	FALSE	FALSE	3.125	41.3387	51.3407	1.39853	0	2.79707
NM_001111025.1	FALSE	FALSE	12.2284	24.9073	62.8643	0	0	0
NM_001111049.1	FALSE	FALSE	0.769231	21.9534	72.5607	1.31579	0	3.40081
NM_001111059.1	FALSE	FALSE	1.47059	31.9853	65.0735	0	0	1.47059
NM_001111062.1	FALSE	FALSE	0.862069	77.931	19.2337	0	0.862069	1.11111
NM_001111096.1	FALSE	FALSE	6.54944	61.18	31.747	0.52356	0	0
NM_001111099.2	FALSE	FALSE	1.66667	70.7576	21.3636	4.54545	1.66667	0
NM_001111107.2	FALSE	FALSE	4.87805	21.0366	71.5854	2.5	0	0
NM_001111111.1	FALSE	FALSE	6.49225	19.509	72.8359	0	0	1.16279
NM_001111119.1	FALSE	FALSE	2.17391	66.0326	14.6739	4.34783	1.5625	11.2092
NM_001111141.1	FALSE	FALSE	12.1728	59.3333	26.4938	2	0	0
NM_001111279.1	FALSE	FALSE	0	29.7348	70.2652	0	0	0
NM_001112701.1	FALSE	FALSE	2.32558	22.4975	63.7765	0	0	11.4004
NM_001112703.2	FALSE	FALSE	0	42.7969	38.9655	7.39464	1.72414	9.11877
NM_001112715.1	FALSE	FALSE	0.675676	62.7312	35.716	0.877193	0	0
NM_001112738.1	FALSE	FALSE	0	16.4502	81.1688	0	0	2.38095
NM_001113248.2	FALSE	FALSE	0.806452	5.73603	88.2213	1.40845	0	3.82781
NM_001113331.2	FALSE	FALSE	2.38095	31.8452	62.2024	0	0	3.57143
NM_001113346.1	FALSE	FALSE	4.66933	8.57558	83.6483	0	1.16279	1.94404
NM_001113350.2	FALSE	TRUE	2.09441	44.2154	48.9583	1.5625	3.16933	0
NM_001113373.2	FALSE	FALSE	2.27273	79.0793	11.2471	0	3.84615	3.55478
NM_001113374.1	FALSE	FALSE	6.6129	21.2903	13.172	57.2581	1.66667	0
NM_001113412.1	FALSE	FALSE	6.72474	32.1603	61.115	0	0	0
NM_001113417.1	FALSE	FALSE	0	52.9101	39.9471	0	0	7.14286
NM_001113486.1	FALSE	FALSE	0.909091	55.5556	41.7172	0	1.81818	0
NM_001113488.1	FALSE	FALSE	0	69.3439	22.3982	1.47059	6.78733	0
NM_001113529.1	FALSE	FALSE	4.3854	73.5809	21.2761	0.757576	0	0
NM_001113553.1	FALSE	FALSE	1.5625	20.9375	77.5	0	0	0
NM_001113554.1	FALSE	FALSE	0	86.5358	13.4642	0	0	0
NM_001113560.1	FALSE	FALSE	0	7.91637	91.0735	0	0	1.0101
NM_001113562.1	FALSE	FALSE	0	47.619	52.381	0	0	0
NM_001113564.1	FALSE	TRUE	8.02469	30.8642	57.4074	1.85185	0	1.85185
NM_001114085.1	FALSE	TRUE	0	36.4286	63.5714	0	0	0
NM_001114119.1	FALSE	TRUE	0	71.4015	17.803	2.08333	0	8.71212
NM_001114124.2	FALSE	FALSE	0	43.892	53.8352	0	2.27273	0
NM_001114311.1	FALSE	FALSE	7.89773	69.3182	12.7841	4.71591	4.71591	0.568182
NM_001114328.2	FALSE	FALSE	0	20.0461	55.2227	24.7312	0	0
NM_001114334.1	FALSE	FALSE	29.9419	10.2067	58.6886	0	0	1.16279
NM_001114541.1	FALSE	FALSE	0	83.8675	15.1709	0.961538	0	0
NM_001114595.1	FALSE	FALSE	2.94118	34.5588	57.5	0	0	5
NM_001114637.1	FALSE	FALSE	0	6.37491	90.3365	2.54237	0	0.746269
NM_001114977.1	FALSE	FALSE	0	2.79365	96.5397	0	0	0.666667
NM_001115085.1	FALSE	TRUE	1.19048	11.711	62.4031	24.6955	0	0
NM_001115087.1	FALSE	FALSE	7.15488	23.569	62.963	5.55556	0	0.757576
NM_001122756.1	FALSE	FALSE	0	89.7147	4.68468	0	3.81381	1.78679
NM_001122765.1	FALSE	FALSE	3.79224	67.2717	25.1168	2.88462	0	0.934579
NM_001122768.1	FALSE	FALSE	0	56.3442	41.7571	1.26582	0	0.632911
NM_001122820.1	FALSE	FALSE	0.534759	6.33233	92.0634	1.06952	0	0
NM_001122873.1	FALSE	TRUE	0	40.5655	54.881	1.42857	0	3.125
NM_001122958.1	FALSE	FALSE	0	35.0427	50.8547	8.33333	1.49573	4.2735
NM_001122959.1	FALSE	FALSE	0	35.0427	50.8547	8.33333	1.49573	4.2735
NM_001122982.2	FALSE	FALSE	2.7027	10.3041	54.1104	29.4482	1.35135	2.08333
NM_001123037.2	FALSE	FALSE	2.63158	9.38031	85.3565	0	0	2.63158
NM_001126046.1	FALSE	FALSE	9.52813	49.9546	26.951	12.2505	0	1.31579
NM_001126047.3	FALSE	FALSE	1.06383	76.7637	15.2856	4.25532	2.63158	0
NM_001127233.1	FALSE	TRUE	9.60301	27.3042	53.6432	3.9996	1.35135	4.0986
NM_001127324.1	FALSE	FALSE	2.85985	50.322	43.8258	0.909091	1.04167	1.04167
NM_001127340.1	FALSE	FALSE	4.99066	43.4634	43.9095	4.73127	2.08549	0.819672
NM_001127355.1	FALSE	FALSE	12.3123	36.6152	47.3402	3.7323	0	0
NM_001127725.1	FALSE	FALSE	0	84.7902	12.9371	1.13636	0	1.13636
NM_001128103.2	FALSE	FALSE	4.42308	36.0577	52.5	3.84615	0	3.17308
NM_001128132.1	FALSE	FALSE	4.87987	89.536	4.87987	0.704225	0	0
NM_001128170.2	FALSE	FALSE	0	6.643	91.8864	0	1.47059	0
NM_001128597.1	FALSE	FALSE	1.42857	48.1281	44.1379	1.72414	2.43842	2.14286
NM_001128607.1	FALSE	FALSE	0.925926	45.2963	52.8519	0.925926	0	0
NM_001128609.1	FALSE	FALSE	1.68111	67.9078	27.7515	2.12766	0.531915	0
NM_001129787.1	FALSE	TRUE	0	23.4091	64.7727	4.54545	0	7.27273
NM_001130008.1	FALSE	FALSE	2.90404	13.1313	82.5758	0	0	1.38889
NM_001130152.1	FALSE	FALSE	6.58568	20.7801	68.2225	2.94118	0	1.47059
NM_001130185.1	FALSE	FALSE	2.17391	79.9647	15.1586	0	2.7027	0
NM_001130408.1	FALSE	TRUE	0.657895	85.4386	11.9298	0	0	1.97368
NM_001130456.1	FALSE	FALSE	2.5	38.3333	59.1667	0	0	0
NM_001130457.1	FALSE	TRUE	2.4787	13.2296	75.8414	2.29193	0.649351	5.50901
NM_001130479.2	FALSE	FALSE	1.47059	30.1471	49.8366	18.5458	0	0
NM_001130484.1	FALSE	TRUE	3.89805	21.2144	72.7136	0	0	2.17391
NM_001130485.1	FALSE	TRUE	3.89805	21.2144	72.7136	0	0	2.17391
NM_001130529.2	FALSE	FALSE	0	64.0994	35.9006	0	0	0
NM_001131068.1	FALSE	FALSE	3.125	22.9167	71.875	0	2.08333	0
NM_001134385.2	FALSE	FALSE	0	67.5769	32.4231	0	0	0
NM_001134660.1	FALSE	FALSE	6.34783	60.2609	27.2174	2.17391	0	4
NM_001134692.2	FALSE	TRUE	0	7.7381	92.2619	0	0	0
NM_001134767.1	FALSE	TRUE	24.5	22.5	17.5	33	2.5	0
NM_001135100.2	FALSE	FALSE	2.99107	70.3571	22.0982	1.42857	3.125	0
NM_001135112.1	FALSE	FALSE	6.38889	12.7778	78.0556	0	0	2.77778
NM_001135577.2	FALSE	FALSE	0	9.51515	86.4848	4	0	0
NM_001135688.1	FALSE	FALSE	7.5	83.8043	8.69565	0	0	0
NM_001136064.3	FALSE	FALSE	15	34.1935	50.8065	0	0	0
NM_001136066.2	FALSE	FALSE	2.63158	10.307	75.731	8.55263	2.77778	0
NM_001136073.2	FALSE	FALSE	1.92308	32.1985	62.9938	1.92308	0.961538	0
NM_001136077.3	FALSE	FALSE	2.38095	85.2857	12.3333	0	0	0
NM_001136084.2	TRUE	FALSE	5.78043	85.0278	8.06823	0	0	1.1236
NM_001136226.1	FALSE	FALSE	3.4532	90.7106	5.15126	0	0	0.684932
NM_001136227.1	FALSE	FALSE	8.26203	67.246	11.123	0	13.369	0
NM_001136240.1	FALSE	FALSE	13.75	61.25	25	0	0	0
NM_001136259.1	FALSE	FALSE	0	17.3045	75.5887	0	0	7.10681
NM_001139503.1	FALSE	FALSE	8.75139	18.6455	51.2263	13.0156	4.98885	3.37235
NM_001141946.1	FALSE	FALSE	3.68343	59.1026	30.572	1.18343	0	5.45858
NM_001141965.1	FALSE	FALSE	3.22238	19.0527	72.5379	0.763359	0	4.42373
NM_001141971.1	FALSE	TRUE	3.22581	29.6634	58.9762	0	0	8.13464
NM_001141975.1	FALSE	FALSE	9.0669	15.713	65.2905	0.625	0	9.30458
NM_001141982.1	FALSE	FALSE	1.78571	85.582	12.6323	0	0	0
NM_001142357.1	FALSE	FALSE	1.99214	67.4242	30.5836	0	0	0
NM_001142411.2	FALSE	FALSE	7.77069	10.5542	76.6373	1.82654	0.768335	2.44298
NM_001142642.1	FALSE	FALSE	0	42.8571	34.2532	5.35714	0	17.5325
NM_001142681.1	FALSE	FALSE	2.15201	32.967	50	8.15018	2.88462	3.84615
NM_001142701.1	FALSE	FALSE	3.94345	77.9762	18.0804	0	0	0
NM_001142937.2	FALSE	TRUE	0	47.103	50.4859	2.41107	0	0
NM_001142939.1	FALSE	FALSE	1.45049	16.7017	81.1015	0	0	0.746269
NM_001142950.1	FALSE	FALSE	6.64336	31.7599	51.9231	4.60373	1.28205	3.78788
NM_001142963.1	FALSE	FALSE	22.1134	36.52	36.9369	4.42976	0	0
NM_001143689.1	FALSE	FALSE	3.53922	72.5588	23.2353	0.666667	0	0
NM_001143755.1	FALSE	FALSE	0	39.2544	55.2632	5.48246	0	0
NM_001143765.1	FALSE	FALSE	8.06452	65.961	24.9328	1.04167	0	0
NM_001143849.2	FALSE	FALSE	8.6129	34.9677	53.4194	3	0	0
NM_001145100.1	FALSE	FALSE	5.01949	62.8168	26.6082	2.77778	2.77778	0
NM_001145209.1	FALSE	FALSE	1.85185	8.11547	90.0327	0	0	0
NM_001145352.1	FALSE	FALSE	0	6.81818	90.9091	0	2.27273	0
NM_001145433.1	FALSE	FALSE	0	35.1902	64.8098	0	0	0
NM_001145778.1	FALSE	FALSE	14.513	32.5974	52.8896	0	0	0
NM_001145780.1	FALSE	FALSE	0	32.1875	66.9792	0.833333	0	0
NM_001145802.1	FALSE	FALSE	5.5754	4.96032	88.75	0.714286	0	0
NM_001145820.1	FALSE	FALSE	16.9984	63.6035	15.9791	3.41894	0	0
NM_001145827.1	FALSE	FALSE	0	4.16069	93.4003	2.43902	0	0
NM_001145854.1	FALSE	FALSE	0	89.0625	7.8125	0	3.125	0
NM_001145857.1	FALSE	FALSE	7.14286	52.381	35.7143	4.7619	0	0
NM_001145859.1	FALSE	FALSE	4.16667	42.2619	51.7857	1.78571	0	0
NM_001145863.1	FALSE	FALSE	1.4817	21.5698	75.283	0.64894	0	1.01659
NM_001145876.2	FALSE	FALSE	1.32504	29.7265	58.7038	1.07527	5.83778	3.33164
NM_001145881.1	FALSE	FALSE	0	9.55285	89.2567	1.19048	0	0
NM_001145887.1	FALSE	FALSE	1.77189	87.5968	7.08755	0	1.77189	1.77189
NM_001145897.1	FALSE	FALSE	0	74.5989	17.1123	1.47059	0	6.81818
NM_001145898.1	FALSE	FALSE	4.84615	36.9231	58.2308	0	0	0
NM_001145902.1	FALSE	FALSE	1.02041	5.10204	92.8571	1.02041	0	0
NM_001145929.1	FALSE	FALSE	0.78125	31.3702	65.1442	1.92308	0	0.78125
NM_001145936.1	FALSE	FALSE	1.25	27.3864	67.6136	3.75	0	0
NM_001145965.1	FALSE	FALSE	9.52381	57.0728	33.4034	0	0	0
NM_001145967.1	FALSE	FALSE	1.5625	10.2431	85.0694	0	0	3.125
NM_001145968.1	FALSE	FALSE	0	46.7868	40.5956	1.72414	3.44828	7.44514
NM_001145970.1	FALSE	FALSE	0	87.1795	7.69231	0	0	5.12821
NM_001145979.1	FALSE	FALSE	1.08696	4.71014	93.6594	0	0	0.543478
NM_001146007.1	FALSE	FALSE	1.72276	78.2272	16.8383	0.41841	0.41841	2.37493
NM_001146013.1	TRUE	FALSE	1.77083	87.9167	8.02083	1.25	1.04167	0
NM_001146022.2	FALSE	FALSE	3.22581	95.4921	0	0	1.28205	0
NM_001146023.1	FALSE	FALSE	0.816456	31.1392	67.4114	0.316456	0	0.316456
NM_001146027.1	FALSE	FALSE	0	32.5	62.5	0	0	5
NM_001146045.1	FALSE	FALSE	3.7037	15.8497	69.7168	3.7037	1.47059	5.55556
NM_001146059.1	FALSE	FALSE	0	25.463	74.537	0	0	0
NM_001146060.1	FALSE	FALSE	0	89.3962	8.60377	0	2	0
NM_001146084.1	FALSE	FALSE	4.89247	42.6344	52.4731	0	0	0
NM_001146085.1	FALSE	FALSE	0.595238	29.399	67.0296	1.78571	0	1.19048
NM_001146120.1	FALSE	FALSE	4.71491	23.0263	68.5855	0	0	3.67325
NM_001146153.1	FALSE	TRUE	12.7646	48.6772	38.5582	0	0	0
NM_001146174.1	FALSE	FALSE	0.735294	65.1961	24.7958	2.08333	0	7.18954
NM_001146196.1	FALSE	FALSE	0	91.5404	5.26094	0	2.27273	0.925926
NM_001146199.1	FALSE	FALSE	0	51.087	44.3676	2.27273	2.27273	0
NM_001146201.1	FALSE	FALSE	0	79.5652	18.9855	1.44928	0	0
NM_001146211.1	FALSE	FALSE	0	13.4054	83.8919	0	0	2.7027
NM_001146215.2	FALSE	FALSE	0	15.2083	82.9167	0	0	1.875
NM_001146298.2	FALSE	FALSE	4.54545	20.8874	69.8052	4.7619	0	0
NM_001146308.1	FALSE	TRUE	0.526316	13.8421	84.0526	1.57895	0	0
NM_001146323.1	FALSE	FALSE	8.53041	26.2247	56.2922	8.9527	0	0
NM_001146329.1	FALSE	FALSE	1.38889	70.7108	14.3791	1.47059	9.19118	2.85948
NM_001146342.2	FALSE	FALSE	1.72414	49.3369	45.2918	3.64721	0	0
NM_001146348.1	FALSE	FALSE	3.7037	57.6296	36.8148	0	1.85185	0
NM_001146708.1	FALSE	FALSE	1.42857	62.8571	28.3333	0	3.57143	3.80952
NM_001159284.1	FALSE	FALSE	0	20.749	74.0891	3.84615	1.31579	0
NM_001159288.1	FALSE	FALSE	5.31915	65.8202	27.7968	1.06383	0	0
NM_001159324.2	FALSE	FALSE	2.42718	23.0164	9.66968	61.4385	2.29885	1.14943
NM_001159331.1	FALSE	FALSE	27.6521	11.3296	35.3465	20.8911	4.78076	0
NM_001159375.1	FALSE	TRUE	3.95787	25.3991	65.3215	0.609756	0	4.71175
NM_001159384.1	FALSE	FALSE	10.0904	32.6456	57.264	0	0	0
NM_001159392.1	FALSE	FALSE	0	7.20947	82.891	8.42898	0	1.47059
NM_001159394.1	TRUE	FALSE	6.72414	35.7931	36.7931	17.2414	0	3.44828
NM_001159396.1	FALSE	FALSE	0	69.9324	27.3649	0	0	2.7027
NM_001159402.1	FALSE	FALSE	1.35135	34.1216	56.3438	0	4.12913	4.05405
NM_001159407.1	FALSE	FALSE	1.19048	34.5238	56.9728	6.29252	0	1.02041
NM_001159419.1	FALSE	FALSE	4.01401	87.4174	6.70528	1.0582	0.805091	0
NM_001159502.1	FALSE	FALSE	1.92308	57.0474	37.371	0	0	3.65854
NM_001159507.1	FALSE	FALSE	0.47619	70.1896	21.165	5.29357	2.87564	0
NM_001159510.1	FALSE	FALSE	3.01149	59.2949	37.0059	0.213675	0.474092	0
NM_001159520.1	TRUE	FALSE	0	80.0866	16.8831	0	0	3.0303
NM_001159525.1	FALSE	FALSE	1.85185	28.5714	69.5767	0	0	0
NM_001159527.1	FALSE	FALSE	3.6686	25.9144	69.9933	0	0	0.423729
NM_001159536.1	FALSE	FALSE	0	44.4444	45.8333	0	5.55556	4.16667
NM_001159538.1	FALSE	FALSE	0	89.3939	10.6061	0	0	0
NM_001159548.1	FALSE	FALSE	6.23613	76.1499	17.6139	0	0	0
NM_001159553.1	FALSE	FALSE	1.31579	33.0144	58.134	0	0	7.53589
NM_001159563.1	FALSE	FALSE	0	35.9565	52.9565	0	0	11.087
NM_001159564.1	FALSE	FALSE	3.67003	77.5168	16.9781	0.909091	0.462963	0.462963
NM_001159565.1	FALSE	FALSE	5.33428	21.2304	70.7326	2.7027	0	0
NM_001159573.1	FALSE	FALSE	5	54.0741	8.33333	28.8889	3.7037	0
NM_001159581.1	FALSE	FALSE	1.94102	12.206	82.3442	1.75439	1.75439	0
NM_001159593.1	TRUE	TRUE	12.5	57.1429	5	18.5714	6.78571	0
NM_001159609.1	FALSE	FALSE	0	89.4388	6.85374	0	0.833333	2.87415
NM_001159617.1	FALSE	FALSE	1.47059	64.4258	34.1036	0	0	0
NM_001159620.1	FALSE	FALSE	1.38889	52.7778	44.3324	0.694444	0	0.806452
NM_001159631.1	FALSE	FALSE	0	73.9916	23.0672	0	2.94118	0
NM_001159640.2	FALSE	FALSE	4.52976	35.5646	52.3253	1.2605	1.36986	4.94993
NM_001159648.1	FALSE	FALSE	13.2698	42.3754	42.0821	0	2.27273	0
NM_001159672.1	FALSE	FALSE	1.547	10.9825	83.8687	2.23193	0	1.36986
NM_001159696.1	FALSE	FALSE	3.26087	50.3019	44.2633	1.08696	0	1.08696
NM_001159697.1	FALSE	FALSE	3.125	59.9507	25.9046	3.125	7.89474	0
NM_001159711.1	FALSE	FALSE	2.64503	83.1473	11.3364	0	1.74767	1.1236
NM_001159717.1	FALSE	FALSE	1.36665	4.83414	89.3808	1.99912	0	2.41928
NM_001159719.1	FALSE	FALSE	0.833333	46.4706	50.1961	0	2.5	0
NM_001159729.1	FALSE	FALSE	1.93869	63.0589	32.6821	1.17533	0.763359	0.381679
NM_001159774.1	FALSE	FALSE	1.34354	64.3197	25.7653	2.04082	3.52041	3.0102
NM_001159850.1	FALSE	FALSE	0.684932	69.5671	25.427	2.46914	0	1.85185
NM_001159864.1	FALSE	FALSE	1.38889	41.8333	51.2222	0	2.77778	2.77778
NM_001159866.1	FALSE	FALSE	5.50307	19.9339	71.6462	2.91686	0	0
NM_001159889.1	FALSE	FALSE	1.33333	10	63.3333	18.6667	2.66667	4
NM_001159905.1	FALSE	FALSE	0	6.14035	88.2591	5.60054	0	0
NM_001159907.1	FALSE	FALSE	11.8233	29.3327	58.844	0	0	0
NM_001159930.2	FALSE	FALSE	1.68539	21.1566	76.0079	0.561798	0	0.588235
NM_001159948.2	FALSE	FALSE	0	94.2742	4.1129	1.6129	0	0
NM_001159986.1	FALSE	FALSE	2.08333	77.8186	4.96324	1.96078	13.174	0
NM_001160038.1	FALSE	FALSE	5.92308	28.5385	62.3974	1.5	0	1.64103
NM_001160043.1	FALSE	FALSE	9.76431	26.0943	64.1414	0	0	0
NM_001160099.1	FALSE	FALSE	3.41592	69.8761	26.0323	0	0.675676	0
NM_001160139.1	FALSE	FALSE	5.35714	76.7857	17.8571	0	0	0
NM_001160146.1	FALSE	FALSE	2.17768	51.3109	6.53304	18.3857	17.8115	3.78115
NM_001160163.1	FALSE	FALSE	1.53846	86.9794	1.98874	2.43902	5.51595	1.53846
NM_001160181.1	FALSE	TRUE	4.65116	7.11517	85.8804	1.19048	0	1.16279
NM_001160182.1	FALSE	FALSE	11.2903	25.6824	63.0273	0	0	0
NM_001160214.1	FALSE	TRUE	0	46.8454	37.4526	2.3482	0	13.3539
NM_001160239.2	FALSE	TRUE	2.50602	4.60843	84.3614	4.81325	1.3012	2.40964
NM_001160251.1	FALSE	FALSE	3.7037	7.82828	88.468	0	0	0
NM_001160326.1	FALSE	FALSE	2.10317	86.6071	7.04365	0	3.55159	0.694444
NM_001160356.1	FALSE	FALSE	4.7619	19.6429	65.4762	7.14286	0	2.97619
NM_001160359.1	FALSE	FALSE	3.33333	43.0051	40.7323	11.0859	0	1.84343
NM_001160360.1	FALSE	FALSE	1.72414	5.76717	90.7712	0	0.581395	1.15611
NM_001160368.1	FALSE	FALSE	0	80.5184	19.4816	0	0	0
NM_001160370.2	FALSE	FALSE	0	48.8879	50.3978	0.714286	0	0
NM_001160385.2	FALSE	FALSE	0	73.1293	23.441	1.38889	2.04082	0
NM_001160399.1	FALSE	FALSE	1.38889	23.7222	74.8889	0	0	0
NM_001160411.1	FALSE	FALSE	0	50.7756	46.1475	0	0	3.07692
NM_001160420.2	FALSE	FALSE	2.31502	75.0476	11.9267	2.1978	7.84615	0.666667
NM_001161329.1	FALSE	FALSE	3.02284	3.67219	28.5155	55.0828	6.68383	3.02284
NM_001161419.1	FALSE	TRUE	4.47679	20.3206	73.2682	0.543478	0	1.39094
NM_001161536.1	FALSE	FALSE	0.444444	89.3884	7.65657	0.222222	1.87511	0.413223
NM_001161539.1	FALSE	FALSE	2.20588	80.5382	10.0594	1.47059	4.99061	0.735294
NM_001161623.1	FALSE	FALSE	4.20441	72.4506	22.5319	0.406504	0	0.406504
NM_001161667.1	FALSE	FALSE	0.943396	95.0868	3.96984	0	0	0
NM_001161722.1	FALSE	FALSE	0	2.5	61.4881	36.0119	0	0
NM_001161723.1	FALSE	FALSE	3.81163	79.311	16.8774	0	0	0
NM_001161724.1	FALSE	FALSE	2.5	22.9651	73.3721	1.16279	0	0
NM_001161737.1	FALSE	FALSE	5.42857	11.7143	82.8571	0	0	0
NM_001161738.1	FALSE	FALSE	2.86836	89.8309	4.25725	1.73913	0.869565	0.434783
NM_001161746.1	FALSE	FALSE	2.43902	14.7866	80.3354	0	0	2.43902
NM_001161763.1	FALSE	FALSE	1.78121	53.6885	42.7491	1.78121	0	0
NM_001161765.1	TRUE	FALSE	5.02451	44.3627	48.652	0	1.96078	0
NM_001161782.1	FALSE	FALSE	1.31579	52.4027	41.476	4.80549	0	0
NM_001161796.1	FALSE	FALSE	3.40909	45.665	36.7003	14.2256	0	0
NM_001161797.1	FALSE	FALSE	0	42.9102	49.5562	0	5.50052	2.03302
NM_001161798.1	FALSE	FALSE	2.38095	41.7749	47.6732	5.79004	2.38095	0
NM_001161825.1	FALSE	FALSE	6.2709	48.7876	41.6806	1.08696	1.08696	1.08696
NM_001161844.1	FALSE	FALSE	1.19048	67.9762	22.1429	2.5	6.19048	0
NM_001161853.1	FALSE	FALSE	9.48718	65.1923	10.1603	15.1603	0	0
NM_001161854.2	FALSE	TRUE	0	25.7143	50.7143	13.5714	0	10
NM_001161855.1	FALSE	FALSE	6.25	93.75	0	0	0	0
NM_001162417.1	FALSE	FALSE	0	3.94345	92.9315	0	0	3.125
NM_001162432.1	FALSE	FALSE	0	73.913	19.5652	0	6.52174	0
NM_001162492.1	FALSE	FALSE	0	42.489	56.4693	0	1.04167	0
NM_001162493.1	FALSE	FALSE	1.13636	32.3617	66.502	0	0	0
NM_001162506.1	FALSE	FALSE	36.6667	16.3889	46.9444	0	0	0
NM_001162521.1	FALSE	FALSE	0	13.0435	84.7826	2.17391	0	0
NM_001162532.1	FALSE	FALSE	3.72212	67.7567	25.8288	1.89873	0.396825	0.396825
NM_001162538.1	FALSE	FALSE	0	55.1042	44.8958	0	0	0
NM_001162540.1	FALSE	FALSE	0	8.45238	91.5476	0	0	0
NM_001162855.1	FALSE	FALSE	1.6129	16.6339	69.6494	6.26928	0	5.8345
NM_001162868.1	FALSE	FALSE	0	81.6084	2.57086	6.36124	6.75676	2.7027
NM_001162901.1	FALSE	FALSE	1.92308	42.6683	46.5144	1.5625	0	7.33173
NM_001162904.1	FALSE	FALSE	0.909091	38.5824	53.4206	0.909091	0	6.17874
NM_001162908.1	FALSE	FALSE	1.16279	47.5403	50.1342	0	0	1.16279
NM_001162910.1	FALSE	FALSE	2.54477	66.2947	29.3683	1.27239	0	0.519914
NM_001162911.1	FALSE	FALSE	3.78112	27.1159	67.3384	1.04009	0	0.724529
NM_001162913.1	FALSE	FALSE	2.04082	46.6837	49.4898	0	1.78571	0
NM_001162919.1	FALSE	FALSE	6.70462	84.3849	7.2976	0	1.07527	0.537634
NM_001162921.1	FALSE	FALSE	2.5	81.4865	16.0135	0	0	0
NM_001162925.1	FALSE	FALSE	6.77626	6.03653	22.1826	64.3379	0	0.666667
NM_001162932.1	FALSE	FALSE	0	18.6667	73.3333	0	8	0
NM_001162942.1	FALSE	FALSE	0	48.8636	51.1364	0	0	0
NM_001162954.1	TRUE	FALSE	4.16667	93.3333	2.5	0	0	0
NM_001162956.1	FALSE	FALSE	6.52174	24.0275	66.8192	1.31579	0	1.31579
NM_001162973.1	FALSE	FALSE	0.362319	65.4266	33.1445	0	0	1.06654
NM_001162977.1	FALSE	FALSE	0	48.6789	48.8211	0	0	2.5
NM_001162983.1	FALSE	FALSE	0	77.8431	20.1961	0	1.96078	0
NM_001163004.1	FALSE	FALSE	30.3335	47.1535	18.502	2.41518	1.59574	0
NM_001163019.1	FALSE	FALSE	2.38095	12.2619	77.9762	7.38095	0	0
NM_001163027.1	FALSE	FALSE	6.00358	51.7324	32.1087	0	2.53883	7.61649
NM_001163042.1	FALSE	FALSE	0	4.74102	81.5581	3.94737	0.793651	8.9599
NM_001163064.1	FALSE	FALSE	2.06697	9.96279	80.8185	2.91443	2.54237	1.69492
NM_001163102.1	FALSE	FALSE	11.8146	45.3222	32.8151	9.22838	0	0.819672
NM_001163126.1	FALSE	FALSE	5.5154	41.1691	42.4733	8.3281	0	2.51414
NM_001163131.1	FALSE	FALSE	4.41176	70.9062	16.5739	1.35135	1.35135	5.40541
NM_001163138.1	FALSE	FALSE	2.79734	81.1033	10.5047	0	2.79734	2.79734
NM_001163159.1	FALSE	FALSE	0	69.9836	10.4423	0	19.5741	0
NM_001163160.1	FALSE	FALSE	5.26316	93.4211	1.31579	0	0	0
NM_001163165.1	FALSE	FALSE	2.85714	8.90578	87.1733	0	0	1.06383
NM_001163166.1	FALSE	FALSE	2.85714	8.90578	87.1733	0	0	1.06383
NM_001163170.1	FALSE	FALSE	5.0303	19.4848	71.9697	0	1.51515	2
NM_001163182.1	FALSE	FALSE	0	91.4698	7.16029	0.684932	0	0.684932
NM_001163183.1	FALSE	FALSE	1.58196	52.4887	43.5839	1.82036	0.525025	0
NM_001163216.2	FALSE	FALSE	0	65.1042	31.7708	0	3.125	0
NM_001163243.1	FALSE	FALSE	0	19.2929	80.7071	0	0	0
NM_001163267.1	FALSE	FALSE	1.21951	13.969	82.3725	1.21951	0	1.21951
NM_001163268.1	FALSE	FALSE	1.31579	83.1646	11.6059	1.31579	0	2.59784
NM_001163276.1	FALSE	FALSE	33.7931	32.1839	32.2989	0	0	1.72414
NM_001163317.1	FALSE	FALSE	4.96795	82.3718	8.49359	0	1.92308	2.24359
NM_001163346.1	FALSE	FALSE	0	26.5993	72.2643	0	0	1.13636
NM_001163348.1	FALSE	FALSE	4.02633	88.7437	7.22997	0	0	0
NM_001163354.1	FALSE	FALSE	0	25.5952	37.5	32.7381	0	4.16667
NM_001163389.1	FALSE	FALSE	4.01849	26.6358	64.0114	3.98293	1.35135	0
NM_001163397.1	FALSE	FALSE	20.8696	33.3913	18.8696	26.8696	0	0
NM_001163419.1	FALSE	FALSE	14.8214	25.8929	47.3214	7.79762	2.08333	2.08333
NM_001163425.1	FALSE	FALSE	6.25	12.0192	73.8782	7.85256	0	0
NM_001163427.1	FALSE	FALSE	3.5	15.5	75	3.33333	0	2.66667
NM_001163440.1	FALSE	FALSE	0.980392	78.4759	20.5437	0	0	0
NM_001163447.1	FALSE	TRUE	3.23427	24.6212	68.9831	1.71911	0	1.44231
NM_001163452.1	FALSE	FALSE	0	10.8844	88.0952	0	0	1.02041
NM_001163455.2	FALSE	FALSE	16.0282	28.4274	55.5444	0	0	0
NM_001163457.1	FALSE	FALSE	0	24.8529	70.7353	1.47059	0	2.94118
NM_001163462.2	FALSE	FALSE	10.8777	61.9048	26.4239	0	0	0.793651
NM_001163465.1	FALSE	FALSE	0	82.3067	14.5035	1.35135	1.25707	0.581395
NM_001163467.1	FALSE	FALSE	0	100	0	0	0	0
NM_001163468.1	FALSE	FALSE	0	61.0761	38.9239	0	0	0
NM_001163473.1	FALSE	FALSE	1.66667	36.7857	58.2143	3.33333	0	0
NM_001163502.1	FALSE	FALSE	0.322581	13.2419	85.7903	0	0	0.645161
NM_001163514.1	FALSE	FALSE	4.6875	62.9735	32.339	0	0	0
NM_001163518.1	FALSE	FALSE	2.71916	81.0471	6.91288	5.70887	3.61201	0
NM_001163521.1	FALSE	TRUE	19.7152	50.2941	28.8142	1.17647	0	0
NM_001163527.1	FALSE	FALSE	1.25	56.6346	40.8654	0	1.25	0
NM_001163528.1	FALSE	FALSE	2.79144	93.9214	3.28712	0	0	0
NM_001163549.1	FALSE	FALSE	1.02041	90.1361	5.27211	3.57143	0	0
NM_001163550.1	FALSE	FALSE	0	60.2746	33.6174	0	6.10795	0
NM_001163554.1	FALSE	FALSE	10.4423	73.7101	13.5749	2.27273	0	0
NM_001163564.1	FALSE	FALSE	7.30721	23.5386	68.408	0	0	0.746269
NM_001163569.1	FALSE	FALSE	6.80884	25.3126	40.5811	27.2974	0	0
NM_001163588.1	FALSE	FALSE	11.8615	82.2511	5.88745	0	0	0
NM_001163609.1	FALSE	FALSE	3.21332	65.0747	30.8424	0.869565	0	0
NM_001163622.1	FALSE	FALSE	0	47.3752	49.5945	0	0	3.0303
NM_001163624.1	FALSE	FALSE	0	47.3752	49.5945	0	0	3.0303
NM_001163635.1	FALSE	FALSE	0	9.25926	53.9815	34.2593	0	2.5
NM_001163640.1	FALSE	FALSE	3.7037	37.5579	49.3634	0	3.125	6.25
NM_001163645.1	FALSE	FALSE	0	14.016	85.984	0	0	0
NM_001163661.1	FALSE	FALSE	6.51629	82.3308	11.1529	0	0	0
NM_001163662.1	FALSE	FALSE	7.94834	16.083	74.3915	0	0	1.57725
NM_001163663.1	FALSE	FALSE	0	15.8068	80.3471	0.961538	1.92308	0.961538
NM_001163689.1	FALSE	FALSE	1.42857	51.1538	38.2967	0	0	9.12088
NM_001163691.1	FALSE	FALSE	0	19.2308	75	1.92308	3.84615	0
NM_001163701.1	FALSE	TRUE	0	4.81346	92.158	1.13636	0.568182	1.32397
NM_001163702.1	FALSE	FALSE	1.16279	76.3843	18.9092	0	3.54374	0
NM_001163721.1	FALSE	FALSE	1.72414	81.5907	13.2369	0	3.44828	0
NM_001163728.1	FALSE	FALSE	3.97661	30.4678	54.5614	0	0	10.9942
NM_001163729.2	FALSE	FALSE	5.43478	49.146	16.9255	28.4938	0	0
NM_001163733.1	FALSE	FALSE	5.55556	73.3135	18.75	0	1.5873	0.793651
NM_001163741.2	FALSE	FALSE	1.34732	75.3682	21.1305	0.274725	0	1.87924
NM_001163743.1	FALSE	FALSE	0	66.5323	33.4677	0	0	0
NM_001163759.1	FALSE	FALSE	0.746269	87.8862	10.6213	0	0.746269	0
NM_001163762.1	FALSE	FALSE	5.60185	15.5556	77.5926	1.25	0	0
NM_001163763.1	FALSE	FALSE	1.5625	67.3317	3.125	0	0	27.9808
NM_001163766.1	FALSE	FALSE	1.08696	6.31951	92.0121	0.581395	0	0
NM_001163769.1	FALSE	FALSE	0.757576	19.4639	71.183	6.87646	0.961538	0.757576
NM_001163770.1	FALSE	FALSE	6.63977	16.526	75.9721	0.862069	0	0
NM_001163774.1	FALSE	FALSE	0	10.2376	36.443	0	0.943396	52.376
NM_001163787.1	FALSE	FALSE	1.25	5.01582	90.5854	1.89873	1.25	0
NM_001163852.1	FALSE	FALSE	0.781298	73.03	24.6322	0.775194	0	0.781298
NM_001164040.1	FALSE	FALSE	3.63193	64.1832	30.333	0	0	1.85185
NM_001164042.1	FALSE	FALSE	7.43827	62.1605	30.4012	0	0	0
NM_001164044.1	FALSE	FALSE	1.06383	34.9626	60.207	0	1.35135	2.41518
NM_001164045.1	FALSE	FALSE	0	81.0244	15.7561	1.21951	0	2
NM_001164048.1	FALSE	FALSE	0	96.2963	1.85185	1.85185	0	0
NM_001164071.1	FALSE	FALSE	0	18.4453	77.2069	0	0	4.34783
NM_001164075.1	FALSE	FALSE	0.925926	74.5221	23.626	0	0	0.925926
NM_001164076.1	FALSE	FALSE	0	69.0025	29.6086	0	0	1.38889
NM_001164078.1	FALSE	FALSE	3.08531	6.31716	62.4796	2.4829	0.675676	24.9593
NM_001164107.1	FALSE	FALSE	1.86981	74.775	21.5028	0.917431	0.934906	0
NM_001164117.1	FALSE	FALSE	3.0303	35.6643	60.0233	1.28205	0	0
NM_001164156.1	FALSE	FALSE	6.45161	67.7419	25.8065	0	0	0
NM_001164195.1	FALSE	FALSE	0	46.1134	51.6807	1.47059	0	0.735294
NM_001164198.1	FALSE	FALSE	0.695283	92.0163	3.5247	0.33557	2.75699	0.671141
NM_001164203.1	FALSE	FALSE	0.925926	25.4815	70.4074	0.666667	0	2.51852
NM_001164204.1	FALSE	FALSE	3.40588	21.0854	74.6891	0.819672	0	0
NM_001164216.1	FALSE	FALSE	4.09524	28.381	44.8571	0.666667	4.09524	17.9048
NM_001164223.1	FALSE	FALSE	0	7.67857	92.3214	0	0	0
NM_001164237.1	FALSE	TRUE	1.19048	9.95441	81.2817	0	1.06383	6.50963
NM_001164242.1	FALSE	FALSE	0	11.5385	76.9231	3.84615	0	7.69231
NM_001164290.1	FALSE	FALSE	2.43902	66.4126	31.1484	0	0	0
NM_001164363.1	FALSE	FALSE	0	64.6336	33.7271	0	1.63934	0
NM_001164374.1	FALSE	FALSE	2.70008	82.3787	7.19558	0.752026	4.7175	2.25608
NM_001164376.1	FALSE	FALSE	8.05835	84.1224	7.81923	0	0	0
NM_001164412.1	FALSE	FALSE	20.9384	17.7871	61.2745	0	0	0
NM_001164423.1	FALSE	FALSE	1.9697	35.9848	60.9091	0	0	1.13636
NM_001164424.1	FALSE	FALSE	1.9697	35.9848	60.9091	0	0	1.13636
NM_001164426.1	FALSE	FALSE	11.3961	52.4943	28.5034	2.45902	5.14719	0
NM_001164433.1	FALSE	FALSE	5.65854	53.8374	39.2846	1.21951	0	0
NM_001164441.1	FALSE	FALSE	0	70.8333	27.7778	0	0	1.38889
NM_001164472.1	FALSE	FALSE	10.9633	14.2144	70.4472	1.25	2.5	0.625
NM_001164480.1	FALSE	FALSE	2.5	25	72.5	0	0	0
NM_001164493.1	FALSE	FALSE	0	28.0303	69.697	0	2.27273	0
NM_001164531.1	FALSE	FALSE	0	27.381	61.9048	3.86905	0	6.84524
NM_001164561.1	FALSE	FALSE	6.19149	28.8936	46.2766	13.383	2.12766	3.12766
NM_001164567.1	FALSE	FALSE	6.08466	52.1164	35.7143	2.38095	0	3.7037
NM_001164581.1	FALSE	TRUE	0	7.07237	92.9276	0	0	0
NM_001164593.1	FALSE	FALSE	3.2197	72.0644	14.0152	0	4.35606	6.3447
NM_001164600.1	FALSE	TRUE	0	17.6508	77.1823	4.50899	0	0.657895
NM_001164609.1	FALSE	FALSE	2.70468	13.5965	58.6988	23.6477	0.657895	0.694444
NM_001164625.1	FALSE	TRUE	3.06122	75.314	18.6813	2.94349	0	0
NM_001164636.1	FALSE	FALSE	3.75	13.75	80	1.25	1.25	0
NM_001164658.1	FALSE	FALSE	0	40.7654	51.6097	6.08914	0.476415	1.05932
NM_001164659.1	FALSE	FALSE	2.94118	67.4495	25.1756	0	1.49254	2.94118
NM_001164669.1	FALSE	FALSE	7.46951	71.3034	13.5671	0	4.00152	3.65854
NM_001164677.1	FALSE	FALSE	7.20899	60.8135	3.63757	17.2288	7.40741	3.7037
NM_001164708.1	FALSE	FALSE	0.909091	92.8505	3.5131	0	2.72727	0
NM_001164770.1	FALSE	TRUE	13.1766	13.2479	52.7778	17.094	0	3.7037
NM_001164789.1	TRUE	FALSE	3.65854	72.3577	21.6028	2.38095	0	0
NM_001164798.1	FALSE	FALSE	0	4.31561	94.0715	1.6129	0	0
NM_001164823.1	FALSE	FALSE	2.08333	51.6071	36.5476	1.42857	8.33333	0
NM_001165919.1	FALSE	FALSE	6.62393	70.7265	22.6496	0	0	0
NM_001165925.1	FALSE	FALSE	0.78125	95.1308	0.78125	0	3.30669	0
NM_001165930.1	FALSE	FALSE	1.69687	68.6368	26.7112	1.69687	0	1.25827
NM_001165954.1	FALSE	FALSE	0.543478	14.2622	85.1943	0	0	0
NM_001166024.1	FALSE	FALSE	0	26.1757	69.9611	2.37801	0	1.48515
NM_001166028.1	FALSE	FALSE	1.67013	84.4421	7.58143	0	4.05405	2.25225
NM_001166029.1	FALSE	FALSE	1.66667	25.7576	65.303	7.27273	0	0
NM_001166033.1	FALSE	FALSE	21.8023	29.7674	48.4302	0	0	0
NM_001166065.1	FALSE	FALSE	1.88679	68.1197	29.0501	0	0	0.943396
NM_001166067.1	FALSE	FALSE	1.16279	74.3933	24.4439	0	0	0
NM_001166157.1	TRUE	FALSE	1.04167	85.7863	11.0887	1.04167	1.04167	0
NM_001166207.1	FALSE	FALSE	2.72367	71.176	25.3066	0	0.793651	0
NM_001166250.1	FALSE	FALSE	5.45977	74.4253	18.6782	0	0.862069	0.574713
NM_001166364.1	FALSE	FALSE	1.68362	18.9317	76.6594	0.387597	0	2.33769
NM_001166370.1	FALSE	FALSE	1.5625	35.2163	57.4519	1.92308	3.84615	0
NM_001166371.1	FALSE	FALSE	24.2695	28.6255	42.4242	0.757576	3.16558	0.757576
NM_001166383.1	FALSE	FALSE	9.72034	45.1059	28.7401	15.2886	1.14504	0
NM_001166394.1	FALSE	FALSE	2.61847	43.7377	50.6604	0.364964	0	2.61847
NM_001166399.2	FALSE	FALSE	5.12821	14.4231	79.0598	1.38889	0	0
NM_001166406.1	FALSE	TRUE	10.2101	43.4454	39.2017	2.85714	0	4.28571
NM_001166407.1	FALSE	FALSE	1.72414	26.3547	68.4113	0	1.72414	1.78571
NM_001166416.1	FALSE	FALSE	12.0813	9.44976	75.319	3.14992	0	0
NM_001166428.1	FALSE	TRUE	0.746269	26.9835	59.8062	0	1.49254	10.9715
NM_001166430.1	FALSE	FALSE	0	20.9402	71.6524	5.55556	0	1.85185
NM_001166458.1	FALSE	FALSE	1.21951	72.8167	25.9638	0	0	0
NM_001166482.1	FALSE	TRUE	10.2623	33.8357	15.9687	37.1031	2.83019	0
NM_001166494.1	FALSE	FALSE	0	53.75	40.9722	5.27778	0	0
NM_001166531.1	FALSE	FALSE	5.49563	57.901	30.6278	2.4485	2.05479	1.47233
NM_001166548.1	FALSE	FALSE	0	9.32765	90.6723	0	0	0
NM_001166552.1	FALSE	FALSE	1.31579	83.3821	11.3548	0	0	3.94737
NM_001166589.1	FALSE	FALSE	13.0604	36.706	39.2048	3.60764	1.35831	6.06289
NM_001166593.1	FALSE	FALSE	0.931677	83.9709	12.2643	0	0.992377	1.84077
NM_001166604.1	FALSE	FALSE	1.78571	55.8442	40.855	1.51515	0	0
NM_001166633.2	FALSE	FALSE	1.38889	50.7937	45.5357	2.28175	0	0
NM_001166642.1	FALSE	FALSE	0	8.80542	82.3892	8.80542	0	0
NM_001166705.1	FALSE	FALSE	15.444	67.7469	16.8091	0	0	0
NM_001167669.1	FALSE	FALSE	3.65854	38.8266	51.4173	6.09756	0	0
NM_001167679.1	FALSE	FALSE	0	46.6667	51.6667	1.66667	0	0
NM_001167730.1	FALSE	FALSE	0.47619	21.627	76.4683	1.42857	0	0
NM_001167736.1	FALSE	FALSE	6.45161	20.1335	66.6296	6.78532	0	0
NM_001167751.1	FALSE	FALSE	43.7937	18.3566	37.8497	0	0	0
NM_001167763.1	FALSE	FALSE	5.41667	17.9167	73.3333	3.33333	0	0
NM_001167767.1	FALSE	FALSE	1.16279	51.4609	41.2045	5.00894	0	1.16279
NM_001167768.1	FALSE	FALSE	1.16279	51.4609	41.2045	5.00894	0	1.16279
NM_001167891.1	FALSE	FALSE	4.41176	36.6126	57.2515	1.72414	0	0
NM_001167898.1	FALSE	FALSE	3.51164	85.3205	3.85872	0.632911	5.41037	1.26582
NM_001167910.1	FALSE	TRUE	2.85714	15.9788	80.4497	0	0	0.714286
NM_001167920.1	FALSE	FALSE	0.757576	76.8648	13.1702	0	6.64336	2.5641
NM_001167922.1	FALSE	FALSE	6.55371	74.4778	14.6206	2.17391	2.17391	0
NM_001167936.1	FALSE	FALSE	0	89.0909	10	0	0.909091	0
NM_001167939.1	FALSE	TRUE	1.07527	4.81011	88.2292	4.27248	0	1.6129
NM_001168290.1	TRUE	FALSE	6.90196	49.5294	37.5882	2	0	3.98039
NM_001168296.1	FALSE	FALSE	1.85185	35.467	56.0386	0	0	6.64251
NM_001168333.1	TRUE	FALSE	0	35.303	64.697	0	0	0
NM_001168386.2	FALSE	FALSE	2.54329	72.0779	24.7835	0.595238	0	0
NM_001168489.1	FALSE	FALSE	1.11111	4.33692	93.7455	0.806452	0	0
NM_001168490.1	FALSE	FALSE	1.11111	4.33692	93.7455	0.806452	0	0
NM_001168505.1	FALSE	FALSE	0	74.2956	25.7044	0	0	0
NM_001168506.1	FALSE	FALSE	0	15.6351	82.2373	2.12766	0	0
NM_001168516.1	FALSE	FALSE	2.57576	55.7576	39.0909	2.57576	0	0
NM_001168517.1	FALSE	FALSE	2.57576	55.7576	39.0909	2.57576	0	0
NM_001168535.1	FALSE	FALSE	2.04082	37.6976	60.2616	0	0	0
NM_001168564.1	FALSE	FALSE	2.41477	78.6932	17.9545	0	0	0.9375
NM_001168620.1	FALSE	FALSE	1.25	45.4167	51.6667	0	0	1.66667
NM_001168624.1	FALSE	FALSE	0	59.1252	39.8944	0.980392	0	0
NM_001168652.1	FALSE	FALSE	1.96078	34.7523	55.0826	7.22394	0	0.980392
NM_001168657.1	FALSE	FALSE	0	89.3098	9.17508	0	1.51515	0
NM_001168672.1	FALSE	TRUE	1.92308	40.7994	44.6267	3.90271	0.980392	7.76772
NM_001169576.1	FALSE	FALSE	3.98284	10.2328	78.2475	4.41176	0	3.125
NM_001170431.1	FALSE	FALSE	4.88692	82.6942	7.08948	0	4.88692	0.442478
NM_001170485.1	FALSE	FALSE	5.96491	21.8421	53.3333	16.2281	2.63158	0
NM_001170489.1	FALSE	FALSE	1.65321	41.655	54.7668	0.543478	0.558659	0.822808
NM_001170540.1	FALSE	FALSE	6.25	11.036	82.714	0	0	0
NM_001170591.1	FALSE	FALSE	8.00866	65.1515	19.9134	4.54545	0	2.38095
NM_001170691.1	FALSE	FALSE	0.746269	5.859	93.3947	0	0	0
NM_001170710.1	FALSE	FALSE	12.5	53.5714	33.9286	0	0	0
NM_001170786.1	FALSE	FALSE	0	27.6826	66.1975	0	3.79437	2.32558
NM_001170788.1	FALSE	FALSE	0	15.641	75.8974	0	0	8.46154
NM_001170869.2	FALSE	FALSE	0	8.73016	89.4841	0	0	1.78571
NM_001170907.1	FALSE	FALSE	7.45192	42.3878	48.8782	1.28205	0	0
NM_001170935.1	FALSE	FALSE	0.862069	79.9507	19.1872	0	0	0
NM_001170953.1	FALSE	TRUE	10	22.2222	56.6667	11.1111	0	0
NM_001170981.1	FALSE	TRUE	5.56119	29.1413	60.0575	2.62001	1.14943	1.47059
NM_001171002.1	FALSE	FALSE	2.74725	82.8531	11.5318	0	2.86786	0
NM_001171010.1	FALSE	FALSE	2	90.0725	5.50725	0	1.75362	0.666667
NM_001171026.1	FALSE	FALSE	1.92308	13.4343	82.0786	1.28205	1.28205	0
NM_001171035.1	FALSE	FALSE	7.48918	88.0519	4.45887	0	0	0
NM_001171615.1	FALSE	FALSE	0.724638	83.5779	9.57428	0	4.14855	1.97464
NM_001171739.1	FALSE	FALSE	0	16.6667	83.3333	0	0	0
NM_001171801.1	FALSE	FALSE	0	56.8182	39.0152	0	4.16667	0
NM_001172068.1	FALSE	FALSE	14.0625	23.2639	61.2847	0	0	1.38889
NM_001172074.1	FALSE	TRUE	5.6129	7.6129	86.7742	0	0	0
NM_001172092.1	FALSE	FALSE	2.27273	19.3182	69.3182	7.95455	0	1.13636
NM_001172101.1	FALSE	FALSE	0	99.0909	0.909091	0	0	0
NM_001172112.1	FALSE	FALSE	0.766216	61.2681	22.0945	4.28438	2.34544	9.24139
NM_001172117.1	FALSE	FALSE	0	64.6154	34.1026	1.28205	0	0
NM_001172146.1	FALSE	FALSE	2.53556	43.5683	53.1385	0.757576	0	0
NM_001172152.1	FALSE	FALSE	0	38.7393	58.8401	0	1.68539	0.735294
NM_001172157.1	FALSE	FALSE	7.55662	40.7012	50.5226	0	0	1.21951
NM_001172160.1	FALSE	FALSE	0	20.4545	79.5455	0	0	0
NM_001172205.1	FALSE	TRUE	0	11.9225	66.7555	0	0	21.322
NM_001172216.1	FALSE	FALSE	1.19048	0	89.2857	3.57143	0	5.95238
NM_001172424.1	FALSE	FALSE	0.694444	50.7222	35.6667	0	8.25	4.66667
NM_001172472.1	FALSE	FALSE	0	82.2917	5.90278	0.694444	3.47222	7.63889
NM_001173372.1	FALSE	FALSE	2.32558	81.0762	12.6767	0	1.96078	1.96078
NM_001177361.1	FALSE	FALSE	0	43.6717	56.3283	0	0	0
NM_001177374.1	FALSE	FALSE	0	67.9878	32.0122	0	0	0
NM_001177412.1	FALSE	FALSE	1.5625	90.625	7.8125	0	0	0
NM_001177468.1	FALSE	FALSE	0.767063	23.7537	19.5874	0.780357	4.94669	50.1648
NM_001177558.1	FALSE	FALSE	0	83.5841	14.9453	0	1.47059	0
NM_001177572.1	FALSE	FALSE	1.92308	45.2991	52.7778	0	0	0
NM_001177594.1	FALSE	FALSE	1.13636	69.2291	28.4982	1.13636	0	0
NM_001177602.1	FALSE	FALSE	6.94097	57.5492	35.5098	0	0	0
NM_001177604.1	FALSE	FALSE	6.94097	57.5492	35.5098	0	0	0
NM_001177605.1	FALSE	FALSE	6.94097	57.5492	35.5098	0	0	0
NM_001177609.1	FALSE	FALSE	1.5625	83.4821	13.1696	0	1.78571	0
NM_001177621.1	FALSE	TRUE	2.30576	24.0351	72.0677	0.714286	0	0.877193
NM_001177658.1	FALSE	TRUE	3.125	30	52.3558	12.3077	0.961538	1.25
NM_001177666.1	FALSE	FALSE	1.08696	94.4363	1.69492	2.35814	0.423729	0
NM_001177674.1	FALSE	FALSE	9.12211	73.9472	14.264	1.33333	1.33333	0
NM_001177705.1	FALSE	FALSE	0	36.413	63.587	0	0	0
NM_001177706.1	FALSE	FALSE	1.42857	71.7944	24.338	0	0	2.43902
NM_001177707.1	FALSE	TRUE	0	28.1017	67.866	4.03226	0	0
NM_001177719.1	FALSE	FALSE	1.16279	38.6766	57.8073	1.19048	1.16279	0
NM_001177750.1	FALSE	FALSE	4.74868	23.9153	68.5913	1.55754	0.37037	0.816799
NM_001177752.1	FALSE	FALSE	0	67.154	30.9942	0.925926	0	0.925926
NM_001177758.1	FALSE	FALSE	0.657895	77.5518	21.7903	0	0	0
NM_001177773.1	FALSE	FALSE	1.06383	66.2959	32.6402	0	0	0
NM_001177789.1	FALSE	FALSE	9.35984	85.1624	3.88205	0	1.06383	0.531915
NM_001177792.1	FALSE	FALSE	10.6576	61.9048	23.3135	4.12415	0	0
NM_001177796.1	FALSE	FALSE	0	79.1667	19.6429	0	0	1.19048
NM_001177841.1	FALSE	FALSE	2.5	25.2941	42.5	29.7059	0	0
NM_001177845.1	FALSE	FALSE	1.28205	96.1538	1.28205	0	0	1.28205
NM_001177883.1	FALSE	FALSE	6.75676	31.0811	50	10.8108	0	1.35135
NM_001177983.1	TRUE	FALSE	4.28571	63.4524	27.3214	0	0	4.94048
NM_001177995.1	FALSE	FALSE	8.69125	51.1175	16.755	22.6825	0.753769	0
NM_001178058.1	FALSE	FALSE	0	73.4694	23.6735	0	0	2.85714
NM_001184709.1	FALSE	FALSE	0	74.0617	22.3253	1.63934	0.657895	1.31579
NM_001190179.1	FALSE	FALSE	10.1171	32.1405	56.9732	0.384615	0.384615	0
NM_001190264.1	FALSE	FALSE	0	45.4286	47.4286	5.71429	1.42857	0
NM_001190327.1	FALSE	FALSE	4.31561	66.2598	27.8117	0	1.6129	0
NM_001190374.1	FALSE	FALSE	0	80.8081	11.8687	0	2.77778	4.54545
NM_001190376.1	FALSE	FALSE	1.85185	82.2985	9.58606	0	4.41176	1.85185
NM_001190385.1	FALSE	FALSE	0	39.8032	57.6327	0	0	2.5641
NM_001190414.1	FALSE	FALSE	0	28.8525	63.0492	2.81967	0.819672	4.45902
NM_001190436.1	FALSE	TRUE	15.3481	31.677	51.7697	0	0	1.20512
NM_001190437.1	FALSE	FALSE	0	10.7143	89.2857	0	0	0
NM_001190443.1	FALSE	FALSE	1.35135	2.7027	90.7971	3.79747	0	1.35135
NM_001190444.1	FALSE	FALSE	0	12.148	84.9306	2.9214	0	0
NM_001190453.1	FALSE	FALSE	0.454545	5.88795	93.0761	0	0	0.581395
NM_001190461.1	FALSE	FALSE	0	72.2222	26.3889	0	0	1.38889
NM_001190474.1	FALSE	TRUE	2.24791	35.0546	60.1435	0.961618	0	1.59236
NM_001190717.1	FALSE	FALSE	0	31.0065	65.4762	1.13636	0	2.38095
NM_001190733.1	FALSE	FALSE	1.66667	5.13158	84.5614	8.64035	0	0
NM_001190786.1	FALSE	FALSE	1.1345	75.4492	20.0374	0.607525	1.71745	1.05395
NM_001190795.1	FALSE	FALSE	1.31579	45.1267	43.5185	1.85185	5.01949	3.16764
NM_001190800.1	FALSE	FALSE	4.47697	46.4999	35.1298	3.9962	8.7794	1.11771
NM_001190817.1	FALSE	FALSE	0	15.1389	74.4444	10.4167	0	0
NM_001191001.1	FALSE	FALSE	1.85185	17.5084	80.6397	0	0	0
NM_001191023.1	FALSE	FALSE	0	76.5705	18.8879	0	4.5416	0
NM_001191044.1	FALSE	FALSE	1	41.1071	52.1071	1	0	4.78571
NM_001193305.1	FALSE	FALSE	0	17.2181	78.6765	4.10539	0	0
NM_001193645.1	FALSE	FALSE	0	1.04167	91.291	7.66735	0	0
NM_001195003.1	FALSE	FALSE	2.6571	36.7003	56.493	1.88072	0.567228	1.70168
NM_001195130.1	FALSE	FALSE	12.7717	16.9384	70.2899	0	0	0
NM_001195244.1	FALSE	FALSE	8.02381	57.9048	32.2143	0.666667	0.595238	0.595238
NM_001195268.1	FALSE	FALSE	2.17391	93.4783	4.34783	0	0	0
NM_001195298.1	FALSE	FALSE	0	14.04	82.6727	3.00794	0	0.27933
NM_001195338.1	FALSE	FALSE	0	5.02041	92.9388	2.04082	0	0
NM_001195529.1	FALSE	FALSE	4.6875	70.375	24.9375	0	0	0
NM_001195601.1	FALSE	FALSE	0.892857	90.3571	4.64286	0	0.892857	3.21429
NM_001195617.1	FALSE	FALSE	1.69492	92.1375	6.16761	0	0	0
NM_001195681.1	FALSE	FALSE	3.16764	50.3899	45.1267	1.31579	0	0
NM_001195687.1	FALSE	FALSE	1.25	87.3077	2.5	1.28205	7.66026	0
NM_001195732.1	FALSE	FALSE	0	86.9565	13.0435	0	0	0
NM_001197082.1	FALSE	FALSE	4.62578	11.1746	76.5073	0	0	7.69231
NM_001197321.1	FALSE	FALSE	0	63.9601	33.4758	0	1.28205	1.28205
NM_001198560.1	FALSE	FALSE	4.23609	88.2146	7.54935	0	0	0
NM_001198866.1	FALSE	FALSE	7.14286	18.2773	62.0098	12.57	0	0
NM_001198977.1	FALSE	FALSE	0	57.7141	38.3385	3.94737	0	0
NM_001199004.1	FALSE	FALSE	0	28.1982	70.4505	0	0	1.35135
NM_001199023.1	FALSE	FALSE	0.641026	5.97381	88.4752	4.26896	0	0.641026
NM_001199105.1	FALSE	TRUE	0.961538	12.7438	82.4485	0	0	3.84615
NM_001199115.1	FALSE	FALSE	1.19048	47.3901	51.4194	0	0	0
NM_001199122.1	FALSE	FALSE	6.25	73.2887	16.5179	1.5625	2.38095	0
NM_001199123.2	FALSE	FALSE	2.07337	14.6132	71.5311	11.1244	0	0.657895
NM_001199141.1	FALSE	FALSE	1.19048	88.0446	6.50963	2.12766	1.06383	1.06383
NM_001199177.1	FALSE	FALSE	1.5625	51.3636	33.4091	10.5398	3.125	0
NM_001199186.1	FALSE	FALSE	0	26.5381	72.5185	0.943396	0	0
NM_001199187.2	FALSE	FALSE	0	83.0631	6.47379	1.40763	8.78957	0.265957
NM_001199188.1	FALSE	TRUE	3.0303	10.3535	70.7071	0	0	15.9091
NM_001199217.1	FALSE	FALSE	0	63.8621	32.6897	3.44828	0	0
NM_001199283.1	FALSE	FALSE	0	10.1149	89.8851	0	0	0
NM_001199310.1	FALSE	FALSE	4.79303	80.4466	13.2898	0	1.47059	0
NM_001199350.1	FALSE	FALSE	0	95.9459	2.7027	0	1.35135	0
NM_001199431.1	FALSE	TRUE	5.86298	7.37813	0	0	0	86.7589
NM_001199484.1	FALSE	TRUE	3.89318	86.4221	3.7323	0	2.38095	3.57143
NM_001199485.1	FALSE	TRUE	3.60577	2.32372	84.5353	1.04167	0	8.49359
NM_001199494.1	FALSE	FALSE	0	37.6959	54.3103	1.13636	3.44828	3.40909
NM_001199593.1	FALSE	FALSE	0	92.5369	4.07453	0	3.38862	0
NM_001199632.1	FALSE	FALSE	1.38889	63.2511	32.2562	0.694444	0	2.4093
NM_001199733.1	FALSE	FALSE	0	64.5833	30	0	5.41667	0
NM_001199736.1	FALSE	FALSE	0	82.4597	17.5403	0	0	0
NM_001199843.1	FALSE	FALSE	4.41919	72.4747	21.5909	0	0	1.51515
NM_001200002.1	FALSE	FALSE	2.52525	41.0354	55.303	0	0	1.13636
NM_001200023.1	FALSE	FALSE	0.45045	64.4144	31.4336	1.17509	0	2.52644
NM_001201332.1	FALSE	FALSE	14.5	47.5	38	0	0	0
NM_001201413.1	FALSE	FALSE	0	22.4537	77.5463	0	0	0
NM_001201569.1	FALSE	FALSE	5	58.0952	29.5238	0	0	7.38095
NM_001202445.1	FALSE	FALSE	1.38889	72.1618	24.6679	0	1.08696	0.694444
NM_001204273.1	FALSE	FALSE	3.27236	41.2398	55.4878	0	0	0
NM_001204371.1	FALSE	FALSE	1.06383	60.4863	35.9574	0	2.4924	0
NM_001204820.1	FALSE	FALSE	1.06383	92.7578	6.1784	0	0	0
NM_001204905.1	FALSE	FALSE	4.05229	1.47059	92.2549	2.22222	0	0
NM_001204912.1	FALSE	FALSE	14.0214	48.3609	33.804	3.8137	0	0
NM_001205036.1	FALSE	FALSE	0	94.2308	3.84615	0	0	1.92308
NM_001205043.1	TRUE	FALSE	0	6.87104	81.6596	2.32558	0	9.14376
NM_001205044.1	FALSE	FALSE	0	43.9815	54.6296	0	0	1.38889
NM_001205068.1	FALSE	FALSE	0	50.2013	34.3648	8.32704	5.10692	2
NM_001205070.1	FALSE	FALSE	2.27273	5.721	92.0063	0	0	0
NM_001205076.1	FALSE	FALSE	4.61294	82.7678	11.3998	0	1.21951	0
NM_001205082.1	FALSE	FALSE	3.25724	55.8033	40.9394	0	0	0
NM_001205181.1	FALSE	FALSE	2.77778	24.3056	67.3611	0	0	5.55556
NM_001205227.1	FALSE	FALSE	0.769231	61.453	37.2222	0	0	0.555556
NM_001205234.1	FALSE	FALSE	3.04167	57.0833	37.7917	2.08333	0	0
NM_001205253.1	FALSE	FALSE	0	73.4608	21.7354	0	0.943396	3.86048
NM_001205312.1	FALSE	FALSE	0.990099	19.0026	77.8648	0.990099	0	1.15241
NM_001205313.1	FALSE	FALSE	3.20261	71.4379	20.9804	0	3.26797	1.11111
NM_001205314.1	FALSE	FALSE	1	16.6296	67.963	11.4074	0	3
NM_001205331.1	FALSE	FALSE	0	31.4754	66.0246	0	0	2.5
NM_001205355.1	FALSE	FALSE	9.84848	62.1212	21.2121	0	2.27273	4.54545
NM_001206661.1	FALSE	FALSE	0.78125	59.6967	32.8585	5.88235	0.78125	0
NM_001214911.2	FALSE	FALSE	1.35135	93.4511	5.19751	0	0	0
NM_001242389.1	FALSE	FALSE	0	13.375	81.9375	1.5625	0	3.125
NM_001242396.1	FALSE	FALSE	1.47696	79.524	18.3094	0	0	0.689655
NM_001242407.1	FALSE	FALSE	0	19.6172	77.7512	2.63158	0	0
NM_001242580.1	FALSE	FALSE	0	27.5	56.2879	9.54545	0	6.66667
NM_001242934.1	FALSE	FALSE	4.20455	81.8182	11.7045	0	0.909091	1.36364
NM_001243064.1	FALSE	FALSE	0	48.0769	42.3077	0	0	9.61538
NM_001243091.1	FALSE	FALSE	2.08333	54.3269	33.3333	0	6.25	4.00641
NM_001243139.1	FALSE	FALSE	21.8611	57.5368	20.1307	0	0.471467	0
NM_001243161.1	FALSE	FALSE	5	7.5	87.5	0	0	0
NM_001243192.1	FALSE	FALSE	4.31034	40.6609	48.2759	0	5.8908	0.862069
NM_001243307.1	FALSE	FALSE	7.93529	21.1351	66.0247	3.29995	0	1.60503
NM_001243584.1	FALSE	TRUE	0	43.1603	54.0614	0.704225	0	2.07409
NM_001243741.1	FALSE	FALSE	1.75439	14.6382	77.8509	2.63158	0	3.125
NM_001243748.1	FALSE	FALSE	2.11268	70.9859	18.0094	0	6.15023	2.74178
NM_001243792.1	TRUE	FALSE	5.17391	83.2029	7.17391	3.44928	1	0
NM_001244198.2	FALSE	FALSE	1.02041	87.3202	10.0201	0	0	1.63934
NM_001244202.2	FALSE	FALSE	2	80.3043	13.2464	2	1	1.44928
NM_001244617.1	FALSE	FALSE	4.16667	8.33333	83.3333	0	0	4.16667
NM_001244618.1	FALSE	FALSE	0	77.3949	22.6051	0	0	0
NM_001247984.1	FALSE	FALSE	0	68.8172	29.5699	0	0	1.6129
NM_001252074.2	FALSE	FALSE	1.85807	40.1029	55.3467	0.769231	0	1.92308
NM_001252081.1	FALSE	FALSE	3.1746	84.5238	10.9127	0	0.694444	0.694444
NM_001252089.1	FALSE	FALSE	9.93231	11.1678	74.3881	3.20462	0	1.30719
NM_001252218.1	FALSE	FALSE	2.32558	6.82171	88.0233	1.66667	0	1.16279
NM_001252220.1	FALSE	FALSE	9.23952	36.807	52.6119	0	0	1.34151
NM_001252222.1	FALSE	FALSE	1.06383	3.51655	92.9374	1.77305	0	0.70922
NM_001252292.1	TRUE	FALSE	0	3.84615	47.1154	33.0128	9.55128	6.47436
NM_001252316.1	FALSE	FALSE	4.12879	30.0758	53.2197	7.46212	1.62879	3.48485
NM_001252326.1	FALSE	FALSE	11.07	47.271	38.4212	0	1.06383	2.17391
NM_001252372.1	FALSE	FALSE	5.79832	64.6779	29.5238	0	0	0
NM_001252401.1	FALSE	FALSE	4.65368	69.9134	25.4329	0	0	0
NM_001252444.1	FALSE	FALSE	0.515464	48.4971	34.3932	2.83816	1.11787	12.6382
NM_001252450.1	FALSE	FALSE	0	6.03146	92.8675	0.574713	0	0.526316
NM_001252456.1	FALSE	FALSE	0	61.0696	38.9304	0	0	0
NM_001252457.1	FALSE	FALSE	2.37097	71.107	26.2682	0.253807	0	0
NM_001252468.1	FALSE	FALSE	11.4925	17.3249	57.5201	11.4007	0.769231	1.49254
NM_001252469.1	FALSE	FALSE	6.17147	73.1074	18.6886	0	2.03252	0
NM_001252471.1	FALSE	FALSE	0	9.57143	84.8571	1.71429	1.42857	2.42857
NM_001252473.1	FALSE	FALSE	0.900901	11.6857	72.9643	0	0	14.4491
NM_001252482.1	FALSE	FALSE	0	12.8352	83.7165	1.72414	1.72414	0
NM_001252494.1	FALSE	TRUE	12.3461	18.5527	68.5936	0.253807	0	0.253807
NM_001252536.1	FALSE	FALSE	0	29.3269	70.6731	0	0	0
NM_001252543.1	FALSE	FALSE	0	11.2013	55.6818	30.8442	0	2.27273
NM_001252556.1	FALSE	FALSE	0	79.3239	19.9718	0	0	0.704225
NM_001252572.1	FALSE	FALSE	0	85.5313	13.4957	0	0.973047	0
NM_001252575.1	FALSE	FALSE	1.19048	22.8355	69.697	5.08658	1.19048	0
NM_001252582.1	FALSE	FALSE	0	69.1576	19.3388	2.08333	2.12862	7.29167
NM_001252593.1	FALSE	FALSE	4.34783	8.38008	82.9243	2.17391	0	2.17391
NM_001252614.1	FALSE	FALSE	3.22581	50.5093	43.6333	1.31579	0	1.31579
NM_001252625.1	FALSE	TRUE	0	16.1887	79.556	3.19149	0	1.06383
NM_001252639.1	FALSE	FALSE	4.34783	72.2826	17.9801	5.38949	0	0
NM_001252645.1	FALSE	FALSE	10.2553	32.7532	28.4979	27.0298	0.4	1.06383
NM_001252654.1	FALSE	FALSE	8.29741	13.1466	48.1142	30.4418	0	0
NM_001252661.1	FALSE	FALSE	6.1034	86.8673	7.02932	0	0	0
NM_001252666.1	FALSE	FALSE	1.87325	85.1891	4.46429	5.53221	2.94118	0
NM_001252683.1	FALSE	FALSE	6.75763	5.718	43.1774	41.6179	2.11176	0.617284
NM_001253681.1	FALSE	TRUE	0	10.468	84.298	3.44828	0	1.78571
NM_001253685.1	FALSE	FALSE	0	80.6818	19.3182	0	0	0
NM_001253690.1	FALSE	FALSE	0	76.9106	18.9837	1.66667	1.21951	1.21951
NM_001253692.1	FALSE	FALSE	47.5945	15.5479	36.1774	0	0	0.680272
NM_001253702.1	FALSE	FALSE	3.98544	49.699	44.3592	0	0	1.95631
NM_001253705.1	FALSE	TRUE	2.17391	45.3416	41.677	3.26087	1.08696	6.45963
NM_001253717.1	FALSE	FALSE	2.63158	8.30309	77.8131	9.52813	1.72414	0
NM_001253752.1	FALSE	FALSE	0	3.3908	96.6092	0	0	0
NM_001253781.1	FALSE	FALSE	8.60806	77.0147	8.60806	1.92308	3.84615	0
NM_001253805.1	FALSE	FALSE	3.125	45.9677	49.3448	0	0	1.5625
NM_001253808.1	FALSE	FALSE	1.47059	54.8529	43.6765	0	0	0
NM_001253812.1	FALSE	FALSE	0.892857	7.7883	77.8399	12.2741	0	1.20482
NM_001253817.1	FALSE	FALSE	8.16953	83.7224	6.75676	0	1.35135	0
NM_001253832.1	FALSE	FALSE	2.22222	19.2547	77.9133	0	0	0.609756
NM_001253843.1	FALSE	FALSE	0	10.5645	89.4355	0	0	0
NM_001253856.1	FALSE	FALSE	0	47.6111	50.3889	0	1	1
NM_001253867.1	FALSE	FALSE	0	10.2976	88.869	0.833333	0	0
NM_001253877.1	FALSE	TRUE	0	14.4678	70.51	6.98448	4.54545	3.49224
NM_001253892.1	FALSE	FALSE	3.06677	84.1615	12.7717	0	0	0
NM_001253897.1	FALSE	FALSE	0	42.5824	57.4176	0	0	0
NM_001254754.1	FALSE	FALSE	0	42.8105	54.0372	0.854701	0.42735	1.87029
NM_001254951.1	FALSE	TRUE	2.63158	58.6381	36.1285	2.60184	0	0
NM_001255993.1	FALSE	FALSE	4.89247	42.6344	52.4731	0	0	0
NM_001256042.1	FALSE	FALSE	0	73.9305	13.369	5.88235	0	6.81818
NM_001256096.1	FALSE	FALSE	3.33333	38.8506	46.9732	3.44828	1.72414	5.6705
NM_001256107.1	FALSE	FALSE	1.21951	6.81818	87.3337	4.6286	0	0
NM_001256112.1	FALSE	FALSE	2.43902	28.7569	63.5327	5.27144	0	0
NM_001256122.1	FALSE	FALSE	2.5	82.75	14.75	0	0	0
NM_001256195.1	FALSE	FALSE	15.9375	45.3125	23.125	5.625	10	0
NM_001256318.1	FALSE	FALSE	3.77358	86.5618	9.66457	0	0	0
NM_001256489.1	FALSE	FALSE	0	13.4503	86.5497	0	0	0
NM_001256493.1	FALSE	FALSE	0.39267	80.29	16.0053	0.493209	1.02689	1.79199
NM_001256521.1	FALSE	FALSE	0	12.9027	52.1831	34.9142	0	0
NM_001267620.1	FALSE	FALSE	1.82475	37.1194	46.4969	12.7342	1.41491	0.409836
NM_001267621.1	FALSE	FALSE	2.00931	87.481	8.71324	0	1.1976	0.598802
NM_001267724.1	FALSE	FALSE	0	49.5973	46.7437	0	1.87325	1.78571
NM_001270446.1	FALSE	FALSE	2.6918	71.1639	24.7929	0.337838	1.01351	0
NM_001270475.1	FALSE	FALSE	9.04457	46.3253	43.9545	0	0	0.675676
NM_001270489.1	FALSE	FALSE	0	57.0327	33.4392	0	1.31579	8.21234
NM_001270537.1	FALSE	FALSE	10.2543	79.2208	8.73918	0	0.892857	0.892857
NM_001270609.1	FALSE	FALSE	1.06383	92.2472	4.56135	0	2.12766	0
NM_001270812.1	FALSE	FALSE	1.43309	63.7852	33.3486	0.387597	0	1.04549
NM_001271347.1	FALSE	FALSE	4.57437	32.5362	62.308	0.581395	0	0
NM_001271356.1	FALSE	FALSE	3.65199	63.6412	27.7479	1.8976	0	3.06122
NM_001271388.1	FALSE	FALSE	5.7978	16.0045	14.6318	58.9309	3.47222	1.16279
NM_001271405.1	FALSE	FALSE	1.99605	84.5652	12.5296	0.909091	0	0
NM_001271409.1	FALSE	FALSE	0	76.0897	21.1706	0.684932	2.05479	0
NM_001271435.1	FALSE	FALSE	9.89957	67.5933	21.0366	1.47059	0	0
NM_001271443.1	FALSE	FALSE	5.19481	16.718	78.0872	0	0	0
NM_001271461.1	FALSE	FALSE	2.31326	78.7413	18.9455	0	0	0
NM_001271463.1	FALSE	FALSE	3.65854	6.19384	90.1476	0	0	0
NM_001271483.1	FALSE	FALSE	0.769231	91.6392	7.59158	0	0	0
NM_001271499.1	FALSE	FALSE	5	56.3333	38.6667	0	0	0
NM_001271526.1	FALSE	FALSE	0	11.8035	77.676	8.90762	0	1.6129
NM_001271531.1	FALSE	FALSE	0	91.8498	2.38095	0	5.76923	0
NM_001271533.1	FALSE	FALSE	0	89.8148	6.66667	1.66667	1.85185	0
NM_001271540.1	FALSE	FALSE	3.04667	91.4218	3.84615	0	0.561798	1.1236
NM_001271544.1	TRUE	FALSE	3.4127	86.3492	6.8254	0	2.22222	1.19048
NM_001271549.1	TRUE	FALSE	7.30908	24.1823	67.0881	0	1.4205	0
NM_001271567.1	FALSE	TRUE	4.30559	61.8981	30.0646	1.2	0	2.53168
NM_001271569.1	FALSE	FALSE	11.6569	75.7331	10.9971	1.6129	0	0
NM_001271578.1	FALSE	FALSE	6.74565	82.5435	8.58317	1.06383	1.06383	0
NM_001271584.1	FALSE	FALSE	1.66667	39.8936	51.4539	6.98582	0	0
NM_001271607.1	TRUE	FALSE	4.59236	23.6326	56.7079	12.7709	2.29618	0
NM_001271704.1	FALSE	FALSE	0	74.2884	16.6034	0	3.22581	5.88235
NM_001271724.1	FALSE	FALSE	0	93.0242	3.75	0	3.22581	0
NM_001271798.1	FALSE	FALSE	2.35507	84.9638	12.1377	0	0	0.543478
NM_001271860.1	FALSE	FALSE	0	73.764	26.236	0	0	0
NM_001271873.1	FALSE	FALSE	1.21951	48.2578	50.5226	0	0	0
NM_001272023.1	FALSE	FALSE	0.757576	82.4242	7.12121	1.11111	7.07071	1.51515
NM_001272031.1	FALSE	FALSE	1.06383	39.8404	54.4681	0	2.12766	2.5
NM_001272035.1	FALSE	FALSE	1.04167	64.1996	7.56579	19.6272	5.48246	2.08333
NM_001272090.1	FALSE	FALSE	0	20.069	57.5862	6.44828	1	14.8966
NM_001272097.1	TRUE	FALSE	8.09958	16.2342	64.8668	8.09958	1.6129	1.08696
NM_001276269.1	FALSE	FALSE	0.574713	96.5517	2.29885	0	0	0.574713
NM_001276287.1	FALSE	FALSE	2.35705	7.82046	88.6149	1.20762	0	0
NM_001276315.1	FALSE	FALSE	4.7619	13.0952	80.7143	0	0	1.42857
NM_001276341.1	FALSE	FALSE	2.80702	78.3333	18.8596	0	0	0
NM_001276358.1	FALSE	FALSE	2.5	25.4545	72.0455	0	0	0
NM_001276387.1	FALSE	FALSE	2	51.7143	43.4286	0	2.85714	0
NM_001276399.1	FALSE	FALSE	0.25	95.8378	1.56081	0.5	0.5	1.35135
NM_001276446.1	FALSE	FALSE	0	69.0275	30.9725	0	0	0
NM_001276461.1	FALSE	FALSE	0	50.4371	46.6783	1.92308	0	0.961538
NM_001276677.1	FALSE	FALSE	4.28571	86.9748	8.7395	0	0	0
NM_001276684.1	TRUE	FALSE	5.56122	33.7245	34.949	10.102	3.52041	12.1429
NM_001276704.1	TRUE	TRUE	6.04396	39.7436	42.5824	3.06777	4.89927	3.663
NM_001276767.1	FALSE	FALSE	3.33333	34.023	59.3103	3.33333	0	0
NM_001277095.1	FALSE	FALSE	0	6.19384	92.5866	1.21951	0	0
NM_001277101.1	FALSE	FALSE	7.04784	74.4029	18.5493	0	0	0
NM_001277114.1	FALSE	FALSE	1.42857	2.27603	95.5811	0.714286	0	0
NM_001277121.1	FALSE	FALSE	10.9954	21.1776	64.3787	0	0	3.44828
NM_001277216.1	FALSE	FALSE	0	54.2424	45.7576	0	0	0
NM_001277218.1	TRUE	FALSE	0	45.6221	49.9078	4.47005	0	0
NM_001277230.1	FALSE	FALSE	4.58824	6.17647	86.4706	2.76471	0	0
NM_001277239.1	FALSE	FALSE	0	50.8333	45.8333	1.66667	0.833333	0.833333
NM_001277266.1	FALSE	FALSE	0	5.90526	86.4212	0	0	7.67359
NM_001277281.2	FALSE	FALSE	2.58938	84.848	12.5626	0	0	0
NM_001277309.1	FALSE	FALSE	5.83333	15.9314	78.2353	0	0	0
NM_001277311.1	FALSE	FALSE	0	77.381	21.4286	0	1.19048	0
NM_001277322.1	FALSE	FALSE	20.8356	56.6043	22.5602	0	0	0
NM_001277756.1	FALSE	FALSE	0	64.6429	35.3571	0	0	0
NM_001277892.1	FALSE	FALSE	1.11111	90.2778	2.5	2.22222	2.77778	1.11111
NM_001277893.1	FALSE	FALSE	1.78798	80.054	16.5051	0.826446	0.413223	0.413223
NM_001277939.1	FALSE	FALSE	0	41.9932	57.5068	0	0	0.5
NM_001277992.1	FALSE	FALSE	0	28.4376	67.3071	1.06383	0	3.19149
NM_001278075.1	FALSE	FALSE	3.53254	11.1745	79.2131	4.6004	0.986842	0.492611
NM_001278207.1	FALSE	TRUE	4.48718	8.97436	81.7308	0	0	4.80769
NM_001278447.1	FALSE	FALSE	0	34.375	55.2083	3.125	2.5	4.79167
NM_001278520.1	FALSE	FALSE	0	68.75	23.125	0	8.125	0
NM_001278943.1	FALSE	FALSE	2.83242	81.3926	14.1621	0	0	1.6129
NM_001281487.1	FALSE	FALSE	0	74.4565	23.7578	0	0	1.78571
NM_001281795.1	FALSE	FALSE	1.32504	29.7265	58.7038	1.07527	5.83778	3.33164
NM_001281803.1	FALSE	FALSE	5.32946	35.7235	57.5581	1.38889	0	0
NM_001281847.1	FALSE	FALSE	1.04167	71.4286	9.52381	7.14286	10.8631	0
NM_001281974.1	FALSE	TRUE	0	15.8997	81.1153	1.49254	0	1.49254
NM_001282000.1	FALSE	FALSE	1.08696	47.337	28.0435	23.5326	0	0
NM_001282024.1	FALSE	FALSE	0.318471	82.0075	11.7033	1.33888	3.27137	1.36054
NM_001282032.1	FALSE	TRUE	4.20065	36.4665	39.9571	12.6547	1.33929	5.38175
NM_001282045.1	FALSE	FALSE	1.63043	62.6307	28.3228	1.26582	3.6186	2.53165
NM_001282055.1	FALSE	FALSE	3.75379	25.5306	70.1273	0.588235	0	0
NM_001282061.2	FALSE	FALSE	2.12766	83.8061	13.1403	0	0.925926	0
NM_001282064.1	FALSE	FALSE	3.0076	66.0857	27.0243	2.70243	0	1.17998
NM_001282072.1	FALSE	FALSE	3.05022	72.4301	24.5197	0	0	0
NM_001282087.1	FALSE	FALSE	5.17241	53.4483	41.3793	0	0	0
NM_001282118.1	FALSE	TRUE	3.125	18.3036	73.2143	5.35714	0	0
NM_001282992.1	FALSE	FALSE	3.57143	13.9163	79.0025	1.72414	0	1.78571
NM_001283029.1	FALSE	FALSE	2.17391	62.1335	30.2578	0	2.17391	3.26087
NM_001283045.1	FALSE	FALSE	5.90959	80.4466	13.0265	0.617284	0	0
NM_001283061.1	FALSE	FALSE	2.59217	73.8047	15.2794	6.2644	1.6129	0.446429
NM_001284191.1	FALSE	FALSE	6.4951	50.6127	41.4216	0	0	1.47059
NM_001284219.1	FALSE	FALSE	5.83333	66.875	27.2917	0	0	0
NM_001284354.1	FALSE	FALSE	0	8.40395	90.7486	0	0	0.847458
NM_001284359.1	FALSE	TRUE	2.74024	10.961	56.0435	0	2.7027	27.5526
NM_001284393.1	FALSE	FALSE	4.44444	58.0392	30.9804	0	6.53595	0
NM_001284414.1	FALSE	FALSE	6.58568	40.5371	50.3197	0	0	2.55754
NM_001285425.1	FALSE	FALSE	0	81.6667	8.33333	5	5	0
NM_001285429.1	FALSE	FALSE	14.7059	66.6667	14.7059	0.980392	0	2.94118
NM_001285430.1	FALSE	FALSE	2.85714	23.1169	74.026	0	0	0
NM_001285452.1	FALSE	FALSE	2.64946	60.9715	33.4239	2.95516	0	0
NM_001285459.1	FALSE	FALSE	2.5	85.2778	12.2222	0	0	0
NM_001285472.1	FALSE	FALSE	3.41592	59.6471	36.9369	0	0	0
NM_001285493.1	FALSE	FALSE	0	31.9056	52.127	0	0	15.9674
NM_001285517.1	FALSE	FALSE	2.77778	6.66667	76.1111	14.4444	0	0
NM_001285788.1	FALSE	FALSE	7	86.4444	5.55556	0	1	0
NM_001285795.1	FALSE	FALSE	2.61645	73.0792	22.5499	0	0	1.75439
NM_001285825.1	FALSE	FALSE	4.92909	5.6036	26.4787	62.9886	0	0
NM_001285826.1	FALSE	FALSE	2.43073	14.811	78.8238	0.75188	0	3.18261
NM_001285839.1	FALSE	FALSE	8.21254	31.3778	52.5709	3.94797	0	3.89075
NM_001285840.1	FALSE	FALSE	5	72.7778	20.1389	0.694444	1.38889	0
NM_001285845.1	FALSE	FALSE	2.69432	73.3185	17.2999	1.94805	4.73929	0
NM_001285853.1	FALSE	FALSE	3.69444	81.5833	14.0278	0.694444	0	0
NM_001285855.1	FALSE	FALSE	2.85714	89.4481	7.69481	0	0	0
NM_001285885.1	FALSE	FALSE	3.57143	17.4652	73.8458	3.00523	0	2.11237
NM_001285899.1	FALSE	FALSE	4.05405	37.5563	58.3896	0	0	0
NM_001285901.1	FALSE	FALSE	4.05405	37.5563	58.3896	0	0	0
NM_001285923.1	FALSE	FALSE	3.33333	14.2593	76.6667	1.11111	0	4.62963
NM_001285931.1	FALSE	FALSE	0	82.6007	13.8278	3.57143	0	0
NM_001285949.1	FALSE	FALSE	1.42857	11.044	87.5275	0	0	0
NM_001285956.1	FALSE	FALSE	0	66.7925	13.4906	2.83019	14.6934	2.1934
NM_001285982.1	FALSE	FALSE	7.57932	74.2656	17.0682	0	1.08696	0
NM_001285988.1	FALSE	FALSE	1.06383	20.4933	56.7805	6.52326	8.13654	7.00257
NM_001285997.1	FALSE	FALSE	16.3144	25.9621	55.5014	0	0	2.22222
NM_001286003.1	FALSE	FALSE	6.11326	65.9266	22.8764	3.7323	0	1.35135
NM_001286007.1	FALSE	FALSE	0	75.5405	19.1554	0	0	5.30405
NM_001286011.1	FALSE	FALSE	3.75	17.9651	66.2209	8.57558	3.48837	0
NM_001286030.1	FALSE	FALSE	22.5304	20.1052	56.8268	0.537634	0	0
NM_001286039.1	FALSE	FALSE	0	47.9266	49.2424	1.31579	0	1.51515
NM_001286062.1	FALSE	FALSE	2.86172	82.4939	11.9277	0.480769	1.75519	0.480769
NM_001286063.1	FALSE	FALSE	4.16667	34.5833	57.1667	2	0	2.08333
NM_001286081.1	FALSE	FALSE	1.16279	87.0432	11.794	0	0	0
NM_001286148.1	FALSE	FALSE	0	10	88.5714	1.42857	0	0
NM_001286207.1	FALSE	FALSE	0	84.8901	15.1099	0	0	0
NM_001286217.1	FALSE	FALSE	2.58621	26.6565	68.7965	1.96078	0	0
NM_001286383.1	FALSE	FALSE	9.63983	10.0282	42.8672	36.423	0	1.04167
NM_001286450.1	FALSE	FALSE	0	11.8395	76.6438	3.73134	0	7.7854
NM_001286483.1	TRUE	FALSE	0	86.1485	13.8515	0	0	0
NM_001286538.1	FALSE	FALSE	3.72222	47.3333	44.3333	0	0	4.61111
NM_001286557.1	FALSE	FALSE	2.32558	27.0764	56.4784	9.65532	0	4.46429
NM_001286560.1	FALSE	FALSE	0	75.9645	8.82483	4.25721	10.9534	0
NM_001286628.1	FALSE	FALSE	2.17391	18.8168	74.118	0	0	4.8913
NM_001286647.1	FALSE	FALSE	1.6129	6.49351	82.1952	1.2987	0	8.39966
NM_001286663.1	FALSE	TRUE	2.70748	19.8095	58.2585	17.2245	1.33333	0.666667
NM_001286865.1	FALSE	FALSE	5.49242	16.8561	67.803	6.62879	0	3.2197
NM_001287074.1	FALSE	FALSE	4.54545	80.4545	13.8636	0	0	1.13636
NM_001287103.1	FALSE	FALSE	0	86.0784	12.8105	0	1.11111	0
NM_001287164.1	FALSE	FALSE	4.54545	7.27273	85.9091	0	0	2.27273
NM_001287171.1	FALSE	FALSE	0	80.3571	14.881	4.7619	0	0
NM_001287172.1	FALSE	FALSE	2.5	82.3077	10.1282	0	5.0641	0
NM_001287180.1	FALSE	FALSE	3.92157	57.6471	36.4706	0	0	1.96078
NM_001287389.1	FALSE	FALSE	6.80382	84.7553	4.37016	0.528759	1.12756	2.41444
NM_001287514.1	TRUE	FALSE	4.34783	52.1739	23.913	17.3913	0	2.17391
NM_001288586.2	FALSE	TRUE	2	32.6667	17.1429	0	4	44.1905
NM_001288619.1	FALSE	FALSE	0	89.5098	2.19881	0	2.19881	6.09253
NM_001289118.1	FALSE	FALSE	0	100	0	0	0	0
NM_001289429.1	FALSE	FALSE	0	91.3727	7.90265	0.724638	0	0
NM_001289432.1	FALSE	FALSE	0	5.73593	93.0736	0	0	1.19048
NM_001289437.1	FALSE	TRUE	14.1667	10.8333	67.9167	0	0	7.08333
NM_001289447.1	FALSE	FALSE	0	22.389	75.172	0	0	2.43902
NM_001289464.1	FALSE	FALSE	1.08696	92.9891	4.67391	0	1.25	0
NM_001289471.1	FALSE	TRUE	0	45.6354	45.9777	0	0	8.38682
NM_001289490.1	FALSE	FALSE	2	20.8333	71.1667	4	0	2
NM_001289493.1	FALSE	FALSE	3.39286	70.3571	26.25	0	0	0
NM_001289509.1	FALSE	FALSE	3.97059	51.6176	44.4118	0	0	0
NM_001289524.1	FALSE	FALSE	3.125	24.3304	71.7634	0	0	0.78125
NM_001289535.1	FALSE	FALSE	1.88679	15.2032	61.0123	0	0	21.8977
NM_001289537.1	FALSE	FALSE	12.1085	69.408	10.0222	6.97616	1.48515	0
NM_001289543.1	FALSE	FALSE	1.78571	21.1237	77.0906	0	0	0
NM_001289546.1	FALSE	FALSE	2.38095	14.881	80.3571	0	0	2.38095
NM_001289554.1	FALSE	FALSE	0	81.9892	13.3961	0	4.6147	0
NM_001289556.1	FALSE	FALSE	1.35135	29.7973	68.8514	0	0	0
NM_001289562.1	FALSE	FALSE	0	19.7981	80.2019	0	0	0
NM_001289563.1	FALSE	FALSE	1.11787	30.1764	67.6748	0	0.515464	0.515464
NM_001289568.1	FALSE	FALSE	0	7.95735	81.9416	9.19192	0	0.909091
NM_001289577.1	FALSE	FALSE	0	71.89	19.6172	4.54545	3.94737	0
NM_001289599.1	FALSE	FALSE	2.77778	84.4907	10.0529	0	1.78571	0.892857
NM_001289602.1	FALSE	FALSE	4	84.6667	8.94444	0.694444	1.69444	0
NM_001289603.1	FALSE	FALSE	5	78.0303	15.1515	0	0	1.81818
NM_001289612.1	FALSE	FALSE	3.09363	91.1161	5.79031	0	0	0
NM_001289614.1	FALSE	FALSE	2.84012	35.4196	57.5124	1.05263	0	3.17527
NM_001289630.1	FALSE	TRUE	0	5.82307	94.1769	0	0	0
NM_001289661.1	FALSE	FALSE	1.6129	40.9765	54.9913	0.806452	0	1.6129
NM_001289699.1	FALSE	FALSE	0	53.3916	39.3357	1.15385	4.1958	1.92308
NM_001289704.2	FALSE	FALSE	0.515464	56.5856	34.8669	0	3.7852	4.24681
NM_001289719.1	FALSE	FALSE	0.980392	44.3277	54.6919	0	0	0
NM_001289724.1	FALSE	FALSE	1.11111	73.0556	25.8333	0	0	0
NM_001289726.1	FALSE	TRUE	0	90.2789	6.89089	0.943396	1.88679	0
NM_001289742.1	FALSE	FALSE	6.55405	78.0405	12.7027	0	1.35135	1.35135
NM_001289770.1	FALSE	FALSE	2.55102	55.3521	34.0936	7.02281	0	0.980392
NM_001289798.1	FALSE	FALSE	0	18.3768	81.6232	0	0	0
NM_001289809.1	FALSE	FALSE	5.87664	90.4444	3.67897	0	0	0
NM_001289826.1	FALSE	FALSE	2.78638	76.548	9.36533	5.57276	5.72755	0
NM_001289836.1	FALSE	FALSE	8.88587	51.9293	37.4728	1.16848	0	0.543478
NM_001289848.1	FALSE	TRUE	18.0645	27.2903	54.6452	0	0	0
NM_001289859.1	FALSE	TRUE	0	27.9461	70.202	0	0	1.85185
NM_001289901.1	FALSE	FALSE	0	0	85.2688	11.7901	2.20588	0.735294
NM_001289915.1	FALSE	FALSE	0	72.4444	12.7778	3.38889	11.3889	0
NM_001289924.1	FALSE	FALSE	6.52174	62.2383	31.2399	0	0	0
NM_001290011.1	FALSE	FALSE	7.56579	68.2237	22.8947	1.31579	0	0
NM_001290127.1	FALSE	TRUE	9.12618	39.6761	45.9683	0.657895	1.97368	2.59784
NM_001290291.1	FALSE	FALSE	1.40845	79.3066	15.9534	0	3.33153	0
NM_001290299.1	FALSE	FALSE	7.38095	63.5714	29.0476	0	0	0
NM_001290302.1	FALSE	FALSE	0	87.1377	6.34058	0	2.17391	4.34783
NM_001290303.1	FALSE	FALSE	22.6035	19.1721	57.2985	0	0	0.925926
NM_001290308.1	FALSE	FALSE	2.94372	89.8268	7.22944	0	0	0
NM_001290339.1	FALSE	FALSE	1.51515	80.1347	16.835	0	1.51515	0
NM_001290367.1	FALSE	FALSE	0.909091	6.3145	86.0197	5.40541	0	1.35135
NM_001290372.1	FALSE	FALSE	1.31579	69.7734	19.5175	0	2.63158	6.7617
NM_001290376.1	FALSE	FALSE	2.53849	54.0283	34.7042	0.914634	5.17644	2.63795
NM_001290380.1	TRUE	TRUE	4.25768	17.1316	60.6113	11.2345	1.53857	5.22637
NM_001290381.1	FALSE	FALSE	4.12786	44.7262	28.512	15.1047	4.51754	3.01169
NM_001290390.1	FALSE	FALSE	3.25203	71.3884	21.0087	1.62602	2.72492	0
NM_001290409.1	FALSE	FALSE	1.5625	50	45.3125	0	0	3.125
NM_001290419.1	FALSE	FALSE	0.847458	16.1959	82.9567	0	0	0
NM_001290448.1	FALSE	FALSE	0	11.9963	85.6227	0	0	2.38095
NM_001290452.1	FALSE	FALSE	0	18.4282	75.4291	6.14273	0	0
NM_001290462.2	FALSE	FALSE	1.53654	90.6807	6.77678	0.185185	0.820821	0
NM_001290466.1	TRUE	TRUE	1.11694	50.7741	35.6613	8.4577	1.45667	2.53328
NM_001290470.1	TRUE	FALSE	4.43661	27.0871	66.9838	0	0	1.49254
NM_001290484.1	FALSE	FALSE	1.21951	22.1272	72.5735	0.515464	1.82927	1.73498
NM_001290486.1	FALSE	FALSE	8.15886	46.6766	45.1645	0	0	0
NM_001290508.1	FALSE	FALSE	1.9802	16.0316	80.9881	0.49505	0	0.505051
NM_001290510.1	FALSE	FALSE	0	4.34783	90.6522	3.33333	0	1.66667
NM_001290521.1	FALSE	FALSE	26.0104	29.221	43.9211	0	0	0.847458
NM_001290530.1	TRUE	TRUE	4.94048	35.2976	45.4167	6.13095	2.5	5.71429
NM_001290539.1	FALSE	FALSE	1.26633	56.26	29.2291	4.85824	4.96177	3.42466
NM_001290541.1	FALSE	FALSE	0.847458	57.7812	29.7381	0	0	11.6333
NM_001290552.1	FALSE	FALSE	19.5182	34.6397	45.3996	0	0	0.442478
NM_001290558.1	TRUE	FALSE	1.72414	92.9045	1.72414	1.92308	1.72414	0
NM_001290563.1	FALSE	FALSE	2.43902	63.3711	34.1899	0	0	0
NM_001290564.1	FALSE	FALSE	0.289017	69.7522	27.3722	0	0.289017	2.29762
NM_001290626.1	FALSE	FALSE	1.78571	18.4524	75	4.7619	0	0
NM_001290656.1	FALSE	FALSE	0	92.2925	7.70751	0	0	0
NM_001290665.1	FALSE	FALSE	0.793651	80.8608	10.699	5.26557	2.38095	0
NM_001290666.1	FALSE	FALSE	0	29.6046	69.5757	0.819672	0	0
NM_001290667.1	FALSE	FALSE	1.96078	47.3652	45.7108	2.94118	0	2.02206
NM_001290676.1	FALSE	FALSE	1.06383	36.0126	62.9236	0	0	0
NM_001290679.1	FALSE	FALSE	10.9375	26.7857	46.2054	16.0714	0	0
NM_001290720.1	FALSE	FALSE	8.48214	20.8333	57.1429	13.5417	0	0
NM_001290736.1	FALSE	FALSE	5.55556	84.6032	5.63492	1.42857	2.77778	0
NM_001290761.1	FALSE	FALSE	0.649351	40.0568	57.082	0	1.5625	0.649351
NM_001290767.1	FALSE	FALSE	4.47115	52.4519	40.1442	2.30769	0	0.625
NM_001290769.1	TRUE	TRUE	8.92758	39.5937	28.7866	10.0332	6.14981	6.50912
NM_001290789.1	FALSE	FALSE	2.88462	45.1923	51.9231	0	0	0
NM_001290797.1	FALSE	FALSE	1.6129	8.90762	74.1202	7.11144	1.13636	7.11144
NM_001290802.1	FALSE	FALSE	1.5625	81.5341	9.09091	0	3.125	4.6875
NM_001290807.1	FALSE	FALSE	12.1895	75.6209	5.1634	7.02614	0	0
NM_001290808.1	FALSE	TRUE	1.21951	44.8509	38.7263	7.10027	1.21951	6.88347
NM_001290810.1	FALSE	FALSE	1.16279	74.4936	17.3668	3.48837	0	3.48837
NM_001290811.1	FALSE	TRUE	1.6129	8.11828	78.7634	0	0	11.5054
NM_001290817.1	FALSE	FALSE	0.980392	77.8799	10.3707	0	8.02696	2.74203
NM_001290823.1	FALSE	FALSE	3.57143	56.3312	33.2792	0	0	6.81818
NM_001290984.1	FALSE	FALSE	1.88679	8.98192	83.0778	1.98506	0.943396	3.125
NM_001290988.1	FALSE	FALSE	0	37.7747	60.3022	1.92308	0	0
NM_001290995.1	FALSE	FALSE	0	84.6639	12.0798	0	3.2563	0
NM_001291010.1	FALSE	FALSE	0	61.0746	22.6974	8.88158	4.71491	2.63158
NM_001291012.1	FALSE	FALSE	1.78571	42.8571	35.1648	20.1923	0	0
NM_001291016.1	FALSE	FALSE	0	20.7219	76.2923	1.51515	0	1.47059
NM_001291020.1	FALSE	FALSE	0	83.4091	14.0909	0	2.5	0
NM_001291025.1	FALSE	FALSE	6.06383	13.883	50.5319	26.3298	3.19149	0
NM_001291054.1	FALSE	FALSE	1.78684	30.5503	63.2827	4.38014	0	0
NM_001291068.1	TRUE	TRUE	2.77972	15.8741	31.9056	15.9266	7.43007	26.0839
NM_001291074.1	FALSE	FALSE	1.96165	18.5521	23.2935	51.8385	2.82372	1.53061
NM_001291105.1	FALSE	FALSE	0	48.1793	49.4398	0	2.38095	0
NM_001291115.1	FALSE	FALSE	1.42857	43.1696	46.6964	5.84821	2.85714	0
NM_001291131.1	FALSE	FALSE	1.31579	87.1711	10.1974	1.31579	0	0
NM_001291134.1	FALSE	FALSE	4.44444	70.5848	24.9708	0	0	0
NM_001291146.1	FALSE	FALSE	3.58696	70.1087	20.0543	6.25	0	0
NM_001291155.1	FALSE	FALSE	0	30.2335	68.8406	0	0	0.925926
NM_001291168.1	FALSE	FALSE	1.53846	68.279	29.3351	0.847458	0	0
NM_001291197.1	FALSE	FALSE	1.42857	4.41964	89.7321	1.42857	0	2.99107
NM_001291211.1	FALSE	FALSE	11.4478	32.1549	30.8923	22.7273	2.77778	0
NM_001291225.1	FALSE	FALSE	0	3.84615	96.1538	0	0	0
NM_001291226.1	FALSE	FALSE	0.943396	57.037	42.0196	0	0	0
NM_001291242.1	FALSE	FALSE	0	2.98507	94.7761	0	0	2.23881
NM_001291245.1	FALSE	FALSE	0.689655	48.3855	45.7551	2.9297	0	2.24004
NM_001291269.1	FALSE	FALSE	9.35135	65.2432	24.0541	1.35135	0	0
NM_001291271.1	FALSE	FALSE	1.51515	36.0606	62.4242	0	0	0
NM_001291280.1	TRUE	FALSE	1.03448	63.9655	26.4018	3.5907	5.0075	0
NM_001291292.1	FALSE	FALSE	6.11472	59.2208	31.4177	0.649351	1.94805	0.649351
NM_001291354.1	FALSE	FALSE	2.11201	71.6777	24.1694	1.53061	0.510204	0
NM_001291442.1	FALSE	FALSE	0.675676	2.7027	92.5676	4.05405	0	0
NM_001291448.1	FALSE	FALSE	3.53323	17.4225	53.9935	16.3801	2.24719	6.42345
NM_001291928.1	FALSE	FALSE	5.55985	50.0386	40.2703	0	1.42857	2.7027
NM_001293560.1	FALSE	FALSE	0	44.0841	48.2883	2.7027	0	4.92492
NM_001293621.1	FALSE	TRUE	1.38889	8.93393	78.7725	8.85886	0	2.0458
NM_001293630.1	FALSE	FALSE	0	88.2536	8.27443	0.769231	2.7027	0
NM_001293637.1	FALSE	FALSE	6.81818	39.9091	53.2727	0	0	0
NM_001293650.1	FALSE	FALSE	7.28274	31.2118	51.02	7.28274	0.877193	2.32558
NM_001293652.1	FALSE	FALSE	15	20	65	0	0	0
NM_001293672.1	FALSE	FALSE	4.16667	14.5833	81.25	0	0	0
NM_001293689.1	FALSE	FALSE	3.57143	61.3095	17.2619	0	11.3095	6.54762
NM_001293690.1	FALSE	FALSE	3.96825	69.7906	21.4792	2.38095	0.793651	1.5873
NM_001293693.1	FALSE	FALSE	4.04434	69.9465	25.0917	0.458716	0.458716	0
NM_001293703.1	FALSE	FALSE	4.16667	21.2121	73.0303	0	0	1.59091
NM_001293707.1	FALSE	FALSE	0.819672	66.2763	8.48946	0	0	24.4145
NM_001293728.1	FALSE	FALSE	1.52778	31.1111	55.8333	0.694444	0.833333	10
NM_001293763.1	FALSE	FALSE	0	26.1111	72.037	1.85185	0	0
NM_001293766.1	FALSE	FALSE	1.875	95.7994	2.32558	0	0	0
NM_001293774.1	FALSE	FALSE	2	66.3333	28.4444	2	0.555556	0.666667
NM_001293776.1	FALSE	FALSE	14.9047	18.6183	61.7765	2.65975	0	2.04082
NM_001293783.1	TRUE	FALSE	8.40805	65.9943	22.7356	0.333333	0.666667	1.86207
NM_001293797.1	FALSE	FALSE	1.6118	9.72952	87.0586	1.14961	0	0.45045
NM_001293806.1	FALSE	FALSE	0.757576	74.4949	16.8687	6.36364	0.757576	0.757576
NM_001294258.1	FALSE	FALSE	2.38095	9.14387	88.4752	0	0	0
NM_001294281.1	FALSE	FALSE	0.387597	31.9873	62.6392	1.61734	0.387597	2.98097
NM_001294302.1	FALSE	FALSE	3.1622	54.3155	25.3906	14.3601	0.390625	2.38095
NM_001294308.1	FALSE	FALSE	0	86.6667	6.66667	0	0	6.66667
NM_001294322.1	FALSE	TRUE	2.63173	21.8037	69.8591	1.51118	0.755589	3.43864
NM_001294324.1	FALSE	TRUE	2.63173	21.8037	69.8591	1.51118	0.755589	3.43864
NM_001297606.1	FALSE	TRUE	0	34.1845	53.3957	0	0	12.4198
NM_001301034.1	TRUE	FALSE	43.8095	28.2684	13.7879	14.1342	0	0
NM_001301100.1	FALSE	TRUE	4.90196	35.4167	54.0616	4.72689	0.892857	0
NM_001301155.1	FALSE	FALSE	0.806452	7.07196	91.16	0.480769	0	0.480769
NM_001301173.1	FALSE	FALSE	0.263158	95.4131	3.53425	0	0	0.789474
NM_001301174.1	FALSE	FALSE	0.833333	35.7258	60.1344	0.833333	0.806452	1.66667
NM_001301176.1	FALSE	TRUE	7.08749	19.9059	69.4352	3.57143	0	0
NM_001301211.1	FALSE	FALSE	4.06034	13.0798	75.7824	0	0.746269	6.33125
NM_001301230.1	FALSE	FALSE	5.35714	64.7156	29.0013	0	0	0.925926
NM_001301250.1	FALSE	FALSE	0.961538	87.3077	7.59615	0	0	4.13462
NM_001301281.1	FALSE	FALSE	4.49735	10.1852	63.4259	13.6243	3.63757	4.62963
NM_001301284.1	FALSE	TRUE	0	82.4068	10.6176	0	2.94826	4.02736
NM_001301332.1	TRUE	FALSE	10.2381	73.5714	13.8889	0	0	2.30159
NM_001301341.1	FALSE	FALSE	1.47059	74.4706	24.0588	0	0	0
NM_001301343.1	FALSE	FALSE	1.92308	53.1538	41.0769	3.84615	0	0
NM_001301364.1	FALSE	FALSE	21.0784	59.2157	19.7059	0	0	0
NM_001301367.1	FALSE	FALSE	0.769231	8.36996	83.3104	4.18498	1.19048	2.17491
NM_001301412.1	FALSE	FALSE	7.89474	22.1323	60.054	5.19568	0	4.72335
NM_001301414.1	FALSE	FALSE	4.57638	81.6636	10.6988	0	3.06122	0
NM_001301649.1	FALSE	FALSE	2.27273	13.3838	74.1793	6.50253	3.66162	0
NM_001301672.1	FALSE	FALSE	0	35.7239	63.367	0	0	0.909091
NM_001301710.1	FALSE	TRUE	0	21.7857	68.5714	8.21429	1.42857	0
NM_001301737.1	FALSE	FALSE	0	16.6209	83.3791	0	0	0
NM_001301784.1	FALSE	FALSE	0.649351	6.99675	92.3539	0	0	0
NM_001301853.1	FALSE	FALSE	0	8.76623	81.4123	3.8961	0	5.92532
NM_001302077.1	FALSE	FALSE	0	23.4175	75.8013	0	0.78125	0
NM_001302152.1	FALSE	FALSE	2.34588	91.6803	5.97381	0	0	0
NM_001302207.1	FALSE	FALSE	0.819672	81.2148	15.2802	0	1.1194	1.56594
NM_001302214.1	FALSE	FALSE	2.27273	17.4242	61.3636	9.84848	4.92424	4.16667
NM_001302215.1	FALSE	FALSE	2.27273	17.4242	61.3636	9.84848	4.92424	4.16667
NM_001302216.1	FALSE	FALSE	2.27273	17.4242	61.3636	9.84848	4.92424	4.16667
NM_001302218.1	FALSE	FALSE	1.81818	17.4459	80.1353	0	0.30303	0.297619
NM_001302334.1	FALSE	FALSE	2.27273	51.6234	27.4892	11.4719	2.38095	4.7619
NM_001302341.1	FALSE	FALSE	0	75.9976	21.6947	0	0.769231	1.53846
NM_001302347.1	FALSE	FALSE	0	41.7712	58.2288	0	0	0
NM_001302351.1	FALSE	FALSE	0	51.3889	46.1918	0.806452	0	1.6129
NM_001302353.1	FALSE	FALSE	2.5641	13.3068	78.1167	3.44828	0	2.5641
NM_001302358.1	FALSE	FALSE	9.39394	62.5253	24.7475	1.81818	0.505051	1.0101
NM_001302382.1	FALSE	TRUE	3.01339	23.5491	60.6027	9.59821	2.00893	1.22768
NM_001302386.1	FALSE	FALSE	15.7164	39.9415	44.3421	0	0	0
NM_001302389.1	FALSE	FALSE	0	73.8636	11.6883	4.54545	7.62987	2.27273
NM_001302393.1	FALSE	FALSE	8.25487	83.1136	3.54677	1.69492	3.38983	0
NM_001302394.1	TRUE	FALSE	0	87.81	5.23291	0.877193	3.44828	2.63158
NM_001302440.1	FALSE	FALSE	0	68.0909	29.6364	0	2.27273	0
NM_001302451.1	TRUE	TRUE	1.11111	63.0159	21.9841	9.20635	0.714286	3.96825
NM_001302457.1	TRUE	TRUE	1.11111	63.0159	21.9841	9.20635	0.714286	3.96825
NM_001302458.1	FALSE	FALSE	2.53165	17.5809	75.5509	0	3.7037	0.632911
NM_001302459.1	FALSE	FALSE	1.17647	40.9547	52.8255	2.81581	0	2.22758
NM_001302467.1	FALSE	FALSE	2.47899	63.6975	27.563	2.47899	0	3.78151
NM_001302469.1	FALSE	FALSE	4.16667	54.1667	32.5	9.16667	0	0
NM_001302479.1	TRUE	FALSE	1.5625	86.3426	5.2662	3.125	3.7037	0
NM_001302506.1	FALSE	FALSE	1.92308	14.5105	83.5664	0	0	0
NM_001302533.1	FALSE	FALSE	3.7037	78.0332	14.5594	0	1.85185	1.85185
NM_001302540.1	FALSE	FALSE	11.1957	2.5	84.1304	2.17391	0	0
NM_001302642.1	FALSE	FALSE	3.57446	77.8074	18.2422	0.37594	0	0
NM_001302684.1	FALSE	FALSE	3.125	59.6591	27.1307	0	1.13636	8.94886
NM_001302798.1	FALSE	FALSE	0	87.1212	8.58586	1.38889	2.90404	0
NM_001302811.1	FALSE	FALSE	0	93.1034	6.89655	0	0	0
NM_001302834.1	FALSE	FALSE	3.44828	69.9582	26.5935	0	0	0
NM_001302947.1	FALSE	FALSE	0	1.57895	97.6014	0	0	0.819672
NM_001302958.1	FALSE	FALSE	5.43298	64.727	20.6839	3.39217	4.74352	1.02041
NM_001302970.1	FALSE	FALSE	7.27273	20.9091	69.5455	0	0	2.27273
NM_001302997.1	FALSE	FALSE	4.13919	66.044	27.1062	1.42857	1.28205	0
NM_001303121.1	TRUE	FALSE	0	39.0476	52.8571	4.7619	3.33333	0
NM_001303266.1	FALSE	FALSE	2.40596	9.5206	83.1358	2.96256	0	1.97504
NM_001303273.1	FALSE	FALSE	0	24.1902	75.8098	0	0	0
NM_001303423.1	FALSE	FALSE	0.757576	30.3283	53.9141	0.378788	3.00505	11.6162
NM_001303502.1	FALSE	FALSE	0.46729	67.6908	26.0497	0.934579	0	4.85772
NM_001304266.1	FALSE	FALSE	0	20.5357	51.1161	28.3482	0	0
NM_001304269.1	FALSE	TRUE	0	12.1112	79.5005	0.735294	0.574713	7.07826
NM_001304270.1	FALSE	FALSE	5.43017	58.4105	35.5421	0	0	0.617284
NM_001304329.1	FALSE	FALSE	0.862069	75.021	17.5147	0	4.52061	2.08158
NM_001304456.1	FALSE	FALSE	2.35363	28.7237	65.9602	1.53396	1.42857	0
NM_001304475.1	FALSE	FALSE	7.37722	60.2405	31.6228	0	0	0.759494
NM_001304572.1	FALSE	FALSE	19.6847	33.1148	27.0113	20.1892	0	0
NM_001304574.1	FALSE	FALSE	6.24849	21.2569	71.8848	0.609756	0	0
NM_001304720.1	FALSE	FALSE	2.26669	68.2733	28.4746	0	0.295858	0.689559
NM_001304721.1	FALSE	FALSE	1.35135	28.6036	52.2523	2.7027	0	15.0901
NM_001304830.1	FALSE	FALSE	0.462963	85.6306	11.1287	1.85185	0	0.925926
NM_001304956.1	FALSE	FALSE	2.02703	34.0347	63.9382	0	0	0
NM_001305042.1	FALSE	FALSE	0	38.667	57.1646	0	2.08424	2.08424
NM_001305169.1	FALSE	FALSE	0.510204	51.0556	45.6897	0.862069	0.510204	1.37227
NM_001305186.1	FALSE	FALSE	0	43.897	46.5845	0	4.75924	4.75924
NM_001305231.1	FALSE	FALSE	11.9202	37.3067	49.2579	0	0	1.51515
NM_001305232.1	FALSE	FALSE	0	75.6117	23.1383	0	0	1.25
NM_001305233.1	FALSE	FALSE	6.03175	30.2116	59.8942	0	0	3.86243
NM_001305258.1	FALSE	FALSE	3.05916	6.49351	89.3362	0	0	1.11111
NM_001305273.1	FALSE	FALSE	5.30303	3.0303	58.3333	27.2727	0	6.06061
NM_001305423.1	FALSE	FALSE	5.41768	53.7958	38.0508	0.434783	0.869565	1.43136
NM_001305549.1	TRUE	FALSE	8.20106	88.3598	3.43915	0	0	0
NM_001305627.1	FALSE	FALSE	2.55319	47.3973	50.0495	0	0	0
NM_001305643.1	FALSE	FALSE	0	5.22581	58.6452	30.9032	3.22581	2
NM_001305652.1	FALSE	FALSE	2.04082	2.7027	93.2295	0	0	2.02703
NM_001305668.1	FALSE	FALSE	10.1685	10.961	78.8705	0	0	0
NM_001305799.1	FALSE	FALSE	0	51.9715	46.8237	0	0.60241	0.60241
NM_001305804.1	FALSE	FALSE	4.40111	10.2515	83.8768	0.735294	0	0.735294
NM_001305805.1	FALSE	FALSE	0	89.6636	6.18171	0.675676	1.35135	2.12766
NM_001305844.1	FALSE	FALSE	3.88457	85.6271	3.77358	0	3.77358	2.94118
NM_001305982.1	FALSE	FALSE	0	0	100	0	0	0
NM_001305988.1	FALSE	FALSE	0	20.3526	75.102	1.70455	0	2.84091
NM_001305992.1	FALSE	FALSE	0	68.0682	29.4318	0	1.25	1.25
NM_001306050.1	FALSE	FALSE	1.28205	80.2983	18.4197	0	0	0
NM_001306088.1	FALSE	FALSE	0.793651	48.0368	48.4023	2.76734	0	0
NM_001306126.1	FALSE	FALSE	0	69.7218	8.10147	2.34588	12.7932	7.03764
NM_001306169.1	FALSE	FALSE	4.85248	77.6915	17.456	0	0	0
NM_001306178.1	FALSE	TRUE	2.05451	4.10901	83.2285	8.38574	0	2.22222
NM_001306203.1	FALSE	FALSE	0.735294	2.20588	82.5128	0	0	14.546
NM_001306205.1	FALSE	FALSE	10.779	27.6268	57.4275	4.16667	0	0
NM_001306217.1	FALSE	FALSE	7.10317	18.2937	71.8254	0	2.77778	0
NM_001307989.1	FALSE	FALSE	0.898751	89.72	8.08876	0	0	1.29245
NM_001307998.1	FALSE	FALSE	3.63636	21.8182	61.8182	3.63636	0.909091	8.18182
NM_001308072.1	FALSE	FALSE	4.62122	35.8045	58.9531	0	0.621118	0
NM_001308074.1	FALSE	FALSE	6.09756	78.0223	15.8802	0	0	0
NM_001308095.1	FALSE	FALSE	0	71.7023	26.8271	1.47059	0	0
NM_001308111.1	FALSE	FALSE	0.46729	63.0257	33.4891	0	1.85618	1.16173
NM_001308227.1	FALSE	FALSE	2.59637	87.3016	7.50567	0	2.04082	0.555556
NM_001308328.1	FALSE	FALSE	7.92151	6.98886	28.4278	0	0.775194	55.8866
NM_001308448.1	FALSE	TRUE	3.125	24.5471	71.2862	0	0	1.04167
NM_001308464.1	FALSE	FALSE	0	40.7037	52.9259	0.950617	0	5.41975
NM_001308481.1	FALSE	FALSE	1.78571	68.9286	29.2857	0	0	0
NM_001309388.1	FALSE	FALSE	3.91295	24.0638	68.5662	2.55617	0.45045	0.45045
NM_001309445.1	FALSE	FALSE	1.69432	92.7277	2.39855	1.19927	1.48515	0.49505
NM_001309809.2	FALSE	FALSE	3.75	23.75	65.8333	5	0	1.66667
NM_001309909.1	FALSE	TRUE	1.31579	21.7105	32.7303	0	10.9649	33.2785
NM_001310083.1	TRUE	FALSE	3.16401	60.7404	31.8446	0.990099	0	3.26087
NM_001310096.1	FALSE	FALSE	5.09259	50.9259	24.0741	0	12.037	7.87037
NM_001310426.1	FALSE	FALSE	0	10.0503	77.3459	8.44025	0	4.16352
NM_001310433.1	FALSE	FALSE	5.15504	28.7016	58.8178	7.32558	0	0
NM_001310442.1	FALSE	FALSE	0	60.4637	30.9524	8.58396	0	0
NM_001310465.1	FALSE	FALSE	0.609756	86.4329	6.96138	0.609756	3.73476	1.65142
NM_001310467.1	FALSE	FALSE	6.75676	10.5758	82.6675	0	0	0
NM_001310469.1	FALSE	FALSE	1.6129	90.6158	7.77126	0	0	0
NM_001310470.1	FALSE	FALSE	0.37594	11.6855	81.5163	4.10793	1.04167	1.27271
NM_001310502.1	FALSE	TRUE	1.76986	9.13699	88.7507	0	0	0.342466
NM_001310511.1	FALSE	FALSE	0	50.6085	43.002	4.42867	0.980392	0.980392
NM_001310526.1	FALSE	FALSE	16.954	6.36289	76.6831	0	0	0
NM_001310533.1	FALSE	FALSE	2.2123	17.0833	75.9921	4.7123	0	0
NM_001310534.1	FALSE	FALSE	5.75109	18.1241	76.1248	0	0	0
NM_001310540.1	FALSE	FALSE	4.57143	18.4286	74.9714	1.25714	0.2	0.571429
NM_001310542.1	FALSE	TRUE	3.7037	16.4983	70.5387	3.7037	1.85185	3.7037
NM_001310548.1	FALSE	TRUE	5.26449	15.5607	56.9446	12.3572	0	9.87304
NM_001310584.1	FALSE	FALSE	9.25156	39.7089	1.35135	0	1.35135	48.3368
NM_001310592.1	FALSE	FALSE	0	66.7293	28.3835	1.78571	1.31579	1.78571
NM_001310598.1	FALSE	FALSE	9.24384	14.2821	69.983	3.27103	0	3.22005
NM_001310603.1	FALSE	FALSE	0	2.38095	92.8571	4.7619	0	0
NM_001310607.1	FALSE	FALSE	0.555556	92.8287	3.40469	1.37615	0.917431	0.917431
NM_001310609.1	FALSE	TRUE	1.76263	4.34783	81.4042	7.05053	0	5.43478
NM_001310610.1	FALSE	FALSE	3.35968	71.0474	25.5929	0	0	0
NM_001310612.1	FALSE	TRUE	7.5	23.75	53.1731	5.86538	2.30769	7.40385
NM_001310613.1	FALSE	FALSE	2.78623	63.8378	32.0485	0.884956	0	0.442478
NM_001310625.1	FALSE	FALSE	0.46729	63.5024	36.0303	0	0	0
NM_001310635.1	FALSE	FALSE	5.92237	22.0488	71.0084	1.02041	0	0
NM_001310637.1	FALSE	FALSE	9.58695	54.3855	21.3284	10.2499	3.77358	0.675676
NM_001310642.1	FALSE	FALSE	0	35.9124	62.9887	0	0	1.0989
NM_001310645.1	FALSE	FALSE	4.02681	21.4685	71.3869	0.641026	1.53263	0.944056
NM_001310647.1	FALSE	FALSE	0	63.4713	36.5287	0	0	0
NM_001310650.1	FALSE	FALSE	1.19048	23.0655	61.3095	0	1.04167	13.3929
NM_001310658.1	FALSE	FALSE	26.1006	23.1806	50.7188	0	0	0
NM_001310662.1	FALSE	FALSE	0	16.6149	83.3851	0	0	0
NM_001310664.1	FALSE	FALSE	1.85185	70.202	23.064	0	1.85185	3.0303
NM_001310668.1	FALSE	FALSE	1.64835	35.1868	53.9725	4.34615	1.0989	3.74725
NM_001310680.1	FALSE	FALSE	0	18.75	80.3571	0.892857	0	0
NM_001310687.1	FALSE	FALSE	0.943396	85.4488	13.6078	0	0	0
NM_001310688.1	FALSE	FALSE	0	21.9048	72.381	5.71429	0	0
NM_001310691.1	FALSE	FALSE	2.0446	96.4569	1.49853	0	0	0
NM_001310707.1	FALSE	FALSE	1.88679	47.7044	48.522	0	0	1.88679
NM_001310717.1	FALSE	FALSE	0	94.4149	0	0.485437	5.09964	0
NM_001310718.1	FALSE	FALSE	0.735294	80.6373	15.6863	0	2.94118	0
NM_001310721.1	FALSE	FALSE	0	7.54107	91.4385	1.02041	0	0
NM_001310725.1	FALSE	FALSE	0	24.5833	75.4167	0	0	0
NM_001310726.1	FALSE	TRUE	6.06061	51.7316	37.987	3.0303	1.19048	0
NM_001310738.1	FALSE	FALSE	3.65171	84.9079	6.04471	0.364964	2.43447	2.59622
NM_001310743.1	FALSE	FALSE	0	65.7524	27.4295	0	0	6.81818
NM_001310746.1	FALSE	FALSE	16.5627	28.7011	53.5167	0	0	1.21951
NM_001310747.1	FALSE	FALSE	1.2875	11.7686	26.2232	2.46397	25.561	32.6958
NM_001310750.1	FALSE	FALSE	3.57143	80.7143	12.6786	1.25	0	1.78571
NM_001310756.1	FALSE	FALSE	6.17898	43.608	44.4602	4.19034	0	1.5625
NM_001310763.1	FALSE	FALSE	0	33.7121	66.2879	0	0	0
NM_001310768.1	FALSE	FALSE	0.980392	29.0756	64.1457	0	1.96078	3.83754
NM_001311068.1	FALSE	FALSE	8	6.41176	55.9412	29.6471	0	0
NM_001311090.1	FALSE	FALSE	1.25	78.1034	20.6466	0	0	0
NM_001311093.1	FALSE	TRUE	1.50535	11.7529	77.7096	1.50535	0	7.52676
NM_001311094.2	FALSE	FALSE	2.75797	71.651	21.7448	0	3.84615	0
NM_001311098.1	FALSE	FALSE	2.77778	27.7778	65.9722	0	0	3.47222
NM_001311109.1	FALSE	FALSE	0	86.3018	13.1932	0	0.505051	0
NM_001311111.1	FALSE	FALSE	0	11.4744	88.5256	0	0	0
NM_001311116.1	FALSE	FALSE	7.87879	32.2727	38.0303	21.8182	0	0
NM_001311118.1	FALSE	FALSE	0	90.7825	6.95252	0	0	2.26502
NM_001311120.1	FALSE	TRUE	1.96097	32.1523	65.8867	0	0	0
NM_001311126.1	FALSE	FALSE	3.70137	92.5114	3.78719	0	0	0
NM_001311130.1	FALSE	FALSE	13.4586	20.8612	43.343	19.7809	1.74985	0.806452
NM_001311131.1	FALSE	FALSE	4.07509	83.2418	7.18864	5.49451	0	0
NM_001311135.1	FALSE	FALSE	0	27.2174	68.7826	0	0	4
NM_001311136.1	FALSE	FALSE	1.85185	18.0757	41.0225	39.0499	0	0
NM_001311137.1	FALSE	FALSE	6.81818	81.4856	11.6962	0	0	0
NM_001311138.1	FALSE	FALSE	1.13636	19.0657	72.4116	7.38636	0	0
NM_001311144.1	FALSE	FALSE	2.38095	57.1429	32.1429	1.4881	0	6.84524
NM_001311145.1	FALSE	FALSE	0	12.5887	87.4113	0	0	0
NM_001311150.1	FALSE	FALSE	31.1623	40.307	28.5307	0	0	0
NM_001311152.1	FALSE	FALSE	7.78225	56.5879	25.5972	6.37415	2.43902	1.21951
NM_001311161.1	FALSE	FALSE	1.5446	69.998	26.3298	1.06383	0	1.06383
NM_001312903.1	FALSE	FALSE	1.48156	56.3104	38.5316	1.47059	0.735294	1.47059
NM_001313695.1	FALSE	FALSE	0	3.5	94.4796	1.02041	0	1
NM_001313714.1	FALSE	FALSE	2.27273	83.0966	11.5057	0	1.5625	1.5625
NM_001313721.1	FALSE	FALSE	0.806452	42.0535	46.6365	1.6129	0.806452	8.08419
NM_001313738.1	FALSE	FALSE	4.73389	65.6863	19.5378	4.7479	4.11765	1.17647
NM_001313762.1	FALSE	FALSE	0	13.2609	84.3478	1.55797	0	0.833333
NM_001313890.1	FALSE	FALSE	1.06383	40.3546	54.1844	3.28605	0	1.11111
NM_001313906.1	FALSE	FALSE	0.943396	10.967	86.2028	0	0	1.88679
NM_001313916.1	TRUE	FALSE	5	43.1973	50.7823	1.02041	0	0
NM_001313918.1	FALSE	FALSE	4.59831	34.5666	56.8446	0	0.581395	3.40909
NM_001313925.1	FALSE	FALSE	6.18734	83.208	10.6046	0	0	0
NM_001313979.1	FALSE	FALSE	0.60241	49.2093	49.5858	0	0	0.60241
NM_001313981.1	FALSE	FALSE	0	86.1607	8.33333	5.05952	0.446429	0
NM_001313984.1	FALSE	TRUE	3.99794	68.9774	22.186	0	0	4.83871
NM_001314013.1	FALSE	FALSE	0	3.37079	70.6948	22.105	1.02041	2.80899
NM_001316365.1	FALSE	FALSE	0	21.9373	72.9345	5.12821	0	0
NM_001316715.1	FALSE	FALSE	14.9666	28.4281	54.6823	1.92308	0	0
NM_001316724.1	FALSE	FALSE	5.63725	68.5458	24.4281	1.38889	0	0
NM_001316734.1	FALSE	FALSE	2.34375	38.6376	47.3136	10.8279	0.877193	0
NM_001316742.1	FALSE	FALSE	8.30745	24.5342	45.9627	19.0217	2.17391	0
NM_001316751.1	FALSE	TRUE	9.22581	22.4516	49.4194	18.9032	0	0
NM_001316753.1	FALSE	TRUE	0	8.21234	91.7877	0	0	0
NM_001317217.1	FALSE	TRUE	5.92593	27.5309	64.8765	1.11111	0	0.555556
NM_001317391.1	FALSE	FALSE	1.21951	37.3984	53.3875	7.99458	0	0
NM_001319203.1	FALSE	FALSE	11.8744	37.0683	49.8855	1.17188	0	0
NM_001319227.1	FALSE	FALSE	1.30068	42.8209	53.2264	0	0	2.65203
NM_001320725.1	FALSE	TRUE	3.125	27.5735	69.3015	0	0	0
NM_001324398.1	FALSE	FALSE	0	87.88	8.15174	1.5873	0	2.38095
NM_001324476.1	FALSE	FALSE	5.35714	30.9524	49.6753	0	0	14.0152
NM_001324486.1	FALSE	FALSE	2.68568	44.3523	49.3148	0	2.11096	1.53625
NM_001324510.1	FALSE	TRUE	8	18.8889	67.5556	0	0	5.55556
NM_001324515.1	FALSE	TRUE	1.62306	14.7287	78.3188	0	2.08333	3.24612
NM_001324533.1	FALSE	FALSE	3.58236	18.1108	74.8852	0.543478	0	2.87814
NM_001324535.1	FALSE	FALSE	5	36.5152	52.8788	0	5.60606	0
NM_001324550.1	FALSE	FALSE	2.46199	55.2952	40.123	0.192308	0.337657	1.58989
NM_001324556.1	FALSE	TRUE	0	2.5	84	0	5	8.5
NM_001326566.1	FALSE	FALSE	0.333333	92.6011	6.73224	0	0.333333	0
NM_001326576.1	FALSE	FALSE	7.11806	18.5764	74.3056	0	0	0
NM_001326588.1	FALSE	FALSE	0	56.9522	39.5996	0	3.44828	0
NM_001326594.1	FALSE	FALSE	12.3171	23.4756	64.2073	0	0	0
NM_001326601.1	FALSE	FALSE	0.724638	84.9214	13.2902	0	0	1.06383
NM_001326614.1	FALSE	FALSE	12.0551	24.0098	62.2273	0	0	1.70781
NM_001326702.1	FALSE	FALSE	2.45249	16.1402	71.867	0	0	9.54032
NM_001327860.1	FALSE	FALSE	12.6391	49.3243	38.0366	0	0	0
NM_001327938.1	FALSE	FALSE	0	59.0401	38.2572	0	2.7027	0
NM_001327939.1	FALSE	FALSE	2.89689	57.9542	37.6105	0	1.53846	0
NM_001327998.1	FALSE	FALSE	3.75	59.1667	34.5833	2.5	0	0
NM_007386.2	FALSE	FALSE	0	18.5972	80.0515	0	0	1.35135
NM_007389.5	FALSE	FALSE	2.20856	75.0228	17.8506	1.63934	0	3.27869
NM_007393.5	TRUE	TRUE	1.25	22.4038	53.3654	3.84615	0	19.1346
NM_007409.2	FALSE	FALSE	0	88.3731	8.1786	1.72414	0	1.72414
NM_007415.2	FALSE	FALSE	4.53426	50.3135	44.2902	0	0	0.862069
NM_007416.4	FALSE	FALSE	0	36.5079	45.3704	0	7.40741	10.7143
NM_007417.4	FALSE	FALSE	0	64.8233	35.1767	0	0	0
NM_007439.2	FALSE	FALSE	0.581395	92.9927	6.42595	0	0	0
NM_007445.2	TRUE	FALSE	0	90.7407	9.25926	0	0	0
NM_007450.4	TRUE	TRUE	11.1449	47.3404	20.846	18.2877	2.38095	0
NM_007452.2	FALSE	FALSE	2.30769	7.35294	70.9502	3.84615	8.82353	6.71946
NM_007456.4	FALSE	FALSE	0	77.5789	22.4211	0	0	0
NM_007460.1	FALSE	FALSE	0	12.0726	82.6923	1.28205	0	3.95299
NM_007461.2	FALSE	FALSE	9.21053	47.323	32.6225	9.52813	1.31579	0
NM_007463.4	FALSE	FALSE	1.51515	87.6894	1.51515	0	9.2803	0
NM_007465.3	FALSE	FALSE	0.649351	3.24675	84.8846	11.2193	0	0
NM_007477.5	FALSE	FALSE	0	89.5084	5.57594	1.99315	2.92247	0
NM_007479.3	FALSE	TRUE	2.5	51.1111	46.3889	0	0	0
NM_007483.2	TRUE	FALSE	17.0077	22.3785	23.7425	31.7562	0.724638	4.39045
NM_007499.2	FALSE	FALSE	0	62.437	34.0128	0	2.7027	0.847458
NM_007501.4	FALSE	FALSE	0.793651	32.4275	66.7788	0	0	0
NM_007508.5	FALSE	FALSE	0	57.0341	31.1828	0	0	11.7832
NM_007509.3	TRUE	TRUE	8.85642	9.52381	60.8405	12.2655	0.793651	7.72006
NM_007523.2	FALSE	FALSE	0	8.89356	91.1064	0	0	0
NM_007525.3	FALSE	FALSE	0	25.5754	74.4246	0	0	0
NM_007527.3	FALSE	FALSE	0	19.0459	16.8938	56.9584	4.16069	2.94118
NM_007531.2	FALSE	FALSE	1.13636	25.9671	72.8965	0	0	0
NM_007533.5	FALSE	FALSE	2.43831	37.926	56.933	2.7027	0	0
NM_007544.3	FALSE	FALSE	3.663	13.5531	80.2198	0	0	2.5641
NM_007550.4	FALSE	FALSE	1.92308	77.6633	9.88248	0	9.5696	0.961538
NM_007556.3	FALSE	FALSE	2.27273	81.415	10.3372	0	5.97507	0
NM_007559.5	FALSE	FALSE	0	82.9696	13.8046	0	3.22581	0
NM_007570.2	TRUE	TRUE	2.38095	45.7087	37.7907	2.35327	1.16279	10.6035
NM_007586.1	TRUE	FALSE	1.72414	11.0265	83.761	3.48837	0	0
NM_007620.2	FALSE	FALSE	11.5873	39.8413	22.7778	25.7937	0	0
NM_007622.3	FALSE	FALSE	3.05747	7.25287	80.5172	6.97701	0.666667	1.52874
NM_007630.2	FALSE	FALSE	2.27041	18.6224	79.1071	0	0	0
NM_007632.2	FALSE	FALSE	2.94118	16.2433	71.7246	9.09091	0	0
NM_007634.4	FALSE	TRUE	0	9.61538	90.3846	0	0	0
NM_007637.2	FALSE	FALSE	18.9815	62.963	18.0556	0	0	0
NM_007639.3	FALSE	FALSE	0.480769	70.5109	24.0732	0	3.73031	1.20482
NM_007659.3	FALSE	TRUE	9.6129	18.8387	62.3226	2	0	7.22581
NM_007661.3	FALSE	FALSE	0	35.4247	60.5212	4.05405	0	0
NM_007662.2	FALSE	FALSE	0	69.0789	30.9211	0	0	0
NM_007668.3	FALSE	FALSE	1.81159	20.6522	68.8406	4.71014	0	3.98551
NM_007687.5	FALSE	TRUE	1.89181	10.4909	86.3977	0	0	1.21951
NM_007691.5	FALSE	TRUE	6.78426	26.9723	45.3092	20.9343	0	0
NM_007693.2	TRUE	FALSE	13.75	22.5	25.8333	26.6667	11.25	0
NM_007705.2	TRUE	TRUE	10.7955	65.1515	17.4242	4.54545	0	2.08333
NM_007711.3	FALSE	TRUE	0	7.17703	77.7014	1.75439	1.75439	11.6128
NM_007725.2	FALSE	FALSE	0	91.2142	6.82504	0	0	1.96078
NM_007726.3	TRUE	FALSE	2.85714	58.1169	36.7532	0	0	2.27273
NM_007747.2	FALSE	FALSE	1.38889	20.4365	75.3571	2.81746	0	0
NM_007748.3	FALSE	FALSE	1.72439	78.8023	15.5195	3.44877	0.505051	0
NM_007758.2	TRUE	FALSE	0	24.4379	56.7105	18.0042	0	0.847458
[truncated: 4,123 more rows]
