# Supplementary material for: Mouse promoters are characterised by low occupancy and high turnover of RNA polymerase II
Source: Mol Syst Biol. 2025 Mar 31;21(5):447–71. doi: 10.1038/s44320-025-00094-5 (PMC12048509; doi:10.1038/s44320-025-00094-5)
Supplement: Supplementary file 6 — Dataset EV2 [file 44320_2025_94_MOESM6_ESM.xlsx]

## Sheet: Legend
Dataset EV2 - Promoter state frequency from genome-wide SMF in Drosophila S2 cells (re-analysis of Krebs et al., 2017)

## Sheet: Dataset EV2
gene	TATA	top5_PolII_ChIP	unassigned	nucleosome	unbound	PIC	PIC.polII	polII
NM_001014454.2	FALSE	TRUE	3.9181	44.4135	43.6889	5.94877	0	2.03067
NM_001014458.5	FALSE	FALSE	1.02041	96.0459	1.91327	1.02041	0	0
NM_001014461.2	FALSE	FALSE	8.61538	35.6923	49.3846	3.64103	2	0.666667
NM_001014465.3	FALSE	FALSE	2.63158	94.9968	1.49448	0	0	0.877193
NM_001014476.2	FALSE	TRUE	1.17567	59.3438	13.985	0.526316	0.526316	24.4429
NM_001014478.2	FALSE	TRUE	2.72727	68.3821	13.0817	0	0	15.8089
NM_001014479.2	FALSE	FALSE	0	90.6295	8.523	0	0.847458	0
NM_001014486.3	FALSE	FALSE	0.842478	86.8779	11.0372	0	1.24248	0
NM_001014496.3	FALSE	FALSE	1.25933	95.956	0.797872	0.993377	0.993377	0
NM_001014498.3	FALSE	FALSE	7.48115	18.5445	70.2866	0	0	3.68778
NM_001014507.2	FALSE	FALSE	0	94.5652	4.34783	0	0	1.08696
NM_001014511.2	FALSE	FALSE	5.91065	22.2509	64.579	4.56186	0.515464	2.18213
NM_001014512.2	FALSE	FALSE	0.617284	42.1437	45.1459	0.757576	0	11.3356
NM_001014513.2	FALSE	FALSE	2.94118	91.8845	2.39651	0.925926	1.85185	0
NM_001014514.2	TRUE	FALSE	0	98.8636	1.13636	0	0	0
NM_001014516.2	FALSE	FALSE	1.74402	37.7989	52.2925	0	0.632911	7.53165
NM_001014525.3	FALSE	FALSE	0	97.4461	2.55391	0	0	0
NM_001014526.2	FALSE	FALSE	0	93.7698	6.23016	0	0	0
NM_001014535.2	FALSE	FALSE	0.862069	97.4138	1.72414	0	0	0
NM_001014537.3	FALSE	FALSE	1.69492	26.8927	56.3136	0	0.847458	14.2514
NM_001014539.3	FALSE	FALSE	0	39.7815	57.5133	0	0	2.70519
NM_001014543.2	TRUE	TRUE	5.59783	26.9022	2.88043	16.9022	43.125	4.59239
NM_001014545.3	FALSE	FALSE	0	97.619	0	0	2.38095	0
NM_001014548.2	FALSE	FALSE	0.793651	97.619	1.5873	0	0	0
NM_001014554.3	FALSE	FALSE	1.25	95	3.75	0	0	0
NM_001014555.2	FALSE	FALSE	0	100	0	0	0	0
NM_001014561.2	FALSE	FALSE	0	72.3074	22.6808	0	1.04167	3.97013
NM_001014565.2	FALSE	TRUE	3.6557	53.8551	34.4633	0.980392	0	7.04553
NM_001014566.1	FALSE	FALSE	3.08518	69.2041	23.2171	0	0	4.49363
NM_001014573.2	FALSE	FALSE	2.5	95.8333	1.66667	0	0	0
NM_001014577.2	FALSE	TRUE	0	60.6481	25.6944	0	0	13.6574
NM_001014586.4	FALSE	FALSE	0	83.2168	15.5012	0	1.28205	0
NM_001014590.2	FALSE	FALSE	0	70.2314	17.0121	1.40845	0	11.3481
NM_001014592.2	FALSE	FALSE	2.80755	51.1392	45.2781	0	0	0.775194
NM_001014598.2	FALSE	FALSE	1.66667	95.8333	2.5	0	0	0
NM_001014600.1	FALSE	FALSE	1.2987	94.2545	4.44682	0	0	0
NM_001014601.1	FALSE	FALSE	3.16742	88.5747	7.52262	0	0.735294	0
NM_001014603.3	FALSE	FALSE	2.05434	95.514	1.86986	0.561798	0	0
NM_001014608.2	FALSE	FALSE	0	98.5507	1.44928	0	0	0
NM_001014611.3	FALSE	FALSE	7.65991	57.3188	30.6557	0.357143	0	4.00853
NM_001014612.3	FALSE	FALSE	1.08696	15.1122	81.6269	0	0	2.17391
NM_001014616.2	FALSE	FALSE	0	96.3967	1.5625	1.02041	1.02041	0
NM_001014622.3	FALSE	FALSE	0.925926	95.0483	2.93881	0	0	1.08696
NM_001014623.3	FALSE	FALSE	1.6129	95.3853	1.6129	0	0	1.38889
NM_001014628.3	TRUE	FALSE	31.0989	46.5751	13.4799	8.13187	0.714286	0
NM_001014633.3	FALSE	FALSE	8.21803	14.3816	77.4004	0	0	0
NM_001014643.2	FALSE	TRUE	5.18483	46.6366	31.5334	1.56888	1.54202	13.5343
NM_001014678.3	FALSE	TRUE	3.27703	22.7872	33.6149	0.675676	0	39.6453
NM_001014693.2	FALSE	FALSE	1.44928	97.8261	0.724638	0	0	0
NM_001014696.2	FALSE	FALSE	1.0989	97.0879	1.26374	0.549451	0	0
NM_001014698.3	FALSE	FALSE	6.01409	89.6142	4.37172	0	0	0
NM_001014703.3	FALSE	FALSE	0	95.1917	2.27273	1.77798	0.757576	0
NM_001015157.4	TRUE	FALSE	0.847458	97.4859	1.66667	0	0	0
NM_001015349.4	FALSE	FALSE	4.84835	41.0205	43.5007	6.60391	0	4.02659
NM_001031922.2	FALSE	FALSE	0.925926	93.1239	3.27869	0.819672	1.85185	0
NM_001031933.3	TRUE	TRUE	8.52481	26.7788	12.9815	24.3867	23.5709	3.75735
NM_001031935.2	FALSE	FALSE	2.27273	92.0455	5.68182	0	0	0
NM_001031961.2	FALSE	FALSE	3.59914	91.9397	4.46121	0	0	0
NM_001031971.2	FALSE	FALSE	0	99.4444	0.555556	0	0	0
NM_001031989.3	FALSE	FALSE	0.505051	97.0418	1.96248	0.238095	0.252525	0
NM_001031990.4	FALSE	TRUE	7.13333	43.4	33.9333	4.06667	0.4	11.0667
NM_001031995.1	FALSE	FALSE	4.39068	94.2204	1.38889	0	0	0
NM_001032019.3	FALSE	FALSE	0	97.9379	1.02041	0	1.04167	0
NM_001032020.3	FALSE	FALSE	6.5095	11.1365	81.4919	0.862069	0	0
NM_001032033.2	FALSE	FALSE	2.5	62.9762	34.5238	0	0	0
NM_001032047.3	FALSE	FALSE	2.43902	95.0915	1.25	0	1.21951	0
NM_001032049.2	FALSE	FALSE	7.62821	31.5705	50.609	5.09615	0	5.09615
NM_001032054.3	FALSE	FALSE	7.88317	75.6095	14.851	0	0.342466	1.31386
NM_001032077.2	FALSE	FALSE	4.97685	13.0787	80.3819	1.5625	0	0
NM_001032084.2	FALSE	FALSE	0.625	96.2952	2.45482	0	0.625	0
NM_001032087.1	FALSE	FALSE	0.930414	94.4175	3.24996	0.930414	0	0.471698
NM_001032088.1	FALSE	FALSE	1.42857	91.9048	6.66667	0	0	0
NM_001032099.2	TRUE	FALSE	0	100	0	0	0	0
NM_001032105.1	FALSE	FALSE	0.892928	98.6566	0.45045	0	0	0
NM_001032107.3	FALSE	FALSE	1.78571	88.6905	3.1746	2.77778	1.78571	1.78571
NM_001032110.2	FALSE	FALSE	8.31631	26.9495	64.2917	0.442478	0	0
NM_001032216.2	TRUE	FALSE	13.2505	75.4658	0	8.90269	2.38095	0
NM_001032217.3	TRUE	TRUE	5.66749	32.1258	21.5962	10.7981	10.9429	18.8695
NM_001032226.1	FALSE	FALSE	0	97.7106	1.64835	0.641026	0	0
NM_001032241.2	FALSE	FALSE	0.847458	74.2802	23.6676	0.60241	0	0.60241
NM_001032245.2	FALSE	FALSE	1.60738	77.3805	19.8998	0.49505	0	0.617284
NM_001032247.2	FALSE	FALSE	7.01963	33.0155	58.2794	1.68539	0	0
NM_001032249.4	TRUE	FALSE	2.18891	90.6006	5.84475	0	0	1.36577
NM_001032271.2	FALSE	FALSE	4.27883	8.15886	80.3838	0.490196	0.847458	5.84081
NM_001032403.2	FALSE	TRUE	2.67483	19.4755	62.2086	3.43823	0.757576	11.4452
NM_001032407.3	FALSE	FALSE	1.10294	30.6737	64.4475	0	0	3.77583
NM_001032408.3	FALSE	TRUE	2.87458	48.0355	31.4206	0.769515	2.11247	14.7873
NM_001038709.3	FALSE	FALSE	7.28985	34.1908	51.029	3.47925	0	4.01116
NM_001038725.2	FALSE	FALSE	13.1192	13.6997	68.9241	0	0	4.25697
NM_001038776.3	FALSE	TRUE	0.337838	55.8732	33.381	1.15644	0.337838	8.91372
NM_001038781.2	FALSE	FALSE	3.05944	87.5874	7.25524	0	0.961538	1.13636
NM_001038784.2	TRUE	FALSE	0.694444	96.7402	2.56536	0	0	0
NM_001038786.2	FALSE	FALSE	4.64181	16.0453	77.3026	0	0.657895	1.35234
NM_001038795.3	FALSE	FALSE	5.27039	43.1319	41.6064	2.1978	0	7.79352
NM_001038804.3	FALSE	FALSE	1.96502	94.0595	2.16379	0.755338	0.352113	0.704225
NM_001038812.2	FALSE	TRUE	1.55168	58.6656	39.7828	0	0	0
NM_001038817.1	FALSE	TRUE	2.47159	18.3239	51.7614	4.16193	0	23.2812
NM_001038821.2	FALSE	FALSE	3.01056	92.1538	4.00235	0	0.833333	0
NM_001038825.3	FALSE	FALSE	8.04059	45.9407	41.1788	0.819672	2.433	1.5873
NM_001038827.2	TRUE	FALSE	0.909091	96.3293	0.909091	0	1.85249	0
NM_001038843.3	FALSE	FALSE	2.12766	95.6206	1.83511	0	0.416667	0
NM_001038847.2	FALSE	FALSE	0.769231	54.4898	32.4647	0	0	12.2763
NM_001038855.3	FALSE	FALSE	4.22619	67.6786	21.369	0.625	0	6.10119
NM_001038860.2	FALSE	FALSE	4.41764	50.1295	42.0796	0.260417	1.03762	2.07524
NM_001038861.3	FALSE	FALSE	2.72727	82.9141	14.3587	0	0	0
NM_001038870.2	TRUE	FALSE	1.13636	98.8636	0	0	0	0
NM_001038872.2	FALSE	FALSE	0	92.2603	4.19765	2.14286	1.39922	0
NM_001038878.2	FALSE	FALSE	0	98.0511	1.33157	0	0.617284	0
NM_001038879.2	TRUE	FALSE	0	95.8776	2.96046	0	0.80219	0.359712
NM_001038902.3	FALSE	FALSE	1.19048	79.4025	18.4636	0	0	0.943396
NM_001038916.3	FALSE	FALSE	4.52381	10.5556	79.7619	2.14286	0	3.01587
NM_001038919.2	FALSE	FALSE	0	63.7681	36.2319	0	0	0
NM_001038924.4	FALSE	FALSE	4.61538	33.6752	48.4615	7.35043	0	5.89744
NM_001038926.2	FALSE	FALSE	0	26.4396	69.223	0	0	4.33739
NM_001038927.4	TRUE	FALSE	1.25	89.7222	7.77778	1.25	0	0
NM_001038928.3	TRUE	FALSE	0.990099	97.9885	0.526316	0	0	0.49505
NM_001038930.3	FALSE	FALSE	0	98.6754	0	0	0.666667	0.657895
NM_001038954.2	FALSE	FALSE	0.833333	97.5871	0	0	1.5796	0
NM_001038961.2	FALSE	FALSE	0	98.6111	1.38889	0	0	0
NM_001038963.3	FALSE	FALSE	0	85.9524	11.2698	1.38889	0	1.38889
NM_001038971.3	TRUE	FALSE	0	97.3737	1.5625	1.06383	0	0
NM_001038976.1	FALSE	FALSE	1.11111	76.8199	21.2069	0	0	0.862069
NM_001038982.2	FALSE	FALSE	2.82739	92.5768	4.59576	0	0	0
NM_001038985.2	FALSE	FALSE	0.714286	96.7933	1.96049	0	0	0.531915
NM_001038987.2	FALSE	FALSE	1.5155	86.3146	12.1699	0	0	0
NM_001042867.2	FALSE	FALSE	12.5342	76.9264	9.16952	0.684932	0.684932	0
NM_001042869.3	FALSE	FALSE	1.29958	57.8143	35.654	0	0.632911	4.59916
NM_001042870.4	FALSE	FALSE	6.18132	16.7582	73.9927	0	0	3.06777
NM_001042872.3	FALSE	FALSE	4.78571	85.9643	8.35714	0	0	0.892857
NM_001042873.2	FALSE	TRUE	38.9881	12.6984	48.3135	0	0	0
NM_001042881.5	TRUE	TRUE	6.34454	16.2605	18.4664	4.01261	11.5336	43.3824
NM_001042882.2	TRUE	FALSE	0.609756	95.144	1.82192	0	2.42433	0
NM_001042890.2	FALSE	FALSE	4.80723	85.2711	8.92169	0	0	1
NM_001042896.3	FALSE	FALSE	14.1667	59.375	26.4583	0	0	0
NM_001042906.2	FALSE	TRUE	5.76081	74.3021	11.5216	5.03558	1.72414	1.65572
NM_001042908.2	FALSE	FALSE	2.04596	75.4418	19.2334	1.22623	0.413223	1.63945
NM_001042910.3	FALSE	FALSE	4.31103	37.084	44.414	2.77301	1.23499	10.183
NM_001042936.1	FALSE	FALSE	0	99.375	0.625	0	0	0
NM_001042983.2	FALSE	FALSE	8.52941	73.8235	17.6471	0	0	0
NM_001042997.2	TRUE	FALSE	2.5	27.5	67.5	0	1.25	1.25
NM_001043009.3	FALSE	FALSE	0	88.8971	8.16176	0	0	2.94118
NM_001043066.1	FALSE	FALSE	0	97.4582	2.54183	0	0	0
NM_001043068.2	FALSE	FALSE	0	85.0133	14.9867	0	0	0
NM_001043070.1	FALSE	FALSE	0	95.7627	1.69492	0	0.847458	1.69492
NM_001043073.3	FALSE	FALSE	1.11111	97.7778	1.11111	0	0	0
NM_001043077.3	FALSE	FALSE	2.63158	96.0526	1.31579	0	0	0
NM_001043081.2	FALSE	FALSE	0	98.5915	1.40845	0	0	0
NM_001043082.2	FALSE	FALSE	2.7027	94.5571	1.35135	0	1.38889	0
NM_001043088.2	FALSE	FALSE	0	96.2614	3.73864	0	0	0
NM_001043094.2	FALSE	FALSE	14.0909	64.7273	21.1818	0	0	0
NM_001043101.4	FALSE	FALSE	0	89.8319	8.47339	0.980392	0.714286	0
NM_001043103.2	FALSE	FALSE	3.35353	16.5324	75.0962	2.09907	0.819672	2.09907
NM_001043105.3	TRUE	FALSE	0.694444	94.0104	4.60069	0	0	0.694444
NM_001043107.2	FALSE	FALSE	3.57143	65.3571	28.5714	1.25	0	1.25
NM_001043110.2	FALSE	FALSE	0	91.1094	6.76292	1.06383	1.06383	0
NM_001043113.2	FALSE	TRUE	2.63158	59.6491	24.5614	0.877193	0	12.2807
NM_001043116.3	FALSE	FALSE	5.33507	27.7001	57.8562	0	0.943396	8.16526
NM_001043117.3	FALSE	FALSE	2.23992	29.5421	60.677	1.02041	0	6.52066
NM_001043129.3	FALSE	FALSE	0	21.7949	64.2628	0	0	13.9423
NM_001043139.4	FALSE	TRUE	3.56995	30.5106	38.3354	1.44251	4.25488	21.8867
NM_001043141.3	TRUE	FALSE	0.862069	89.795	6.26747	0	2.21342	0.862069
NM_001043151.2	FALSE	FALSE	4.86795	34.9724	56.7205	2.85771	0	0.581395
NM_001043152.2	FALSE	FALSE	15.0152	33.1439	43.2955	7.40909	0	1.13636
NM_001043156.3	FALSE	FALSE	0.893422	98.2132	0.893422	0	0	0
NM_001043190.2	FALSE	FALSE	4.54306	83.11	12.347	0	0	0
NM_001043192.3	TRUE	TRUE	1.57358	47.8502	32.6241	4.23316	3.71232	10.0066
NM_001043216.2	FALSE	FALSE	0	94.9156	4.10397	0.980392	0	0
NM_001043219.1	FALSE	FALSE	2.59284	83.1578	11.5433	0.390625	1.92482	0.390625
NM_001043221.4	FALSE	FALSE	0	99.5327	0.46729	0	0	0
NM_001043222.3	FALSE	FALSE	3.54232	77.163	18.4326	0	0	0.862069
NM_001043223.3	FALSE	FALSE	0	99.2188	0.78125	0	0	0
NM_001043224.2	FALSE	FALSE	0	97.7503	2.24975	0	0	0
NM_001043234.2	FALSE	FALSE	0.588235	94.6919	4.13165	0	0.588235	0
NM_001043241.3	FALSE	TRUE	1.78571	30.5851	44.8708	1.06383	0	21.6945
NM_001043243.3	FALSE	FALSE	1.35596	95.3574	3.28664	0	0	0
NM_001043244.3	FALSE	FALSE	0	70.7524	21.2227	0	2.8624	5.16254
NM_001043245.2	TRUE	FALSE	1.47059	95.6193	1.43952	0	0.735294	0.735294
NM_001043246.4	FALSE	FALSE	3.95418	92.0916	3.95418	0	0	0
NM_001043251.2	FALSE	FALSE	2.13203	79.8918	15.6602	0.833333	0.833333	0.649351
NM_001043252.3	FALSE	FALSE	0.694444	97.1779	2.12766	0	0	0
NM_001043255.2	FALSE	FALSE	12.4521	34.2433	53.3046	0	0	0
NM_001043260.2	FALSE	FALSE	1.42857	77.619	19.7619	0	0	1.19048
NM_001043265.2	FALSE	FALSE	3.7037	96.2963	0	0	0	0
NM_001043269.3	FALSE	FALSE	4.12568	50.4918	41.2705	0.819672	0.819672	2.47268
NM_001043270.2	FALSE	FALSE	0.526316	99.4737	0	0	0	0
NM_001043273.3	FALSE	FALSE	0.980392	27.0308	56.1024	4.94198	0.980392	9.96399
NM_001043274.2	FALSE	FALSE	0.555556	98.1426	0.555556	0	0.746269	0
NM_001043286.2	TRUE	FALSE	14.208	50.1655	9.66903	9.76359	8.6052	7.58865
NM_001043288.2	FALSE	FALSE	1.53992	96.1265	1.53992	0.793651	0	0
NM_001043289.2	FALSE	FALSE	7.15856	73.9246	16.3579	0.769231	0.510204	1.27943
NM_001043290.2	FALSE	TRUE	2.1999	64.5385	16.3917	4.28025	1.59015	10.9995
NM_001043294.2	FALSE	FALSE	2.84553	90.6504	4.87805	0	0.813008	0.813008
NM_001043297.3	FALSE	FALSE	0	95.5882	2.94118	0	0	1.47059
NM_001043300.3	FALSE	FALSE	3.89805	35.5322	55.3973	1.72414	0	3.44828
NM_001043310.2	FALSE	FALSE	0.943396	96.3886	2.66804	0	0	0
NM_001043313.1	TRUE	FALSE	0	100	0	0	0	0
NM_001103573.2	FALSE	FALSE	4.15588	91.5157	4.32844	0	0	0
NM_001103576.3	TRUE	FALSE	2.58741	95.8741	1.53846	0	0	0
NM_001103588.2	FALSE	FALSE	12.8074	74.2389	12.9537	0	0	0
NM_001103590.3	FALSE	FALSE	0.862069	96.8053	2.33266	0	0	0
NM_001103598.3	FALSE	FALSE	2.63317	45.8686	41.9492	0.847458	1.74031	6.96126
NM_001103602.2	FALSE	FALSE	0	97.4725	2.52753	0	0	0
NM_001103608.2	FALSE	FALSE	0.581395	96.7824	2.05479	0	0.581395	0
NM_001103610.2	FALSE	FALSE	0	96.8859	3.11414	0	0	0
NM_001103615.3	FALSE	FALSE	1.31579	97.4496	1.23457	0	0	0
NM_001103622.2	FALSE	FALSE	3.33333	93.3333	3.33333	0	0	0
NM_001103624.2	FALSE	FALSE	5.0537	61.3157	30.8496	0	0	2.78097
NM_001103626.3	FALSE	FALSE	1.86886	96.2623	1.86886	0	0	0
NM_001103627.4	FALSE	FALSE	0	94.6684	5.33163	0	0	0
NM_001103629.2	FALSE	FALSE	33.5852	25.0812	37.9995	1.68581	0.549451	1.0989
NM_001103631.3	TRUE	FALSE	0.657895	97.9908	1.35135	0	0	0
NM_001103639.4	FALSE	FALSE	0	95.5596	4.44043	0	0	0
NM_001103644.3	FALSE	FALSE	0	56.0345	25.9339	3.80747	0	14.2241
NM_001103645.4	FALSE	FALSE	0	81.2771	16.4502	0	0	2.27273
NM_001103650.2	FALSE	FALSE	0.35461	97.4333	1.10605	0	0.751435	0.35461
NM_001103656.3	FALSE	FALSE	0	89.8894	8.91946	0	0.609756	0.581395
NM_001103657.3	FALSE	FALSE	2.17122	93.4864	4.34243	0	0	0
NM_001103675.2	FALSE	FALSE	0	96.6373	2.98954	0.373134	0	0
NM_001103683.2	FALSE	FALSE	0	95.2812	4.71881	0	0	0
NM_001103685.3	FALSE	FALSE	0	95.4545	4.54545	0	0	0
NM_001103703.2	FALSE	FALSE	0.30303	48.2069	38.9349	0.887574	0	11.6676
NM_001103713.4	FALSE	FALSE	0.526316	93.1512	6.32245	0	0	0
NM_001103719.4	FALSE	FALSE	0	96.2797	2.08987	0	1.08696	0.543478
NM_001103729.2	FALSE	FALSE	0.555556	78.5764	18.1944	1.07639	0	1.59722
NM_001103732.2	FALSE	FALSE	0.862069	95.2146	3.92329	0	0	0
NM_001103734.2	FALSE	FALSE	0	98.4127	1.5873	0	0	0
NM_001103736.2	FALSE	FALSE	0	98.6206	1.37938	0	0	0
NM_001103740.3	FALSE	TRUE	0	40.0455	32.1818	0	1	26.7727
NM_001103744.2	TRUE	FALSE	1.06383	95.9157	1.95669	0	1.06383	0
NM_001103753.2	FALSE	FALSE	0	96.9618	2.25694	0.78125	0	0
NM_001103757.3	FALSE	FALSE	1.31579	94.3285	4.35572	0	0	0
NM_001103761.2	FALSE	FALSE	1.02041	94.9568	4.02276	0	0	0
NM_001103763.4	FALSE	FALSE	0.735294	96.5024	2.76232	0	0	0
NM_001103765.2	FALSE	FALSE	0	98.3871	1.6129	0	0	0
NM_001103766.3	FALSE	FALSE	1.47059	88.5294	10	0	0	0
NM_001103768.3	FALSE	FALSE	0	95.5929	4.40707	0	0	0
NM_001103769.2	FALSE	FALSE	0	95.9375	4.0625	0	0	0
NM_001103774.3	FALSE	FALSE	5	29.2935	62.4457	3.26087	0	0
NM_001103786.2	FALSE	FALSE	0	97.2894	2.71062	0	0	0
NM_001103788.3	FALSE	FALSE	3.81944	92.3611	2.43056	1.38889	0	0
NM_001103790.3	FALSE	FALSE	3.1498	94.5064	0	1.5625	0.78125	0
NM_001103791.2	FALSE	FALSE	0.78125	91.1642	6.64613	1.40845	0	0
NM_001103793.3	FALSE	FALSE	1.77338	94.6798	2.62084	0	0.925926	0
NM_001103799.2	TRUE	FALSE	2.69324	92.0572	4.30615	0.943396	0	0
NM_001103801.2	FALSE	FALSE	3.21007	50.8731	42.7966	0	0.757576	2.36261
NM_001103802.2	FALSE	FALSE	2.1645	72.0779	22.4026	0	0	3.35498
NM_001103807.1	FALSE	FALSE	1.97368	92.9511	5.07519	0	0	0
NM_001103822.4	TRUE	FALSE	3.01178	89.4588	6.74819	0	0.78125	0
NM_001103823.4	TRUE	FALSE	1.39049	95.1956	1.89873	0	0.757576	0.757576
NM_001103837.2	FALSE	FALSE	0	77.2296	7.60595	0.980392	0.980392	13.2037
NM_001103844.2	FALSE	FALSE	3.06777	96.9322	0	0	0	0
NM_001103850.2	FALSE	FALSE	1.23457	94.3712	4.39422	0	0	0
NM_001103852.3	FALSE	FALSE	0.632911	96.7437	2.62337	0	0	0
NM_001103854.4	FALSE	FALSE	0	94.6737	5.32634	0	0	0
NM_001103863.3	FALSE	TRUE	4.67161	89.7196	3.92509	0.225225	0.830064	0.628451
NM_001103864.3	FALSE	FALSE	0.35461	93.3734	5.91738	0.35461	0	0
NM_001103866.2	FALSE	FALSE	0	95.0503	3.53119	0.704225	0.714286	0
NM_001103871.1	FALSE	FALSE	3.48063	66.8886	13.0751	0	0	16.5557
NM_001103876.3	FALSE	FALSE	0	95.8132	2.07409	0	1.40845	0.704225
NM_001103882.3	FALSE	FALSE	16.9231	23.007	55.9441	0	0	4.12587
NM_001103885.4	FALSE	FALSE	0.675676	65.0991	31.5495	0	0.666667	2.00901
NM_001103892.2	TRUE	FALSE	1.84772	93.1905	3.11405	1.26633	0	0.581395
NM_001103897.2	FALSE	FALSE	0	97.9167	2.08333	0	0	0
NM_001103899.2	FALSE	TRUE	6.0974	33.1818	48.6753	0.5	0.5	11.0455
NM_001103918.3	FALSE	FALSE	0.49505	95.9659	3.00716	0	0	0.531915
NM_001103925.3	FALSE	FALSE	2.60211	92.1937	3.68906	1.51515	0	0
NM_001103932.2	FALSE	FALSE	1.66667	83.1293	11.4966	0	0	3.70748
NM_001103934.2	FALSE	FALSE	0	81.1321	17.9245	0	0	0.943396
NM_001103937.3	FALSE	FALSE	1.75439	96.388	0	1.85759	0	0
NM_001103939.2	FALSE	FALSE	0.85182	97.0567	2.09149	0	0	0
NM_001103951.2	FALSE	FALSE	5.11269	54.1971	38.5709	0.364964	0	1.75439
NM_001103956.3	FALSE	FALSE	1.86567	95.4513	2.28619	0	0.396825	0
NM_001103964.2	TRUE	FALSE	3.08308	80.0568	6.30805	4.24407	3.96027	2.34778
NM_001103967.2	FALSE	TRUE	4.61317	53.2609	31.2948	0.80243	0.434783	9.59399
NM_001103974.3	TRUE	FALSE	3.52793	93.3317	1.96235	0	0.784326	0.393701
NM_001103982.3	FALSE	FALSE	1.68496	94.5876	2.12743	0.8	0.8	0
NM_001103986.3	FALSE	FALSE	0.961538	99.0385	0	0	0	0
NM_001103987.2	FALSE	FALSE	1.22406	86.5353	11.6659	0	0.574713	0
NM_001104009.2	FALSE	FALSE	0	98.4375	1.5625	0	0	0
NM_001104018.2	FALSE	FALSE	8.02611	55.1715	35.2023	0	0	1.6001
NM_001104019.2	FALSE	FALSE	1.2477	97.3438	1.40845	0	0	0
NM_001104020.2	FALSE	FALSE	3.30769	88.3846	8.30769	0	0	0
NM_001104022.3	FALSE	FALSE	0.892857	60.166	37.1711	0	0	1.77005
NM_001104023.2	FALSE	FALSE	3.35859	82.0707	11.1869	1.11111	0	2.27273
NM_001104025.2	FALSE	FALSE	0	98.75	0	0	1.25	0
NM_001104027.2	FALSE	FALSE	8.70522	23.6015	66.3419	1.35135	0	0
NM_001104050.2	FALSE	FALSE	0	95.8267	2.7027	0	1.47059	0
NM_001104058.2	FALSE	FALSE	1.25	97.5	1.25	0	0	0
NM_001104059.2	FALSE	FALSE	3.81189	46.239	41.5044	0	0	8.4447
NM_001104069.3	FALSE	FALSE	1.89255	85.7143	8.11966	0	2.6862	1.5873
NM_001104070.2	FALSE	FALSE	1.06383	96.7854	2.15079	0	0	0
NM_001104071.2	FALSE	FALSE	2.76294	88.9022	7.77307	0	0	0.561798
NM_001104077.3	TRUE	FALSE	0	98.6486	1.35135	0	0	0
NM_001104080.2	FALSE	FALSE	0.862069	96.7942	2.34375	0	0	0
NM_001104082.1	TRUE	FALSE	1.39562	97.3057	1.2987	0	0	0
NM_001104085.2	FALSE	FALSE	4.05405	81.8721	10.1516	1.21951	0	2.7027
NM_001104086.2	FALSE	FALSE	0	96.6308	2.38884	0	0	0.980392
NM_001104089.2	FALSE	FALSE	3.27869	93.4426	3.27869	0	0	0
NM_001104092.2	FALSE	FALSE	6.03604	73.8739	18.979	0	0	1.11111
NM_001104094.2	FALSE	FALSE	0	91.9355	1.6129	3.22581	3.22581	0
NM_001104100.2	FALSE	FALSE	0.806452	93.944	4.30615	0	0	0.943396
NM_001104104.3	FALSE	TRUE	3.36729	71.378	22.6231	0.877193	0	1.75439
NM_001104110.4	TRUE	FALSE	0	97.8495	1.07527	1.07527	0	0
NM_001104117.2	FALSE	FALSE	1.08696	97.9327	0.980392	0	0	0
NM_001104123.2	FALSE	FALSE	2.33229	91.1164	4.66457	0	0	1.88679
NM_001104129.2	FALSE	FALSE	2.18615	90.4113	4.45887	0.757576	1.47186	0.714286
NM_001104147.2	FALSE	FALSE	0.78125	96.8246	1.5877	0	0	0.806452
NM_001104153.3	FALSE	TRUE	2.36756	39.0512	40.947	1.91401	0.961538	14.7587
NM_001104157.3	TRUE	FALSE	1.29469	92.9168	5.78851	0	0	0
NM_001104158.2	FALSE	FALSE	0.769231	96.5135	0.709291	0.709291	1.2987	0
NM_001104159.3	FALSE	TRUE	3.525	58.9971	28.1023	3.5311	0.775194	5.06928
NM_001104160.3	FALSE	TRUE	0.854701	42.8958	42.9272	4.88905	1.34478	7.08853
NM_001104163.2	FALSE	FALSE	3.99733	59.6257	35.2206	0	0.588235	0.568182
NM_001104166.2	FALSE	FALSE	3.02823	93.2491	3.72268	0	0	0
NM_001104171.3	TRUE	FALSE	7.41071	89.4643	3.125	0	0	0
NM_001104172.2	FALSE	FALSE	0.925926	98.0937	0	0	0.980392	0
NM_001104176.2	FALSE	FALSE	0	97.0021	2.9979	0	0	0
NM_001104179.2	FALSE	FALSE	0	89.7436	10.2564	0	0	0
NM_001104188.3	FALSE	FALSE	0	97.4359	1.28205	0	1.28205	0
NM_001104189.2	FALSE	FALSE	0	21.4389	66.2459	0	0	12.3152
NM_001104194.2	FALSE	FALSE	4.9029	21.4137	59.614	8.13154	1.93798	3.99984
NM_001104196.3	FALSE	FALSE	0.806452	94.8783	4.31522	0	0	0
NM_001104202.2	FALSE	FALSE	2.0007	90.6722	3.97508	2.0007	1.35135	0
NM_001104211.2	FALSE	FALSE	0	98.8889	1.11111	0	0	0
NM_001104222.2	FALSE	FALSE	0.943396	97.236	1.82059	0	0	0
NM_001104227.3	FALSE	FALSE	0.60241	45.1383	40.7942	0.60241	1.30663	11.5561
NM_001104229.3	FALSE	FALSE	1.45202	81.25	13.6995	0	0	3.59848
NM_001104235.2	FALSE	TRUE	0.543478	71.6539	21.7072	0.543478	0.543478	5.00853
NM_001104258.2	FALSE	FALSE	0.617284	96.7654	2.61728	0	0	0
NM_001104259.2	FALSE	FALSE	1.21951	89.589	9.19151	0	0	0
NM_001104270.2	FALSE	FALSE	1.2477	92.2918	4.83007	0	1.08696	0.543478
NM_001104277.2	TRUE	TRUE	5.3551	56.6037	9.59908	10.9107	5.79038	11.7411
NM_001104285.2	FALSE	FALSE	12.2435	52.6676	0	21.3748	12.2435	1.47059
NM_001104286.2	FALSE	FALSE	0	96.9542	1.0101	1.02041	0.505051	0.510204
NM_001104291.2	FALSE	FALSE	0	93.8496	3.74643	0.49505	1.90888	0
NM_001104296.2	FALSE	FALSE	2.17087	91.9456	5.8835	0	0	0
NM_001104299.2	FALSE	FALSE	0	96.7657	3.23427	0	0	0
NM_001104304.2	FALSE	FALSE	2.85714	93.8095	3.33333	0	0	0
NM_001104305.3	FALSE	TRUE	0.714286	68.9227	17.4824	1.42857	0.714286	10.7377
NM_001104315.2	FALSE	FALSE	0.833333	94.5513	2.94872	1.66667	0	0
NM_001104322.2	FALSE	FALSE	0	94.363	5.14191	0	0.49505	0
NM_001104323.3	FALSE	TRUE	1.71714	50.3912	28.9668	1.49254	1.45631	15.9759
NM_001104324.4	FALSE	FALSE	2.04082	95.3276	1.75439	0.877193	0	0
NM_001104335.2	FALSE	FALSE	1.13636	98.0162	0.847458	0	0	0
NM_001104336.2	FALSE	FALSE	0	97.8645	1.31579	0	0.819672	0
NM_001104342.4	FALSE	FALSE	3.67746	70.8333	21.0189	2.71592	0.877193	0.877193
NM_001104343.2	TRUE	FALSE	4.82587	52.2637	42.9104	0	0	0
NM_001104344.2	FALSE	FALSE	7.23684	45.5789	42.5	2.05263	1.57895	1.05263
NM_001104347.2	FALSE	FALSE	2.14302	92.938	2.77593	0	2.14302	0
NM_001104354.2	FALSE	FALSE	1.11111	94.7832	3.55014	0	0	0.555556
NM_001104363.2	FALSE	TRUE	5.27409	35.2021	46.5808	0.581395	0	12.3616
NM_001104364.2	FALSE	FALSE	7.33449	22.4042	34.007	0	1.42857	34.8258
NM_001104367.2	FALSE	FALSE	2.32934	93.8888	2.81102	0.485437	0.485437	0
NM_001104373.2	FALSE	FALSE	3.47594	37.8788	58.6453	0	0	0
NM_001104374.3	FALSE	FALSE	1.83323	19.4841	78.1392	0	0	0.543478
NM_001104375.2	FALSE	FALSE	0.304878	98.3253	0	0.342466	1.0274	0
NM_001104380.3	FALSE	FALSE	0	98.3871	1.6129	0	0	0
NM_001104385.2	FALSE	FALSE	0	85.4808	12.5962	0	1.92308	0
NM_001104392.3	FALSE	FALSE	0.675676	98.491	0	0	0	0.833333
NM_001104395.2	FALSE	FALSE	0	93.479	5.61189	0	0	0.909091
NM_001104403.2	FALSE	FALSE	0.980392	72.3262	18.2264	1.13636	0	7.33066
NM_001104411.3	FALSE	FALSE	0	16.9643	78.75	1.60714	0.892857	1.78571
NM_001104413.3	FALSE	FALSE	0	99.1379	0.862069	0	0	0
NM_001104415.2	FALSE	FALSE	0.833333	93.9912	2.58772	0.877193	1.71053	0
NM_001104417.2	FALSE	FALSE	4.19118	95.8088	0	0	0	0
NM_001104425.2	FALSE	FALSE	0	85.3416	10.6197	0	0	4.03867
NM_001104427.1	FALSE	FALSE	0	97.3214	2.67857	0	0	0
NM_001104434.1	FALSE	FALSE	0	98.4689	1.53109	0	0	0
NM_001104437.2	FALSE	FALSE	2.08819	18.4441	77.4929	1.62523	0	0.34965
NM_001104439.3	FALSE	FALSE	0	94.6772	2.89835	0	0.549451	1.875
NM_001104443.2	FALSE	FALSE	3.78788	29.0043	60.8225	4.87013	0	1.51515
NM_001104451.2	FALSE	FALSE	1.02041	10.1113	83.5343	3.17718	0	2.15677
NM_001104456.2	FALSE	TRUE	2.43148	43.1256	51.5031	0	0	2.93988
NM_001104467.1	FALSE	FALSE	0.328947	97.903	1.37747	0	0.390625	0
NM_001104469.3	FALSE	TRUE	1.42857	50.8929	31.0714	0.416667	0.416667	15.7738
NM_001104470.2	FALSE	FALSE	1.09524	95.3095	1.5	0	2.09524	0
NM_001104472.2	FALSE	TRUE	2.25177	47.4025	31.9149	0.35461	0.771277	17.305
NM_001104476.2	FALSE	FALSE	2.67998	33.6963	61.5185	0	0	2.10526
NM_001104477.2	FALSE	FALSE	29.0248	19.6594	50.5805	0	0	0.735294
NM_001104480.2	FALSE	FALSE	3.68118	48.8934	44.7183	0.324675	0	2.38248
NM_001104494.2	FALSE	FALSE	2.31383	96.6223	1.06383	0	0	0
NM_001104503.3	FALSE	FALSE	0.252525	97.4096	1.54774	0	0.252525	0.537634
NM_001104517.1	FALSE	FALSE	2.94118	89.8319	4.32773	2.89916	0	0
NM_001104518.3	FALSE	FALSE	2.43938	91.1886	1.68539	1.1236	3.56298	0
NM_001104524.3	FALSE	FALSE	19.916	28.2073	47.3389	0	0	4.53782
NM_001110864.2	FALSE	FALSE	2.68014	95.6611	1.65873	0	0	0
NM_001110865.3	TRUE	FALSE	1.06317	98.1275	0.555556	0	0.253807	0
NM_001110887.2	FALSE	FALSE	8	85	7	0	0	0
NM_001144066.3	FALSE	FALSE	0.649351	96.6435	2.00293	0.704225	0	0
NM_001144135.2	FALSE	FALSE	5.79696	78.3397	13.2922	0.588235	1.39469	0.588235
NM_001144138.2	FALSE	FALSE	0	98.6486	0.675676	0	0	0.675676
NM_001144145.4	FALSE	TRUE	1.65043	63.474	13.6905	0	0	21.1851
NM_001144152.2	FALSE	FALSE	14.2308	31.3462	52.2596	0	0	2.16346
NM_001144167.1	FALSE	TRUE	1.08696	61.2972	36.5289	0	1.08696	0
NM_001144170.2	FALSE	FALSE	5	70.8333	22.0833	0	0	2.08333
NM_001144183.3	FALSE	FALSE	2.03628	85.0426	12.9211	0	0	0
NM_001144188.2	FALSE	TRUE	2.35294	53.1032	30.2387	1.31287	0.724638	12.2677
NM_001144198.2	FALSE	FALSE	0	92.9545	4.54545	0	0	2.5
NM_001144202.3	FALSE	FALSE	2.45902	93.082	4.45902	0	0	0
NM_001144206.2	FALSE	FALSE	5.2555	22.3099	65.8635	0.60241	0	5.9687
NM_001144208.2	FALSE	FALSE	1.53396	79.7658	10.7377	0.714286	0	7.24824
NM_001144211.2	FALSE	FALSE	6.52174	17.3913	71.0145	2.89855	0.724638	1.44928
NM_001144213.3	FALSE	FALSE	1.24673	87.094	10.9743	0	0	0.684932
NM_001144218.3	FALSE	FALSE	3.3621	50.7126	37.8362	0	1.53553	6.55359
NM_001144220.3	TRUE	FALSE	8.25826	50.4368	38.9435	0.505051	0.45045	1.40595
NM_001144224.2	FALSE	FALSE	4.0285	76.5689	17.1074	0	0	2.29515
NM_001144231.3	FALSE	FALSE	0	91	3.66667	0.833333	0	4.5
NM_001144237.2	FALSE	TRUE	4.58716	47.2477	26.1468	0	0.458716	21.5596
NM_001144238.3	FALSE	FALSE	5.05093	69.3973	19.5458	3.73514	0.806452	1.46435
NM_001144252.3	FALSE	FALSE	0	6.58849	81.7271	8.08102	0.714286	2.88913
NM_001144254.3	FALSE	FALSE	0	95.5316	4.46844	0	0	0
NM_001144257.4	FALSE	FALSE	5.99078	52.5058	27.0161	1.78571	0.892857	11.8088
NM_001144261.2	FALSE	FALSE	4.54545	50	45.4545	0	0	0
NM_001144273.2	FALSE	FALSE	1.19765	82.0353	13.7694	1.19765	0.60241	1.19765
NM_001144274.3	FALSE	FALSE	1.84008	97.1395	1.02041	0	0	0
NM_001144279.3	FALSE	FALSE	1.49254	61.7968	32.5488	1.70781	0	2.45408
NM_001144286.3	FALSE	FALSE	6.90411	59.324	26.8678	0	0	6.90411
NM_001144287.2	FALSE	FALSE	0	65.8537	29.2683	1.21951	1.21951	2.43902
NM_001144289.2	FALSE	TRUE	2.15321	22.3188	64.7619	0.724638	0.724638	9.31677
NM_001144294.2	FALSE	FALSE	0	95.6298	0.847458	2.67531	0.847458	0
NM_001144300.2	FALSE	FALSE	0.609756	96.6752	1.66239	0.526316	0.526316	0
NM_001144301.1	FALSE	FALSE	0	76.1549	21.2409	0.520833	0	2.08333
NM_001144305.2	FALSE	FALSE	7.51483	73.0059	19.4792	0	0	0
NM_001144306.2	FALSE	FALSE	3.77897	89.5722	5.73975	0.909091	0	0
NM_001144307.2	FALSE	FALSE	0	97.9898	2.01023	0	0	0
NM_001144318.2	FALSE	FALSE	0.537634	96.3038	2.74194	0.416667	0	0
NM_001144320.2	FALSE	FALSE	0.675676	56.5983	39.5229	0	0	3.2032
NM_001144323.2	FALSE	FALSE	4.71491	70.011	24.7533	0.520833	0	0
NM_001144328.2	FALSE	FALSE	0	88.4325	6.44841	0.892857	3.33333	0.892857
NM_001144332.3	FALSE	FALSE	0	96.0778	2.57086	0	1.35135	0
NM_001144337.2	FALSE	FALSE	1.55039	97.6744	0.775194	0	0	0
NM_001144345.3	FALSE	FALSE	2.64808	89.6167	6.30662	0	1.42857	0
NM_001144348.4	FALSE	FALSE	0.793651	96.8502	1.5749	0.78125	0	0
NM_001144351.3	FALSE	FALSE	0	98.6752	1.32479	0	0	0
NM_001144357.2	FALSE	FALSE	6.01238	50.221	42.9045	0	0	0.862069
NM_001144358.3	FALSE	FALSE	1.5	96.2952	2.20482	0	0	0
NM_001144361.3	FALSE	FALSE	1.04167	31.4787	60.6961	3.30285	0	3.48069
NM_001144373.2	FALSE	TRUE	7.17587	35.2546	27.9846	1.33932	2.67865	25.567
NM_001144376.2	FALSE	FALSE	3.66685	72.627	14.9162	0.826446	1.31188	6.65169
NM_001144390.2	FALSE	FALSE	1.08696	96.2132	2.69986	0	0	0
NM_001144396.2	FALSE	FALSE	2.23881	94.7761	2.98507	0	0	0
NM_001144400.2	FALSE	FALSE	3.96154	81.3846	11.7308	0	0	2.92308
NM_001144402.2	FALSE	FALSE	0.595238	98.8095	0.595238	0	0	0
NM_001144403.2	FALSE	FALSE	29.4521	29.4521	39.726	0.684932	0	0.684932
NM_001144407.4	FALSE	FALSE	0.649351	98.0519	1.2987	0	0	0
NM_001144411.1	FALSE	FALSE	0.632911	94.8821	4.48494	0	0	0
NM_001144429.3	FALSE	FALSE	7.40248	28.391	56.8484	6.29433	0	1.06383
NM_001144431.3	FALSE	FALSE	7.82828	37.7525	1.38889	0	1.13636	51.8939
NM_001144444.2	FALSE	FALSE	5.60606	52.4242	38.3636	1.42424	0.666667	1.51515
NM_001144446.2	FALSE	TRUE	5.76312	53.1399	38.3943	2.7027	0	0
NM_001144453.2	FALSE	FALSE	1.49287	96.279	1.49287	0.735294	0	0
NM_001144454.3	FALSE	FALSE	3.53381	54.0604	39.5649	1.13636	0	1.70455
NM_001144455.2	FALSE	FALSE	1.30435	72.0807	22.5776	0.434783	0.434783	3.1677
NM_001144464.2	FALSE	FALSE	1.6129	45.1613	35.4839	0	0	17.7419
NM_001144483.2	FALSE	FALSE	1.86702	85.7681	11.6607	0	0	0.704225
NM_001144488.2	TRUE	FALSE	2.5641	94.1268	2.66805	0	0.641026	0
NM_001144490.3	FALSE	FALSE	6.74603	18.8889	66.746	1.50794	0	6.11111
NM_001144495.2	FALSE	FALSE	1.13636	93.7879	3.93939	0	0	1.13636
NM_001144499.3	FALSE	FALSE	0.735294	95.7601	3.50458	0	0	0
NM_001144501.2	FALSE	FALSE	4.75444	60.2403	33.4901	1.51515	0	0
NM_001144502.2	FALSE	FALSE	11.6641	40.6734	37.5542	3.28947	0.588235	6.23065
NM_001144504.2	FALSE	FALSE	0	95.7218	4.27819	0	0	0
NM_001144517.2	FALSE	FALSE	0.649351	96.5814	1.38464	0.649351	0.735294	0
NM_001144524.3	FALSE	FALSE	33.6671	35.1773	18.0893	10.3513	1.30663	1.40845
NM_001144525.2	FALSE	FALSE	0	95.8132	3.26087	0	0	0.925926
NM_001144526.2	FALSE	FALSE	2.15552	96.4746	1.36986	0	0	0
NM_001144527.1	FALSE	FALSE	1.86916	67.3919	27.2537	2.02979	0	1.45541
NM_001144530.2	FALSE	TRUE	1.82587	43.8408	43.6418	0.333333	0.373134	9.98507
NM_001144534.2	FALSE	FALSE	0.806452	97.3417	1.85185	0	0	0
NM_001144540.2	FALSE	FALSE	3.73134	86.8021	9.46656	0	0	0
NM_001144541.2	FALSE	FALSE	6.47299	34.398	56.977	0.617284	0.458716	1.076
NM_001144543.3	FALSE	TRUE	0.699301	23.4854	70.7129	3.51816	0	1.58426
NM_001144549.2	FALSE	FALSE	3.06122	94.898	2.04082	0	0	0
NM_001144550.2	TRUE	FALSE	0	91.7447	5.19149	1	0	2.06383
NM_001144554.3	FALSE	FALSE	1.22115	92.6731	6.10573	0	0	0
NM_001144556.2	FALSE	FALSE	1.42857	92.4785	6.09294	0	0	0
NM_001144559.2	FALSE	TRUE	0	13.0068	59.6284	3.43468	0	23.9302
NM_001144565.2	FALSE	FALSE	4.25532	23.4043	51.0638	0	0	21.2766
NM_001144568.2	FALSE	FALSE	0	97.6829	1.77949	0.537634	0	0
NM_001144569.2	TRUE	FALSE	1.26908	96.8594	1.20482	0.666667	0	0
NM_001144585.2	FALSE	FALSE	0	97.3684	2.63158	0	0	0
NM_001144588.2	FALSE	FALSE	3.13188	12.4541	81.2821	0	0.746269	2.38561
NM_001144590.3	FALSE	FALSE	3.58621	72.3448	20.4828	0.862069	0	2.72414
NM_001144595.2	FALSE	FALSE	0.666667	98.6667	0.666667	0	0	0
NM_001144605.2	FALSE	FALSE	7.42543	57.5353	32.606	0.894819	0.384615	1.15385
NM_001144627.1	FALSE	FALSE	1.89586	96.1994	0.47619	0	0.952381	0.47619
NM_001144629.3	FALSE	TRUE	0	70.5193	23.0132	1.17155	0	5.29597
NM_001144640.2	FALSE	FALSE	0	92.3295	6.10795	0	0.78125	0.78125
NM_001144646.2	TRUE	TRUE	0	32.8725	7.98771	40.361	18.7788	0
NM_001144647.3	FALSE	FALSE	0	97.4637	1.23759	1.2987	0	0
NM_001144650.1	FALSE	FALSE	1.53846	50.4354	23.6284	0	0.769231	23.6284
NM_001144653.3	FALSE	FALSE	0	96.5517	3.44828	0	0	0
NM_001144657.3	FALSE	FALSE	5.07627	24.3764	64.4455	0.505051	0.510204	5.08658
NM_001144658.2	FALSE	FALSE	0	94.8232	2.96717	0	1.45202	0.757576
NM_001169348.2	FALSE	FALSE	3.79588	71.8703	20.6637	2.26244	0.490196	0.917547
NM_001169354.2	FALSE	FALSE	0	100	0	0	0	0
NM_001169357.4	FALSE	FALSE	2.08502	41.8219	55.4352	0	0	0.657895
NM_001169364.2	FALSE	FALSE	1.41491	51.6784	44.8966	0.595238	0	1.41491
NM_001169373.2	TRUE	FALSE	0	97.9592	1.02041	0	0	1.02041
NM_001169375.1	FALSE	FALSE	0	94.9476	5.05241	0	0	0
NM_001169402.2	FALSE	FALSE	0.490196	95.7665	0.980392	0	1.05838	1.70455
NM_001169407.2	FALSE	FALSE	3.39461	93.076	2.94118	0.588235	0	0
NM_001169414.2	FALSE	FALSE	3.08308	23.452	57.9076	0.735294	1.61249	13.2095
NM_001169420.3	FALSE	FALSE	0.588235	48.9474	23.5604	5.44892	0.526316	20.9288
NM_001169424.2	FALSE	FALSE	0	93.7839	6.2161	0	0	0
NM_001169441.2	FALSE	FALSE	0.314465	93.1385	5.5083	0.314465	0.409836	0.314465
NM_001169448.2	FALSE	FALSE	15.5891	56.7529	24.2098	0	0	3.44828
NM_001169457.3	FALSE	FALSE	4.65116	19.5448	70.4849	1.06383	0	4.25532
NM_001169459.1	FALSE	FALSE	2	78.8571	11.5714	3.78571	0	3.78571
NM_001169461.3	TRUE	FALSE	2	87.4783	8.34783	0	2.17391	0
NM_001169474.3	FALSE	FALSE	0.806452	95.9677	2.41935	0	0.806452	0
NM_001169477.3	TRUE	FALSE	0	99.0385	0.961538	0	0	0
NM_001169481.2	FALSE	FALSE	0	41.0877	32.6667	1.54386	0	24.7018
NM_001169491.2	FALSE	FALSE	2.77778	92.7778	4.44444	0	0	0
NM_001169494.2	FALSE	FALSE	2.24581	56.3597	39.7815	0	0.806452	0.806452
NM_001169496.2	FALSE	FALSE	0.537634	75.4169	20.9568	0	1.53061	1.55804
NM_001169497.1	FALSE	TRUE	3.66112	78.8324	12.8017	2.73973	0.684932	1.28017
NM_001169500.1	FALSE	FALSE	2.32684	93.0195	4.65368	0	0	0
NM_001169502.2	FALSE	FALSE	0	98.8636	1.13636	0	0	0
NM_001169516.2	FALSE	FALSE	1.42387	57.9233	39.7908	0	0	0.862069
NM_001169533.3	FALSE	FALSE	1.4607	94.9769	3.56242	0	0	0
NM_001169535.3	FALSE	FALSE	3.48837	42.0058	41.6424	6.37112	0	6.49225
NM_001169541.2	FALSE	FALSE	3.36059	28.8206	61.0337	0.581395	0.581395	5.62228
NM_001169543.2	TRUE	FALSE	0	96.8564	2.73713	0.406504	0	0
NM_001169545.2	FALSE	FALSE	0.847458	96.6102	2.54237	0	0	0
NM_001169552.1	FALSE	FALSE	0	97.941	2.05903	0	0	0
NM_001169555.1	FALSE	FALSE	0.454545	89.373	6.17555	0.454545	1.14943	2.39289
NM_001169556.2	FALSE	FALSE	2.59418	95.7204	1.68539	0	0	0
NM_001169562.2	FALSE	FALSE	3.04189	23.4062	66.7031	0.819672	0.819672	5.20947
NM_001169565.2	FALSE	TRUE	0.874179	63.628	18.8617	1.74836	0.900901	13.9869
NM_001169588.2	FALSE	FALSE	0	95.463	2.77778	0	0.833333	0.925926
NM_001169591.2	FALSE	FALSE	5.16047	20.284	69.7529	3.98291	0	0.819672
NM_001169592.2	FALSE	FALSE	0	82.7257	12.1528	2.17014	0.694444	2.25694
NM_001169609.2	FALSE	FALSE	3.29996	58.4538	36.5962	0	0.537634	1.11235
NM_001169613.1	FALSE	FALSE	3.28489	11.9816	82.5476	0.549451	0	1.63654
NM_001169614.2	FALSE	FALSE	4.10539	13.3578	79.5343	0.980392	0.980392	1.04167
NM_001169632.2	FALSE	TRUE	1.66667	30	25.1515	1.51515	1.51515	40.1515
NM_001169639.2	FALSE	FALSE	3.84615	90.0641	3.46154	1.66667	0.961538	0
NM_001169640.2	FALSE	TRUE	3.53846	51.1795	34.359	1.33333	0	9.58974
NM_001169641.2	FALSE	TRUE	4.6724	42.4812	38.3996	3.06122	0.877193	10.5084
NM_001169652.2	FALSE	FALSE	8.06576	48.4177	42.2738	0	0	1.24267
NM_001169653.2	FALSE	FALSE	0	95.9402	2.67094	1.38889	0	0
NM_001169655.2	FALSE	FALSE	6.88131	76.1995	15.7828	1.13636	0	0
NM_001169660.1	FALSE	FALSE	8.50101	13.6749	69.3231	6.58235	0	1.91865
NM_001169666.2	FALSE	FALSE	0	98.9796	1.02041	0	0	0
NM_001169668.2	FALSE	FALSE	2.02206	21.3235	69.4853	1.04167	0	6.12745
NM_001169671.2	FALSE	FALSE	3.01003	49.4008	41.0256	3.01003	0	3.55351
NM_001169672.1	FALSE	FALSE	2.45065	20.3496	70.9602	2.55938	0.819672	2.86049
NM_001169674.2	FALSE	FALSE	0.847458	96.4576	1.84746	0	0.847458	0
NM_001169676.1	FALSE	FALSE	2.41935	95.1613	2.41935	0	0	0
NM_001169689.2	FALSE	FALSE	2.83242	52.2423	28.3242	0	0	16.6011
NM_001169711.2	FALSE	FALSE	1.75439	97.4993	0	0	0	0.746269
NM_001169725.2	FALSE	FALSE	3.31789	18.4243	73.5103	1.45631	0	3.29117
NM_001169729.2	FALSE	TRUE	1.70718	26.2442	37.5579	3.41435	0.925926	30.1505
NM_001169738.2	FALSE	FALSE	1.92308	33.9893	58.6762	0	1.16279	4.24866
NM_001169740.2	FALSE	FALSE	1.71196	90.7337	6.92935	0	0	0.625
NM_001169745.2	FALSE	FALSE	8.61576	23.2241	63.2841	1.50376	0.37594	2.9963
NM_001169746.2	FALSE	FALSE	0	98.0656	1.08696	0.847458	0	0
NM_001169747.2	FALSE	FALSE	1.64706	94.2157	3.47059	0	0.666667	0
NM_001169749.2	FALSE	FALSE	3.41864	93.9712	2.61013	0	0	0
NM_001169771.2	FALSE	FALSE	10.3663	24.6457	60.5837	1.30435	0.462963	2.63688
NM_001169775.2	FALSE	FALSE	2.72727	88.9394	8.33333	0	0	0
NM_001169776.2	FALSE	TRUE	7.31472	27.5817	50.6059	1.32596	0.641026	12.5307
NM_001169787.2	FALSE	FALSE	0	91.0714	8.92857	0	0	0
NM_001169792.3	FALSE	FALSE	2.55993	73.3562	23.399	0	0.684932	0
NM_001169794.2	FALSE	FALSE	5.61835	22.8936	70.6477	0	0	0.840336
NM_001169803.2	FALSE	FALSE	1.70423	39.5352	38.6056	5.22535	4.40845	10.5211
NM_001169807.2	FALSE	FALSE	3.85154	54.902	24.2297	5.77731	0	11.2395
NM_001169827.2	FALSE	FALSE	2.5974	96.7532	0.649351	0	0	0
NM_001169829.3	FALSE	TRUE	0.543478	86.1315	8.19801	0.543478	1.20482	3.37873
NM_001169831.3	FALSE	TRUE	3.36495	52.7552	24.2322	0	0.925926	18.7218
NM_001169832.2	FALSE	FALSE	0	100	0	0	0	0
NM_001169843.2	FALSE	FALSE	4.62963	23.7037	67.5926	0	0	4.07407
NM_001169854.1	FALSE	FALSE	1.72414	93.3602	4.91563	0	0	0
NM_001169867.2	FALSE	FALSE	13.6222	20.9732	63.7653	1.63934	0	0
NM_001169868.2	FALSE	FALSE	4.36508	77.8319	15.9091	0.4329	0.21645	1.24459
NM_001169870.1	FALSE	FALSE	0	94.621	4.80424	0	0	0.574713
NM_001169871.1	FALSE	TRUE	1.38889	41.4931	45.4861	2.95139	0	8.68056
NM_001169874.3	FALSE	FALSE	0	97.8095	2.19048	0	0	0
NM_001169877.2	FALSE	FALSE	1.49254	95.3253	3.1822	0	0	0
NM_001169881.1	FALSE	FALSE	1.25	98.75	0	0	0	0
NM_001169884.2	FALSE	FALSE	0.819672	80.4601	14.6219	0	0	4.09836
NM_001169885.2	FALSE	FALSE	0	74.8787	21.2058	0	0	3.91545
NM_001169886.2	FALSE	FALSE	0	99.0566	0.943396	0	0	0
NM_001169894.2	FALSE	FALSE	2.38095	97.619	0	0	0	0
NM_001169899.2	FALSE	FALSE	5.60928	67.9884	14.7195	1.06383	0	10.619
NM_001169900.2	FALSE	FALSE	3.43109	70.3372	22.8006	1.81818	0	1.6129
NM_001169907.3	FALSE	FALSE	7.52964	86.6798	5.33597	0	0.454545	0
NM_001169911.1	FALSE	FALSE	0	95.6779	4.32214	0	0	0
NM_001169916.2	FALSE	FALSE	0	98.9362	1.06383	0	0	0
NM_001169921.2	FALSE	FALSE	0	74.256	21.131	0	0	4.6131
NM_001169926.2	FALSE	FALSE	1.14219	94.2657	4.21329	0.378788	0	0
NM_001169928.2	FALSE	FALSE	1.55358	76.4273	21.5141	0	0	0.505051
NM_001169934.2	FALSE	FALSE	3.32244	32.8431	58.6601	0	0	5.17429
NM_001169944.1	FALSE	FALSE	0.480769	98.1174	1.40187	0	0	0
NM_001169961.2	FALSE	FALSE	5.05747	81.4943	8.44828	0	3.33333	1.66667
NM_001169968.2	FALSE	FALSE	2.27273	97.7273	0	0	0	0
NM_001169971.2	FALSE	FALSE	0.632911	96.5912	1.26582	0	0.632911	0.877193
NM_001169981.1	TRUE	FALSE	1.42857	97.1429	1.42857	0	0	0
NM_001169987.1	FALSE	FALSE	0	93.8944	4.69935	0	0	1.40628
NM_001169988.1	FALSE	FALSE	1.2763	94.7633	1.9802	0	1.48515	0.49505
NM_001169989.2	FALSE	FALSE	3.97928	23.06	59.3695	0.892857	0	12.6984
NM_001169992.2	FALSE	TRUE	0	98.1803	1.81967	0	0	0
NM_001169994.2	FALSE	TRUE	3.12358	52.1581	27.1922	0	0.806452	16.7197
NM_001170015.2	FALSE	FALSE	23.4844	48.6426	25.7604	0	0	2.11268
NM_001170016.1	FALSE	FALSE	2.14318	92.7725	5.08436	0	0	0
NM_001170017.1	FALSE	FALSE	0	97.5	1.66667	0.833333	0	0
NM_001170018.2	TRUE	FALSE	1.77733	93.1373	4.27889	0	0.403226	0.403226
NM_001170022.3	FALSE	TRUE	0	17.3611	49.3056	0	0	33.3333
NM_001170023.2	FALSE	FALSE	0	95.9493	4.05074	0	0	0
NM_001170024.2	TRUE	FALSE	2.81746	96.4683	0.714286	0	0	0
NM_001170025.1	FALSE	FALSE	2.00076	91.6381	5.95465	0	0	0.406504
NM_001170034.2	FALSE	FALSE	0	94.8534	2.52199	1.81818	0	0.806452
NM_001170035.2	TRUE	FALSE	0	98.2901	1.70987	0	0	0
NM_001170040.2	FALSE	FALSE	6.55315	19.0402	65.8927	1.96078	0	6.55315
NM_001170041.2	FALSE	FALSE	8.31004	71.2231	20.4669	0	0	0
NM_001170042.2	FALSE	FALSE	0	93.6594	6.34058	0	0	0
NM_001170045.1	TRUE	FALSE	0.96729	87.0234	11.5421	0.46729	0	0
NM_001170058.2	TRUE	FALSE	3.85135	89.7973	5.72635	0.625	0	0
NM_001170059.1	FALSE	FALSE	0	97.367	2.63298	0	0	0
NM_001170061.1	FALSE	FALSE	3.53922	53.2059	37.7157	0.666667	0	4.87255
NM_001170068.1	FALSE	FALSE	0	97.9158	1.02041	1.06383	0	0
NM_001170072.2	TRUE	FALSE	0.625	96.3808	0.625	0	2.36919	0
NM_001170091.1	FALSE	FALSE	5.0569	59.5512	33.7489	0	0	1.64301
NM_001170099.3	FALSE	TRUE	1.61395	55.1854	20.2845	0.862069	0.37594	21.6781
NM_001170100.2	FALSE	FALSE	0.9375	64.1634	33.653	0	0	1.24612
NM_001170101.1	FALSE	FALSE	11.001	57.8901	31.109	0	0	0
NM_001170102.2	FALSE	FALSE	1.91315	93.8126	1.91315	0	0.675676	1.68539
NM_001170105.2	FALSE	FALSE	1.82982	12.9669	79.0889	1.82982	0	4.28464
NM_001170107.1	FALSE	FALSE	2.28438	88.5431	6.10723	1.53846	1.52681	0
NM_001170112.1	FALSE	FALSE	0	95.7213	2.63934	0.819672	0	0.819672
NM_001170115.2	FALSE	FALSE	2.45215	94.9163	1.31579	0	0	1.31579
NM_001170127.2	FALSE	FALSE	1.02041	96.4666	1.49254	0	0	1.02041
NM_001170128.3	FALSE	FALSE	1	26.3333	69.5556	0	0	3.11111
NM_001170137.1	TRUE	FALSE	0	96.3644	2.94118	0.694444	0	0
NM_001170140.1	FALSE	FALSE	2.22222	94.5833	3.19444	0	0	0
NM_001170143.2	FALSE	FALSE	3.15476	35.9127	51.0714	1.06151	0	8.7996
NM_001170146.2	FALSE	FALSE	5.46177	43.7828	40.3036	0.75188	0.471698	9.22826
NM_001170149.3	FALSE	FALSE	1.25	93.2143	4.64286	0	0	0.892857
NM_001170150.3	FALSE	FALSE	2.21239	82.3009	12.3894	0	0	3.09735
NM_001170164.2	FALSE	FALSE	0	100	0	0	0	0
NM_001170168.2	FALSE	FALSE	3.67756	23.3509	66.2171	0.684932	0	6.06955
NM_001170176.2	TRUE	FALSE	1.79045	81.8966	13.8815	0.641026	0.574713	1.21574
NM_001170178.2	TRUE	FALSE	4.20635	28.1349	63.4127	0	2.81746	1.42857
NM_001170181.1	FALSE	FALSE	0	97.9596	2.04043	0	0	0
NM_001170201.2	FALSE	FALSE	3.94737	14.4737	73.2456	0	0.877193	7.45614
NM_001170203.1	FALSE	FALSE	2.5	96.1111	1.38889	0	0	0
NM_001170206.2	TRUE	FALSE	1.28205	95.7422	2.97571	0	0	0
NM_001170208.2	FALSE	FALSE	2.97619	83.3333	13.6905	0	0	0
NM_001170210.2	FALSE	FALSE	7.72947	30.2277	59.6618	0	0.793651	1.5873
NM_001170219.2	FALSE	FALSE	1.16279	92.0155	5.15504	1.66667	0	0
NM_001170222.1	FALSE	FALSE	2.00669	96.6276	0.724638	0	0.641026	0
NM_001170227.1	FALSE	FALSE	0	89.9074	9.59259	0	0	0.5
NM_001170233.1	FALSE	FALSE	9.4631	40.2518	47.0383	1.2987	0.649351	1.2987
NM_001170244.4	FALSE	FALSE	5.43478	33.7862	57.6087	0	1.04167	2.12862
NM_001170249.1	FALSE	FALSE	7.07237	38.4868	49.8629	0	0	4.57785
NM_001170251.2	FALSE	FALSE	2.22222	90.3922	7.38562	0	0	0
NM_001170255.1	FALSE	FALSE	0.684932	98.5086	0.806452	0	0	0
NM_001170256.1	FALSE	FALSE	1.78191	81.3298	15.2926	0	0	1.59574
NM_001170267.2	FALSE	FALSE	0.581395	98.1528	0.632911	0	0.632911	0
NM_001170280.2	FALSE	FALSE	1.90537	70.5669	27.0929	0.434783	0	0
NM_001170282.2	FALSE	FALSE	1.16279	56.2854	42.5519	0	0	0
NM_001170289.2	FALSE	TRUE	1.14556	50.379	25.7192	0.387597	0.740741	21.6279
NM_001170302.1	FALSE	FALSE	1.04167	94.5175	2.35746	0	0	2.08333
NM_001170304.3	FALSE	FALSE	0	100	0	0	0	0
NM_001170306.2	FALSE	FALSE	0	98.7805	0	1.21951	0	0
NM_001201533.1	FALSE	FALSE	0	98.0278	0.446429	0	0.632911	0.892857
NM_001201763.2	FALSE	TRUE	1.38889	87.3264	9.20139	0	0	2.08333
NM_001201765.2	FALSE	TRUE	2.95137	51.4257	34.2438	0.632911	0	10.7462
NM_001201770.2	FALSE	FALSE	12.9336	20.1508	64.5098	0	0.588235	1.8175
NM_001201774.2	FALSE	FALSE	0	97.619	0	0	0	2.38095
NM_001201775.2	FALSE	FALSE	1.04167	93.125	5.83333	0	0	0
NM_001201778.1	FALSE	FALSE	0.847458	85.5498	9.98479	0	0	3.61799
NM_001201788.3	TRUE	FALSE	0.60241	98.1928	1.20482	0	0	0
NM_001201800.1	FALSE	FALSE	1.42992	95.1231	2.99242	0	0	0.454545
NM_001201815.2	FALSE	FALSE	0.531915	95.3404	3.59574	0.531915	0	0
NM_001201820.2	FALSE	FALSE	2.42433	92.727	3.6365	0.60241	0.609756	0
NM_001201822.2	FALSE	FALSE	3.90218	76.9286	15.5817	0.60241	0.746269	2.23881
NM_001201825.2	FALSE	FALSE	1.06383	97.5076	1.42857	0	0	0
NM_001201828.2	FALSE	FALSE	0	90.0392	9.96078	0	0	0
NM_001201829.2	FALSE	FALSE	2.17014	89.7569	8.07292	0	0	0
NM_001201831.2	TRUE	FALSE	0.526316	97.3947	0.526316	0	1.55263	0
NM_001201836.2	FALSE	FALSE	4.60317	51.5873	38.0952	2.30159	0	3.4127
NM_001201848.2	FALSE	FALSE	5.97222	69.6759	22.4074	0	0.787037	1.15741
NM_001201851.2	FALSE	FALSE	2.08333	9.94624	84.2742	1.6129	0	2.08333
NM_001201860.2	TRUE	FALSE	0.641026	96.7602	2.59875	0	0	0
NM_001201861.2	FALSE	FALSE	0.609756	97.7945	1.59574	0	0	0
NM_001201865.2	FALSE	FALSE	5.67087	55.082	34.8289	0.442478	0.442478	3.53332
NM_001201871.2	TRUE	FALSE	1.42713	97.1457	1.42713	0	0	0
NM_001201877.2	FALSE	FALSE	0.595238	83.2393	8.77193	1.25313	0	6.14035
NM_001201885.1	FALSE	FALSE	0.625	96.8671	1.25791	0	1.25	0
NM_001201887.2	FALSE	FALSE	8.70362	75.3559	14.6247	0.657895	0	0.657895
NM_001201891.2	FALSE	FALSE	3.97059	92.0588	3.97059	0	0	0
NM_001201892.2	FALSE	FALSE	3.51655	96.4835	0	0	0	0
NM_001201893.2	FALSE	FALSE	1.70455	46.1423	50.927	0.568182	0	0.657895
NM_001201895.2	FALSE	FALSE	1.72414	26.1619	55.2474	0	0	16.8666
NM_001201909.2	FALSE	TRUE	0	21.4773	65.3409	0	0	13.1818
NM_001201918.1	FALSE	FALSE	0	96.8334	1.9901	0	0	1.17647
NM_001201920.2	FALSE	FALSE	2.02041	66.6735	25.2653	1	2.02041	3.02041
NM_001201927.2	FALSE	FALSE	5.92949	88.141	4.00641	1.92308	0	0
NM_001201938.2	FALSE	FALSE	13.4492	41.6988	42.1796	0	0	2.67242
NM_001201963.2	FALSE	FALSE	1.6001	81.6052	14.3881	0	0.806452	1.6001
NM_001201966.2	FALSE	TRUE	12.7083	36.6667	16.0417	2.5	0	32.0833
NM_001201970.2	FALSE	FALSE	17.2043	36.828	43.9708	0.806452	0	1.19048
NM_001201972.3	FALSE	FALSE	0.724638	87.6359	10.9149	0.724638	0	0
NM_001201976.2	TRUE	FALSE	0.980392	99.0196	0	0	0	0
NM_001201980.2	FALSE	FALSE	0	97	3	0	0	0
NM_001201982.2	FALSE	FALSE	5.28345	12.9705	74.4218	2.22222	2.04082	3.06122
NM_001201984.2	FALSE	FALSE	5.85739	43.987	48.472	0.806452	0	0.877193
NM_001201986.2	FALSE	TRUE	3.56476	57.149	25.6609	0	0.458716	13.1667
NM_001201987.2	FALSE	FALSE	0.625	94.6627	3.29365	0	1.41865	0
NM_001201988.1	FALSE	FALSE	0	97.2973	1.35135	0	0	1.35135
NM_001201992.1	FALSE	FALSE	2.40679	94.1111	3.48206	0	0	0
NM_001201997.2	FALSE	FALSE	1.5106	66.5566	30.9124	0.510204	0.510204	0
NM_001201998.2	TRUE	FALSE	0.549451	97.1772	1.7239	0	0.549451	0
NM_001202006.1	FALSE	FALSE	0	99.1379	0.862069	0	0	0
NM_001202007.2	FALSE	FALSE	1.28205	93.4829	5.23504	0	0	0
NM_001202020.1	FALSE	FALSE	0	95.9848	2.5	0	1.51515	0
NM_001202026.2	FALSE	FALSE	2.3736	95.8778	1.7486	0	0	0
NM_001202035.2	FALSE	FALSE	1.83788	96.3242	0.561798	1.27608	0	0
NM_001202051.1	FALSE	FALSE	3.33333	95	1.66667	0	0	0
NM_001202062.2	FALSE	FALSE	0	85.0115	6.87356	3.24138	4.29885	0.574713
NM_001202070.1	FALSE	TRUE	6.63073	34.1509	22.2911	0.943396	0	35.9838
NM_001202072.2	TRUE	FALSE	0.851449	86.7754	9.42029	2.11957	0.833333	0
NM_001202074.2	FALSE	FALSE	0	49.6324	47.3039	0	0.694444	2.36928
NM_001202081.1	FALSE	FALSE	0	85.4103	12.0973	0	1.06383	1.42857
NM_001202090.2	FALSE	FALSE	0	97.4022	2.59784	0	0	0
NM_001202093.2	FALSE	FALSE	5.42722	61.6369	31.3587	0	0	1.57725
NM_001202094.2	FALSE	FALSE	0.892857	57.4038	37.4863	0	0	4.21703
NM_001202095.1	TRUE	FALSE	4.08163	95.9184	0	0	0	0
NM_001202097.2	FALSE	FALSE	3.96027	94.5691	0.735294	0	0	0.735294
NM_001202098.2	FALSE	TRUE	0	93.5714	5	1.42857	0	0
NM_001202101.1	FALSE	FALSE	1.21951	92.9324	4.71175	0	1.13636	0
NM_001202105.2	FALSE	FALSE	5.92949	70.9135	23.1571	0	0	0
NM_001202106.2	FALSE	FALSE	5.63187	31.685	59.6154	1.78571	0	1.28205
NM_001202107.2	FALSE	FALSE	2.14286	93.2451	3.89771	0	0.714286	0
NM_001202116.1	FALSE	FALSE	0.806452	97.5806	1.6129	0	0	0
NM_001202126.1	FALSE	FALSE	1.37918	89.0327	7.34933	0.746269	0	1.49254
NM_001202150.1	FALSE	FALSE	0	93.8447	3.125	1.51515	0	1.51515
NM_001202151.1	FALSE	FALSE	0	94.6581	3.95299	1.38889	0	0
NM_001202179.2	FALSE	FALSE	1.78571	15.3361	67.437	10.3992	0	5.04202
NM_001202180.2	FALSE	FALSE	0	97.6799	0.78125	0.757576	0.78125	0
NM_001202181.1	FALSE	FALSE	0	95.4874	3.86323	0	0	0.649351
NM_001202182.1	TRUE	FALSE	1.91927	96.6694	1.41136	0	0	0
NM_001202186.2	FALSE	FALSE	0.950889	96.6154	1.74876	0.342466	0	0.342466
NM_001202198.2	TRUE	FALSE	0	96.8889	2.11111	0	1	0
NM_001202202.2	FALSE	FALSE	2.98691	25.0614	67.7987	0	0	4.15303
NM_001202203.1	FALSE	TRUE	0.420168	10.347	83.2382	5.23125	0.763359	0
NM_001202213.2	FALSE	FALSE	5.56027	24.328	62.9386	1.19553	0	5.97765
NM_001202215.1	FALSE	FALSE	1.47059	81.7837	16.7457	0	0	0
NM_001202221.1	FALSE	FALSE	0.862069	98.2759	0.862069	0	0	0
NM_001202226.1	FALSE	FALSE	0.45045	92.191	0.841075	0.900901	5.61655	0
NM_001202229.2	FALSE	FALSE	8.53785	20.5426	67.5488	0	0.561798	2.80899
NM_001202235.2	FALSE	FALSE	2.25919	35.7415	56.8769	0	0.471698	4.65078
NM_001202236.2	FALSE	FALSE	6.07461	51.8096	39.6866	0	0	2.42919
NM_001202238.2	FALSE	FALSE	0.458716	17.9656	79.7141	0	0.458716	1.40287
NM_001202239.2	FALSE	FALSE	4.1266	10.1763	83.6338	2.0633	0	0
NM_001202243.3	FALSE	FALSE	28.758	62.1672	9.07482	0	0	0
NM_001202251.2	FALSE	FALSE	0	97.6136	1.25	0	1.13636	0
NM_001202252.3	FALSE	FALSE	1.69492	58.1093	27.367	0.847458	0	11.9813
NM_001202254.2	FALSE	FALSE	0.819672	96.7213	2.45902	0	0	0
NM_001202264.2	FALSE	FALSE	2	93.3853	2.63203	0.649351	1.33333	0
NM_001202265.1	FALSE	FALSE	0	99.2857	0.714286	0	0	0
NM_001202268.3	FALSE	FALSE	0.763359	86.1365	9.85742	0	0	3.2427
NM_001202271.2	FALSE	TRUE	1.01967	28.6905	42.8934	0	0.543478	26.853
NM_001202277.1	FALSE	FALSE	1.08696	95.5972	3.31583	0	0	0
NM_001202287.1	FALSE	FALSE	0.684932	96.1711	2.32428	0.819672	0	0
NM_001202319.2	FALSE	FALSE	1.63934	63.919	27.9616	0	0	6.48005
NM_001202326.2	FALSE	FALSE	2.45852	9.72851	73.5973	8.60483	1.8175	3.79336
NM_001202329.2	FALSE	FALSE	3.8961	26.6234	52.5974	3.8961	0.649351	12.3377
NM_001202335.2	TRUE	FALSE	1.37164	96.0519	1.20482	1.37164	0	0
NM_001202337.2	FALSE	TRUE	5.24107	62.769	12.1126	0	0	19.8773
NM_001202341.1	TRUE	TRUE	2.30735	53.181	27.1057	5.15233	0.694444	11.5591
NM_001202352.1	FALSE	FALSE	0.649351	97.9808	1.36986	0	0	0
NM_001202357.1	FALSE	FALSE	0	100	0	0	0	0
NM_001202376.1	FALSE	FALSE	0.746269	94.2139	5.03987	0	0	0
NM_001202379.2	FALSE	FALSE	15.9593	15.9593	43.6333	12.7334	2.92869	8.78608
NM_001202385.2	FALSE	FALSE	2.10045	77.848	18.6512	0.636943	0	0.763359
NM_001202393.2	FALSE	FALSE	0	97.619	0	0	2.38095	0
NM_001202401.1	FALSE	FALSE	0.840395	79.4209	18.4816	0.416667	0	0.840395
NM_001202402.1	TRUE	FALSE	1.78571	96.4286	1.78571	0	0	0
NM_001258479.3	FALSE	FALSE	2.82316	39.3418	49.096	1.28469	1.15385	6.30056
NM_001258492.3	FALSE	FALSE	0	96.9245	3.07549	0	0	0
NM_001258877.2	FALSE	FALSE	0	98.0769	1.92308	0	0	0
NM_001258887.2	FALSE	FALSE	2.13068	38.4943	40.0568	2.22538	1.70455	15.3883
NM_001258892.2	FALSE	FALSE	0	97.8928	2.10717	0	0	0
NM_001258897.1	FALSE	FALSE	0	94.3695	2.10516	0.735294	1.42023	1.36986
NM_001258901.2	FALSE	FALSE	5.70513	23.1944	66.7094	1.46368	0	2.92735
NM_001258915.2	FALSE	FALSE	6.17168	55.7957	32.7538	0.877193	0	4.40163
NM_001258916.3	TRUE	FALSE	2.27273	83.2517	14.4755	0	0	0
NM_001258924.2	FALSE	FALSE	0.581395	94.3957	2.22074	1.40107	0	1.40107
NM_001258932.2	FALSE	FALSE	1.87063	82.2028	9.40559	0.909091	0.909091	4.7028
NM_001258937.2	FALSE	FALSE	0	97.3365	1.78628	0.877193	0	0
NM_001258960.2	FALSE	FALSE	1.08696	97.8261	1.08696	0	0	0
NM_001258962.3	FALSE	FALSE	0.892857	98.3007	0.806452	0	0	0
NM_001258964.2	FALSE	FALSE	4.16038	90.3972	5.01508	0	0	0.42735
NM_001258965.2	FALSE	FALSE	1.72037	41.9908	53.9356	1.89873	0	0.454545
NM_001258967.2	FALSE	FALSE	1.80837	55.9177	38.8866	1.69366	1.69366	0
NM_001258969.2	FALSE	FALSE	1.93275	66.5305	27.5403	1.61324	0.45045	1.93275
NM_001258980.1	FALSE	FALSE	2.78638	83.1269	12.7709	0	0	1.31579
NM_001258983.2	FALSE	FALSE	1.08811	94.6304	2.66706	0.526316	1.08811	0
NM_001258985.2	FALSE	FALSE	0.714286	91.4286	6.66667	1.19048	0	0
NM_001258989.2	FALSE	FALSE	0	89.9859	8.11297	0.649351	0.649351	0.60241
NM_001258996.2	FALSE	FALSE	0	97.8261	1.08696	0	1.08696	0
NM_001258998.3	FALSE	FALSE	1.77451	23.2094	69.2339	2.23322	0.877193	2.67182
NM_001259001.2	FALSE	FALSE	7.47196	4.76763	85.8373	1.28205	0	0.641026
NM_001259007.2	FALSE	FALSE	1.30573	87.6591	9.99398	0	0	1.04118
NM_001259010.2	FALSE	FALSE	6.20238	56.6564	36.0688	0.699301	0	0.373134
NM_001259021.2	FALSE	FALSE	5.14108	92.8981	1.96078	0	0	0
NM_001259024.2	FALSE	FALSE	2.52014	43.6532	40.9471	0.531915	0	12.3477
NM_001259025.1	TRUE	FALSE	1.87908	95.7155	1.46585	0.526316	0	0.413223
NM_001259045.1	FALSE	FALSE	0	97.0566	2	0	0.943396	0
NM_001259046.2	FALSE	FALSE	4.01181	21.5716	68.4025	2.80899	0	3.20513
NM_001259049.3	FALSE	FALSE	0.735294	97.8948	1.36986	0	0	0
NM_001259062.1	FALSE	FALSE	0.543478	98.3696	1.08696	0	0	0
NM_001259064.2	FALSE	FALSE	3.24984	25.7611	54.0391	10.2167	0.906089	5.82716
NM_001259067.1	FALSE	FALSE	1.13636	86.7589	8.79447	0	3.31028	0
NM_001259068.2	FALSE	FALSE	2.60241	80.4498	16.2811	0	0	0.666667
NM_001259069.2	FALSE	FALSE	2.93539	94.0028	2.4368	0.625	0	0
NM_001259087.3	FALSE	TRUE	2.49347	22.7096	37.3843	0.413223	0.413223	36.5861
NM_001259091.2	FALSE	FALSE	0	98.9796	1.02041	0	0	0
NM_001259092.2	FALSE	FALSE	0	99.0385	0.961538	0	0	0
NM_001259106.1	FALSE	FALSE	1.60092	96.7597	0.819672	0	0.819672	0
NM_001259113.2	FALSE	FALSE	3.125	45.5357	49.4048	0.892857	1.04167	0
NM_001259114.2	FALSE	FALSE	0	79.1795	14.2564	4	0	2.5641
NM_001259120.1	TRUE	FALSE	0	98.5277	1.07863	0.393701	0	0
NM_001259137.2	FALSE	FALSE	2.27273	88.6364	0	6.81818	0	2.27273
NM_001259140.2	FALSE	FALSE	1.5625	96.875	0.78125	0	0	0.78125
NM_001259151.2	FALSE	FALSE	1.61421	95.9241	1.24428	0	1.21738	0
NM_001259156.1	FALSE	FALSE	2.98822	89.1835	6.69192	0	0	1.13636
NM_001259157.3	FALSE	FALSE	0	96.294	1.89873	0.60241	0.60241	0.60241
NM_001259161.3	FALSE	FALSE	0.617284	35.5759	45.0227	5.00078	0.617284	13.1661
NM_001259177.2	FALSE	FALSE	3.63095	92.7976	3.57143	0	0	0
NM_001259192.2	FALSE	FALSE	2.31283	20.7754	75.7553	0	0	1.15642
NM_001259204.1	FALSE	TRUE	1.33768	90.5019	6.77377	0.822212	0.257732	0.306748
NM_001259212.2	TRUE	FALSE	5.67708	31.1875	60.9062	0.666667	0.78125	0.78125
NM_001259254.2	FALSE	FALSE	0	98.3698	0.609756	0.510204	0.510204	0
NM_001259258.2	FALSE	FALSE	0.892857	94.7352	4.37192	0	0	0
NM_001259260.1	FALSE	FALSE	0	97.7273	2.27273	0	0	0
NM_001259261.2	FALSE	FALSE	1.16279	68.5035	21.3347	4.49949	1.16279	3.3367
NM_001259269.2	FALSE	FALSE	2.3489	90.6799	6.97115	0	0	0
NM_001259277.1	FALSE	FALSE	0	97.0513	2.94872	0	0	0
NM_001259282.2	FALSE	FALSE	0	96.166	2.85364	0	0	0.980392
NM_001259283.2	FALSE	FALSE	4.75146	38.3772	50.9064	0.555556	0	5.40936
NM_001259284.2	FALSE	FALSE	0	96.3574	2.88501	0	0	0.757576
NM_001259296.2	FALSE	FALSE	0	28.4443	63.9319	4.17957	0	3.44427
NM_001259297.2	FALSE	TRUE	0	44.7002	40.804	0	0	14.4958
NM_001259298.2	FALSE	FALSE	0.980392	99.0196	0	0	0	0
NM_001259300.2	TRUE	FALSE	0	96.9002	2.01288	1.08696	0	0
NM_001259304.2	FALSE	FALSE	1.13636	92.7518	4.76044	0	0	1.35135
NM_001259306.2	FALSE	FALSE	6.16768	25.266	61.2715	0.595238	0.595238	6.10436
NM_001259307.3	FALSE	FALSE	1.78571	34.8214	56.4732	1.78571	1.78571	3.34821
NM_001259309.2	FALSE	FALSE	6.52805	38.3946	46.4942	3.19149	0	5.39168
NM_001259329.2	FALSE	FALSE	0.806452	95.8263	3.36729	0	0	0
NM_001259339.2	FALSE	FALSE	0	84.3006	15.6994	0	0	0
NM_001259342.2	FALSE	FALSE	4.6875	12.9635	71.6631	6.58104	0	4.10487
NM_001259346.2	TRUE	FALSE	5.87121	89.5022	3.49026	0.568182	0.568182	0
NM_001259349.2	FALSE	FALSE	8.10065	47.7597	42.3377	0	0	1.80195
NM_001259350.1	FALSE	FALSE	0.724638	95.9651	2.01746	0.568182	0.724638	0
NM_001259352.2	TRUE	FALSE	1.17647	92.6838	4.88971	1.25	0	0
NM_001259374.2	FALSE	FALSE	1.6129	90.914	6.66667	0.806452	0	0
NM_001259385.1	FALSE	FALSE	6.68759	56.0511	31.6124	2.47525	0.446429	2.72719
NM_001259388.2	FALSE	FALSE	2.87448	70.3962	23.0073	1.52313	0.675676	1.52313
NM_001259391.2	FALSE	FALSE	3.5	64	29.5	0.5	0	2.5
NM_001259394.2	FALSE	FALSE	0	94.3803	4.72689	0	0	0.892857
NM_001259396.2	FALSE	FALSE	6.25	31.25	58.3333	0	0	4.16667
NM_001259399.2	FALSE	FALSE	0	75.069	22.069	0	0.862069	2
NM_001259401.2	FALSE	TRUE	2.7965	18.427	44.6754	0.561798	0.555556	32.9838
NM_001259407.2	FALSE	FALSE	13.4998	29.2101	55.0174	0	0	2.27273
NM_001259412.1	FALSE	FALSE	1.51826	90.8904	6.22146	0.684932	0.684932	0
NM_001259415.2	FALSE	FALSE	2.01885	91.8382	5.61665	0.526316	0	0
NM_001259416.2	FALSE	FALSE	0.735294	97.2636	0.735294	0.632911	0.632911	0
NM_001259418.2	FALSE	FALSE	1.92593	83.963	13.1852	0	0.925926	0
NM_001259421.2	FALSE	FALSE	2.02703	91.2645	6.70849	0	0	0
NM_001259432.2	FALSE	FALSE	22.8927	28.6877	40.8046	1.38889	0	6.22605
NM_001259435.2	FALSE	TRUE	8.51811	35.76	44.0687	5.17369	0.609756	5.86967
NM_001259437.2	FALSE	FALSE	1.80195	90.9903	5.40584	0	0.909091	0.892857
NM_001259439.2	TRUE	FALSE	0	94.4444	5.55556	0	0	0
NM_001259446.2	FALSE	FALSE	1.76471	97.6471	0	0	0.588235	0
NM_001259456.2	TRUE	FALSE	1.69492	96.6102	1.69492	0	0	0
NM_001259467.2	FALSE	FALSE	2.31073	82.4316	13.4056	1.3933	0	0.458716
NM_001259468.2	FALSE	FALSE	0.769231	95.9066	2.43132	0	0	0.892857
NM_001259470.2	FALSE	FALSE	0.46729	94.5771	4.95558	0	0	0
NM_001259471.2	FALSE	FALSE	8.21709	24.7475	67.0354	0	0	0
NM_001259472.1	FALSE	FALSE	3.92308	88.1538	7.92308	0	0	0
NM_001259473.2	FALSE	FALSE	3.71496	79.4833	12.3354	0	3.31814	1.14826
NM_001259474.2	FALSE	FALSE	3.26087	14.2804	76.3868	6.07196	0	0
NM_001259486.1	FALSE	FALSE	2.94601	79.3075	15.5047	0	1.53756	0.704225
NM_001259487.2	FALSE	FALSE	3.48775	90.9584	5.55387	0	0	0
NM_001259488.2	FALSE	FALSE	2.47024	94.494	2.44048	0	0	0.595238
NM_001259514.1	FALSE	FALSE	1.11368	96.1782	1.74659	0	0	0.961538
NM_001259517.2	FALSE	FALSE	3.41954	58.4195	21.1782	0.833333	5.08621	11.0632
NM_001259520.1	FALSE	FALSE	0	98.2987	1.15186	0	0.549451	0
NM_001259529.2	FALSE	FALSE	0	98.3333	1.11111	0.555556	0	0
NM_001259540.1	FALSE	FALSE	0	96.0396	3.46535	0	0	0.49505
NM_001259545.2	FALSE	FALSE	1.16848	95.4891	2.71739	0	0	0.625
NM_001259556.1	FALSE	FALSE	0.403226	96.3463	2.10391	0	0.403226	0.743362
NM_001259557.2	FALSE	FALSE	44.7127	53.4581	0	0.609756	1.21951	0
NM_001259564.2	FALSE	FALSE	4.74797	18.9919	74.1337	0	0.568182	1.55828
NM_001259566.2	FALSE	FALSE	12.7435	66.9744	14.8235	2.07995	3.37865	0
NM_001259568.2	FALSE	FALSE	1.30222	97.3956	0.617284	0	0.684932	0
NM_001259575.2	FALSE	TRUE	0.568182	21.3343	31.531	6.66544	16.6178	23.2832
NM_001259577.2	FALSE	FALSE	1.97368	87.3081	9.67654	0	0.520833	0.520833
NM_001259585.2	FALSE	FALSE	2.34778	29.1667	55.7534	5.12126	3.50877	4.10217
NM_001259608.2	FALSE	TRUE	2.10309	40.5529	14.5547	3.31909	1.93241	37.5378
NM_001259609.2	FALSE	FALSE	2.27273	22.7273	69.3182	0	0	5.68182
NM_001259617.2	FALSE	FALSE	9.71954	22.9207	59.6228	7.73694	0	0
NM_001259637.1	FALSE	TRUE	0	46.2488	38.5601	0	0.862069	14.329
NM_001259647.1	FALSE	FALSE	0.943396	99.0566	0	0	0	0
NM_001259654.2	FALSE	TRUE	0	53.396	26.0045	1.02041	1.02041	18.5587
NM_001259658.3	FALSE	FALSE	29.9107	38.0952	28.125	1.78571	0	2.08333
NM_001259660.2	FALSE	FALSE	16.7717	13.1127	70.1155	0	0	0
NM_001259674.1	FALSE	FALSE	0	97.7088	1.53928	0	0.37594	0.37594
NM_001259675.2	TRUE	FALSE	0	100	0	0	0	0
NM_001259679.2	FALSE	FALSE	19.6713	15.8802	62.1421	1.21951	0	1.08696
NM_001259685.1	FALSE	FALSE	7.5	83.8194	5.48611	0	3.19444	0
NM_001259695.1	FALSE	FALSE	0	89.4475	9.51087	0	0	1.04167
NM_001259699.2	FALSE	FALSE	0	73.6247	22.1606	0	0	4.21473
NM_001259704.1	FALSE	FALSE	0	54.5567	40.1478	3.50985	1.78571	0
NM_001259707.1	FALSE	FALSE	0	27.5	70	0	0	2.5
NM_001259708.2	FALSE	FALSE	3.58451	53.9508	39.9006	0	0	2.5641
NM_001259710.2	FALSE	FALSE	2.55682	68.8447	27.8409	0	0	0.757576
NM_001259714.2	FALSE	FALSE	0	96.9551	3.04487	0	0	0
NM_001259717.2	FALSE	FALSE	0	95.9537	4.04632	0	0	0
NM_001259719.2	FALSE	FALSE	0	95.9362	2.06383	2	0	0
NM_001259733.1	FALSE	TRUE	1.88679	28.9308	61.7575	1.85185	1.86932	3.7037
NM_001259741.1	FALSE	FALSE	7.62868	14.9816	74.3566	3.03309	0	0
NM_001259746.2	FALSE	FALSE	4.30403	77.7473	15.7967	1.19048	0.961538	0
NM_001259748.2	FALSE	FALSE	0	96.544	2.91249	0.543478	0	0
NM_001259755.1	FALSE	FALSE	4.01993	94.8173	1.16279	0	0	0
NM_001259768.2	FALSE	FALSE	1.68539	77.7022	19.5506	0.561798	0	0.5
NM_001259770.1	FALSE	FALSE	1.6129	73.871	24.5161	0	0	0
NM_001259780.2	TRUE	FALSE	3.77002	88.7243	3.24371	0	3.19222	1.06979
NM_001259795.2	FALSE	FALSE	5.85531	15.0507	69.2427	8.10007	1.75118	0
NM_001259805.2	FALSE	FALSE	3.0303	74.7357	19.556	0	0	2.67794
NM_001259813.1	FALSE	FALSE	8.3116	16.8079	69.5676	1.48848	0.641026	3.1834
NM_001259818.2	FALSE	FALSE	6.66667	13.3333	72.2222	3.33333	0	4.44444
NM_001259820.2	TRUE	TRUE	11.8585	62.6263	6.59182	7.99118	9.42462	1.50762
NM_001259834.2	FALSE	FALSE	0.531915	97.4952	1.97292	0	0	0
NM_001259847.2	FALSE	FALSE	9.01722	36.6177	52.5076	0	0	1.85748
NM_001259858.2	FALSE	FALSE	5.93429	16.117	36.8437	40.1203	0.984721	0
NM_001259861.2	FALSE	FALSE	3.65516	26.2575	63.5337	0.724638	0	5.82907
NM_001259867.1	FALSE	FALSE	1.11111	23.2353	69.0196	4.78758	1.84641	0
NM_001259876.1	FALSE	FALSE	2.77992	83.2432	13.9768	0	0	0
NM_001259878.1	FALSE	FALSE	20.6801	46.921	29.4577	2.20588	0	0.735294
NM_001259879.2	FALSE	TRUE	6.95913	45.6731	38.0288	0	0.78125	8.55769
NM_001259883.2	FALSE	FALSE	0	98.6111	1.38889	0	0	0
NM_001259885.1	FALSE	FALSE	0	98.6726	1.32736	0	0	0
NM_001259887.2	FALSE	TRUE	1.96078	49.491	33.0317	0	0.980392	14.5362
NM_001259889.2	TRUE	FALSE	1.28205	94.1464	3.25574	0.657895	0	0.657895
NM_001259892.1	FALSE	FALSE	0	97.6923	0	0	0.769231	1.53846
NM_001259905.1	FALSE	FALSE	1.96078	63.1907	29.1667	0	0	5.68182
NM_001259906.1	FALSE	FALSE	0	98.0985	1.90152	0	0	0
NM_001259909.2	FALSE	TRUE	1.82361	50.1989	20.8223	0	3.54775	23.6074
NM_001259911.1	FALSE	FALSE	7.25539	51.4511	38.4121	0	0	2.88143
NM_001259915.1	FALSE	FALSE	1.59015	95.7783	0.526316	1.05263	1.05263	0
NM_001259922.2	FALSE	FALSE	4.48343	48.7817	39.5224	0	0	7.21248
NM_001259926.1	FALSE	FALSE	0	97.3329	2.66714	0	0	0
NM_001259928.2	FALSE	FALSE	0	99.1379	0.862069	0	0	0
NM_001259929.2	TRUE	FALSE	0	95.2381	4.7619	0	0	0
NM_001259930.2	FALSE	TRUE	3	93.7391	0	0	3.26087	0
NM_001259934.1	FALSE	FALSE	0.925926	93.8324	5.24168	0	0	0
NM_001259936.1	FALSE	FALSE	3.58766	62.1591	11.7208	19.8377	1.80195	0.892857
NM_001259937.2	FALSE	TRUE	3.59825	31.0701	20.1971	0.735294	0	44.3992
NM_001259944.2	FALSE	FALSE	1.66667	95	3.33333	0	0	0
NM_001259949.2	FALSE	FALSE	2.66074	93.2028	3.11609	0	0	1.02041
NM_001259952.2	FALSE	FALSE	0	96.7457	2.38472	0.434783	0.434783	0
NM_001259958.2	FALSE	TRUE	5.7648	41.08	51.3213	0	0	1.83388
NM_001259959.2	FALSE	FALSE	0.743587	12.6244	81.402	2.6067	0	2.62329
NM_001259972.2	FALSE	TRUE	4.8454	68.0241	22.2662	0	0	4.86425
NM_001259976.2	FALSE	FALSE	0.617284	23.1699	62.6413	0.617284	0	12.9543
NM_001259977.1	FALSE	FALSE	5.7148	57.148	30.4608	0.943396	0	5.73295
NM_001259980.2	FALSE	FALSE	1.39606	95.8118	1.5873	0	1.20482	0
NM_001259986.1	FALSE	FALSE	0	98.1707	1.21951	0	0	0.609756
NM_001259989.2	FALSE	FALSE	0	97.2088	1.63043	0	0.543478	0.617284
NM_001259990.2	FALSE	FALSE	0.581395	96.0871	3.33149	0	0	0
NM_001259992.2	FALSE	TRUE	0.480769	38.4947	26.6744	1.72414	2.58621	30.0398
NM_001260006.1	FALSE	FALSE	0	95.3468	0.793651	0.793651	2.27223	0.793651
NM_001260013.1	FALSE	FALSE	0	93.6989	3.42713	0	1.57528	1.2987
NM_001260022.2	FALSE	FALSE	2.0007	97.3499	0.649351	0	0	0
NM_001260024.1	FALSE	FALSE	1.72414	98.2759	0	0	0	0
NM_001260029.2	FALSE	FALSE	7.18391	62.5	25	3.01724	0.574713	1.72414
NM_001260032.1	FALSE	FALSE	0.909091	95.1206	3.97032	0	0	0
NM_001260035.1	FALSE	FALSE	0	93.9445	5.20801	0.847458	0	0
NM_001260039.1	FALSE	FALSE	1.92308	93.2692	3.84615	0	0	0.961538
NM_001260043.1	FALSE	FALSE	2.61538	33.4103	56.1026	5.25641	0.641026	1.97436
NM_001260045.1	FALSE	FALSE	0.900901	92.5733	3.91545	0.42735	0	2.18295
NM_001260052.1	FALSE	FALSE	0	100	0	0	0	0
NM_001260053.1	TRUE	FALSE	0	97.6471	0	0	1.76471	0.588235
NM_001260056.1	TRUE	FALSE	2.94118	95.2731	1.78571	0	0	0
NM_001260059.2	FALSE	FALSE	1.88679	34.9057	29.2453	0.943396	0.943396	32.0755
NM_001260063.1	FALSE	FALSE	1.5625	94.2977	4.13982	0	0	0
NM_001260069.2	FALSE	FALSE	2.49593	88.5691	8.93496	0	0	0
NM_001260078.2	FALSE	FALSE	1.65572	94.1708	3.37986	0	0.793651	0
NM_001260079.2	FALSE	FALSE	2.1954	92.1609	4.78161	0.862069	0	0
NM_001260085.2	FALSE	FALSE	9.46269	27.5124	34.0697	2.74627	2.82587	23.3831
NM_001260095.2	FALSE	TRUE	1.98529	39.8529	29.7059	3.97059	2.5	21.9853
NM_001260108.2	FALSE	FALSE	5.86199	8.1008	68.4296	11.7673	1.47091	4.36946
NM_001260114.2	FALSE	FALSE	0.833333	48.0818	43.4748	0.833333	0	6.77673
NM_001260116.2	FALSE	FALSE	1.85185	91.8129	3.16764	0	1.31579	1.85185
NM_001260119.2	FALSE	FALSE	22.6496	24.4444	48.8034	0	0	4.10256
NM_001260120.1	FALSE	FALSE	0	96.875	3.125	0	0	0
NM_001260121.1	FALSE	FALSE	0.877193	98.4186	0	0.704225	0	0
NM_001260123.1	FALSE	FALSE	0	97.619	2.38095	0	0	0
NM_001260124.2	FALSE	FALSE	3.13131	77.3737	19.4949	0	0	0
NM_001260127.1	FALSE	FALSE	0.798956	86.4177	7.61077	0	0.420168	4.75236
NM_001260135.1	FALSE	FALSE	0.980392	95.8653	2.06735	0	1.08696	0
NM_001260139.2	FALSE	FALSE	3.88221	88.3894	7.72837	0	0	0
NM_001260141.2	TRUE	FALSE	0	96.6379	3.36207	0	0	0
NM_001260145.2	FALSE	FALSE	0.684932	93.9779	3.38908	0.649351	0.649351	0.649351
NM_001260149.2	FALSE	FALSE	1.25	91.75	7	0	0	0
NM_001260150.1	FALSE	FALSE	2.27273	95.5534	2.17391	0	0	0
NM_001260163.1	FALSE	FALSE	0	98.8095	1.19048	0	0	0
NM_001260166.2	FALSE	FALSE	10.3636	34.5455	55.0909	0	0	0
NM_001260167.1	FALSE	FALSE	0	94.0904	5.17429	0.735294	0	0
NM_001260168.1	FALSE	TRUE	1.1236	25.4831	41.3483	2	0.5	29.5449
NM_001260181.2	FALSE	FALSE	1.85185	89.6011	7.62108	0	0	0.925926
NM_001260182.2	FALSE	FALSE	2.06383	74.734	17.0426	0.531915	0.5	5.12766
NM_001260193.1	FALSE	FALSE	2.5	95.2778	1.11111	0	0	1.11111
NM_001260202.1	FALSE	FALSE	2.60401	89.5532	6.99538	0.423729	0	0.423729
NM_001260203.1	TRUE	TRUE	3.77778	46.5185	14.5556	4.77778	1.92593	28.4444
NM_001260210.2	FALSE	FALSE	3.12125	72.6291	23.4094	0	0	0.840336
NM_001260216.2	FALSE	FALSE	0	96.859	1.53846	0	0	1.60256
NM_001260219.1	FALSE	FALSE	1.5625	94.5786	3.8589	0	0	0
NM_001260220.1	FALSE	FALSE	0.806452	95.8127	2.57444	0	0.806452	0
NM_001260224.2	FALSE	FALSE	3.15807	66.4848	28.0754	0	0.462963	1.81878
NM_001260226.2	FALSE	FALSE	2.59812	84.5909	11.1388	0	1.67219	0
NM_001260237.2	FALSE	FALSE	0.877193	94.324	4.79876	0	0	0
NM_001260247.1	FALSE	FALSE	0.537634	80.8486	15.3734	1.35135	0.675676	1.21331
NM_001260252.2	FALSE	FALSE	1.07143	88.8393	8.75	0.446429	0.446429	0.446429
NM_001260255.2	FALSE	FALSE	14.7727	17.0455	65.9091	0	0	2.27273
NM_001260258.1	FALSE	FALSE	0.581395	22.9469	66.3517	7.39462	2.1439	0.581395
NM_001260269.2	FALSE	FALSE	0	22.909	73.1098	0.724638	0	3.2565
NM_001260277.2	FALSE	FALSE	0.833333	98.1667	1	0	0	0
NM_001260284.2	FALSE	FALSE	0	98.7179	1.28205	0	0	0
NM_001260285.2	FALSE	FALSE	0.877193	93.9489	4.32649	0	0	0.847458
NM_001260296.1	TRUE	FALSE	1.58202	88.0897	9.09352	0	0	1.2348
NM_001260300.1	FALSE	FALSE	0.641026	97.2573	1.4607	0	0	0.641026
NM_001260302.1	FALSE	FALSE	1.51515	78.714	11.2712	1.51515	0	6.98448
NM_001260303.2	FALSE	FALSE	3.42466	71.6569	18.1018	0.684932	0	6.13177
NM_001260304.2	TRUE	TRUE	3.08442	66.5584	12.8247	5.27597	0.649351	11.6071
NM_001260307.2	FALSE	FALSE	1.6129	96.1144	2.27273	0	0	0
NM_001260311.1	FALSE	FALSE	0.555556	95.2137	3.58974	0.641026	0	0
NM_001260318.1	FALSE	FALSE	0.714286	97.0238	0.833333	0	0	1.42857
NM_001260322.1	FALSE	FALSE	0	82.0732	16.408	0.909091	0	0.609756
NM_001260330.1	FALSE	FALSE	7.17391	81.6304	4.67391	0	0	6.52174
NM_001260350.2	FALSE	FALSE	14.4354	28.5986	52.415	0.510204	1.02041	3.02041
NM_001260357.1	FALSE	FALSE	1.17647	96.902	1.2549	0	0.666667	0
NM_001260358.2	FALSE	TRUE	1.80723	51.2048	29.5181	1.20482	0.60241	15.6627
NM_001260362.2	FALSE	FALSE	1.54639	96.3116	1.58648	0	0	0.555556
NM_001260363.1	FALSE	FALSE	0	42.3718	49.7436	5.25641	0.833333	1.79487
NM_001260366.2	FALSE	FALSE	1.51515	93.7439	4.74096	0	0	0
NM_001260367.1	FALSE	FALSE	1.80547	92.9408	3.5296	0	1.72414	0
NM_001260370.1	FALSE	FALSE	2.7027	90.0518	5.89419	0	0	1.35135
NM_001260372.1	FALSE	FALSE	17.9537	62.5097	16.7568	2.77992	0	0
NM_001260373.2	FALSE	FALSE	6.38167	35.7799	54.6336	0	0	3.20484
NM_001260374.2	FALSE	TRUE	3.38915	48.3254	33.2137	0.877193	0	14.1946
NM_001260378.1	FALSE	FALSE	2.40958	91.9646	5.05114	0	0.574713	0
NM_001260379.2	FALSE	FALSE	1.6313	67.374	27.7321	1.72414	0	1.53846
NM_001260387.2	FALSE	FALSE	1.87719	91.614	6.50877	0	0	0
NM_001260388.1	FALSE	TRUE	3.13965	55.4944	27.6419	0.458716	0	13.2654
NM_001260396.1	FALSE	FALSE	1.25647	16.9586	53.1831	1.25647	0	27.3454
NM_001260399.1	FALSE	FALSE	2.13122	76.0166	20.3522	0.25	0.25	1
NM_001260401.1	FALSE	FALSE	0.409836	89.0802	7.52833	0.409836	0.671141	1.90065
NM_001260404.1	FALSE	FALSE	0	98.6111	1.38889	0	0	0
NM_001260407.1	FALSE	FALSE	1.13636	95.202	3.66162	0	0	0
NM_001260410.2	FALSE	FALSE	4.50932	19.913	56.3106	0.285714	0.857143	18.1242
NM_001260411.1	TRUE	FALSE	1.56572	96.4749	1.17202	0	0.787402	0
NM_001260415.1	FALSE	FALSE	0.416667	95.3814	4.20198	0	0	0
NM_001260416.2	FALSE	FALSE	3.1742	68.4829	25.1687	0.373134	0.7156	2.08546
NM_001260417.2	FALSE	FALSE	0	97.6429	1.28571	0.714286	0	0.357143
NM_001260422.1	FALSE	FALSE	0	99.1379	0.862069	0	0	0
NM_001260431.2	FALSE	FALSE	2.33266	86.6126	9.4574	0	1.59736	0
NM_001260435.1	FALSE	FALSE	1.11111	96.7762	1.40845	0	0.704225	0
NM_001260438.2	FALSE	TRUE	8.27103	21.644	35.9516	3.2328	5.98556	24.915
NM_001260443.2	FALSE	FALSE	0	94.9449	5.05506	0	0	0
NM_001260448.2	FALSE	FALSE	1.70455	93.553	4.17424	0	0.568182	0
NM_001260453.1	FALSE	TRUE	1.71679	42.1617	41.7481	0.595238	0	13.7782
NM_001260459.1	FALSE	FALSE	6.87646	59.5571	33.5664	0	0	0
NM_001260462.2	FALSE	FALSE	4.96795	30.9295	61.1378	1.92308	0	1.04167
NM_001260463.1	FALSE	FALSE	1.8835	92.466	3.767	1.8835	0	0
NM_001260465.1	FALSE	FALSE	1.78571	98.2143	0	0	0	0
NM_001272115.1	FALSE	FALSE	0	98.3097	1.69034	0	0	0
NM_001272133.1	FALSE	FALSE	1.12587	69.1145	24.5667	0	0.588235	4.60468
NM_001272152.1	FALSE	FALSE	0.462963	97.2861	0.893997	0.462963	0.893997	0
NM_001272881.1	FALSE	FALSE	6.57343	26.4336	61.4685	3.21678	0	2.30769
NM_001272883.2	FALSE	FALSE	1.78571	92.9435	2.67857	0.806452	0.892857	0.892857
NM_001272889.1	FALSE	FALSE	4.16667	34.375	51.0417	1.04167	1.04167	8.33333
NM_001272894.1	FALSE	TRUE	5.74212	39.3489	28.749	0.60241	0	25.5575
NM_001272900.1	FALSE	TRUE	2.07645	60.5785	28.626	0.413223	0	8.30579
NM_001272903.1	FALSE	TRUE	2.36945	18.1773	51.751	4.47649	2.87519	20.3506
NM_001272906.1	FALSE	FALSE	0	98.9198	1.08025	0	0	0
NM_001272909.1	FALSE	FALSE	0.714286	78.9076	19.6429	0	0	0.735294
NM_001272916.1	FALSE	TRUE	5.17857	32.7976	55.8929	1.78571	0	4.34524
NM_001272918.1	FALSE	TRUE	1.53774	35.8574	21.6449	1.35135	3.93756	35.671
NM_001272919.1	FALSE	FALSE	0	93.2073	5.32213	0	0	1.47059
NM_001272922.1	FALSE	FALSE	0	97.3148	2.68519	0	0	0
NM_001272924.1	FALSE	FALSE	1.04167	18.9904	71.7949	6.16987	0	2.00321
NM_001272925.1	TRUE	TRUE	5.98515	39.6072	1.76307	19.27	28.0854	5.28921
NM_001272939.2	FALSE	TRUE	3.7203	26.1392	28.7016	1.2401	0.724638	39.4741
NM_001272944.1	FALSE	FALSE	0	95.3606	2.85364	1.78571	0	0
NM_001272960.1	FALSE	FALSE	1.94805	94.6071	2.79551	0	0	0.649351
NM_001272961.1	FALSE	FALSE	6.49351	93.5065	0	0	0	0
NM_001272969.1	FALSE	FALSE	2.3913	1.55797	89.8188	5.50725	0	0.724638
NM_001272973.1	FALSE	FALSE	0	98.2143	1.78571	0	0	0
NM_001272975.2	FALSE	FALSE	4.12861	51.6933	37.9566	2.74924	1.38889	2.08333
NM_001272979.1	FALSE	TRUE	3.84615	46.5517	27.9178	0	0.961538	20.7228
NM_001272995.1	FALSE	FALSE	0	97	3	0	0	0
NM_001273000.1	FALSE	FALSE	1.02041	88.9842	8.97495	1.02041	0	0
NM_001273003.1	FALSE	FALSE	4.35572	57.7586	23.9111	1.31579	0	12.6588
NM_001273004.1	FALSE	FALSE	22.4986	10.5775	65.4088	0	0	1.51515
NM_001273005.1	FALSE	FALSE	2	56.5	41.5	0	0	0
NM_001273017.1	FALSE	FALSE	2.04422	9.9708	73.7589	0	0	14.2261
NM_001273022.1	FALSE	FALSE	2.12951	70.1869	20.0348	0	0	7.64885
NM_001273027.1	FALSE	FALSE	0.892857	97.3214	0.892857	0	0	0.892857
NM_001273029.1	FALSE	TRUE	0	30.5423	65.311	0	0	4.14673
NM_001273033.1	FALSE	FALSE	1.47059	36.5008	57.8054	2.75264	1.47059	0
NM_001273043.1	TRUE	TRUE	10.62	62.5031	19.7481	0.531915	1.72414	4.87283
NM_001273045.1	FALSE	FALSE	1.19048	97.619	1.19048	0	0	0
NM_001273046.1	FALSE	FALSE	6.49246	33.8901	52.2629	0	0	7.35453
NM_001273054.1	FALSE	FALSE	1.47059	35.6712	40.3846	1.92308	1.28205	19.2685
NM_001273056.1	FALSE	FALSE	1.67574	89.6612	5.40835	0.574713	1.57895	1.10103
NM_001273058.1	FALSE	FALSE	0	75.5435	22.6708	1.78571	0	0
NM_001273064.1	FALSE	FALSE	0.819672	36.8351	55.8046	1.02041	0	5.52024
NM_001273082.1	FALSE	FALSE	10.664	30.4833	52.6621	3.01702	0	3.17361
NM_001273092.1	FALSE	FALSE	0.657895	98.5958	0.746269	0	0	0
NM_001273093.1	FALSE	FALSE	1.2987	95.7631	2.93815	0	0	0
NM_001273103.1	FALSE	FALSE	0	97.1698	1.88679	0	0.943396	0
NM_001273109.1	FALSE	FALSE	1.64111	97.5652	0.793651	0	0	0
NM_001273114.1	FALSE	FALSE	0	97.0357	2.96425	0	0	0
NM_001273119.1	FALSE	FALSE	16.0981	25.4797	54.1384	0.746269	0.746269	2.79124
NM_001273121.1	FALSE	FALSE	1.63898	94.1307	2.00997	0	2.22038	0
NM_001273126.1	FALSE	FALSE	1.47346	92.7627	4.99458	0	0	0.769231
NM_001273129.1	TRUE	TRUE	4.06058	35.4634	26.364	6.67252	3.17321	24.2663
NM_001273132.1	FALSE	FALSE	27.043	56.4918	15.9333	0	0	0.531915
NM_001273142.1	FALSE	FALSE	1.5617	82.4364	11.9052	0.416667	1.21501	2.46501
NM_001273143.1	FALSE	TRUE	1.66667	40.27	37.6709	2.26582	0	18.1266
NM_001273148.1	FALSE	FALSE	3.20463	71.8533	23.5907	0	0.900901	0.45045
NM_001273155.1	FALSE	FALSE	0	92.2368	7.76316	0	0	0
NM_001273165.2	FALSE	FALSE	0	97.2556	2.74436	0	0	0
NM_001273167.2	FALSE	FALSE	0.543478	93.5075	5.40556	0	0.543478	0
NM_001273169.1	FALSE	FALSE	1.19048	50.6388	48.1707	0	0	0
NM_001273176.1	FALSE	FALSE	0.555556	87.8388	7.73504	2.75946	1.11111	0
NM_001273179.2	FALSE	FALSE	0.793651	92.1517	5.46737	0	0	1.5873
NM_001273185.1	FALSE	FALSE	11.8043	23.7245	61.41	0	1.02041	2.04082
NM_001273186.1	FALSE	FALSE	1.31579	96.9601	1.72414	0	0	0
NM_001273193.1	FALSE	FALSE	3.61111	29.3056	59.1667	2.22222	0	5.69444
NM_001273199.1	FALSE	FALSE	1.37012	87.7065	10.9234	0	0	0
NM_001273201.1	FALSE	FALSE	5.21255	88.9339	5.85358	0	0	0
NM_001273206.1	FALSE	FALSE	3.8974	77.4234	14.8318	0	0.657895	3.18954
NM_001273214.1	FALSE	TRUE	2.4912	35.6076	30.9186	4.20356	4.13955	22.6395
NM_001273217.1	FALSE	FALSE	1.44928	64.5257	28.1291	0.724638	4.44664	0.724638
NM_001273222.1	FALSE	FALSE	2.39981	90.0979	7.50233	0	0	0
NM_001273228.2	FALSE	FALSE	2.77778	94.161	3.06122	0	0	0
NM_001273235.1	FALSE	FALSE	1.4111	95.5874	1.53061	0	1.47086	0
NM_001273239.2	FALSE	FALSE	4.3961	35.4805	56.1753	1.64935	0	2.2987
NM_001273250.1	FALSE	FALSE	1.21951	95.122	3.65854	0	0	0
NM_001273254.1	FALSE	TRUE	0	81.923	14.348	0.485437	0	3.2436
NM_001273264.1	FALSE	FALSE	3.33333	59.8611	32.0833	0	0	4.72222
NM_001273269.1	TRUE	FALSE	1.03093	91.609	7.36004	0	0	0
NM_001273283.1	FALSE	FALSE	0	96.3542	3.64583	0	0	0
NM_001273284.1	FALSE	FALSE	1.6129	89.7395	5.49628	2.38213	0.769231	0
NM_001273287.1	FALSE	FALSE	8.93864	70.2653	19.6849	0	0	1.11111
NM_001273289.1	FALSE	FALSE	3.97059	35.7353	46.4706	8.38235	1.47059	3.97059
NM_001273301.1	FALSE	FALSE	3.31439	20.5492	67.6136	4.16667	1.04167	3.31439
NM_001273309.1	FALSE	FALSE	1.40625	85.9375	10.7812	0	1.17188	0.703125
NM_001273322.2	FALSE	FALSE	2.13694	77.4055	16.1837	2.7467	0	1.52719
NM_001273323.1	FALSE	FALSE	5.04515	77.2266	15.5509	1.26831	0.606061	0.30303
NM_001273331.1	FALSE	FALSE	1.13059	92.8735	4.34451	0	0.609756	1.04167
NM_001273340.2	FALSE	FALSE	0.337838	87.7121	10.0644	0.966373	0.290698	0.628536
NM_001273364.1	FALSE	TRUE	6.08479	42.0377	35.3809	1.37182	2.55527	12.5695
NM_001273365.1	FALSE	TRUE	4	66.3636	20.1212	0	2	7.51515
NM_001273367.1	FALSE	FALSE	1.04167	95.6779	2.5342	0.746269	0	0
NM_001273370.2	FALSE	FALSE	14.8878	37.7462	39.0747	1.52313	1.52313	5.24508
NM_001273378.1	FALSE	FALSE	0.684932	97.9452	1.36986	0	0	0
NM_001273379.1	FALSE	FALSE	6.44342	28.3369	63.4125	0	0	1.80723
NM_001273384.2	FALSE	FALSE	3.27273	44.7273	42.0455	3.40909	1.13636	5.40909
NM_001273385.1	FALSE	FALSE	0	98.3871	1.6129	0	0	0
NM_001273389.1	FALSE	FALSE	17.9464	55.2679	23.7946	1.42857	0	1.5625
NM_001273393.1	FALSE	FALSE	0.657895	84.0282	14.6837	0.301205	0	0.328947
NM_001273406.1	FALSE	FALSE	8.28138	21.8739	67.2473	0.990099	0	1.60738
NM_001273408.2	FALSE	FALSE	0	97.4984	2.50156	0	0	0
NM_001273409.1	FALSE	FALSE	9.35535	45.1595	41.6891	2.13387	0	1.66217
NM_001273413.1	FALSE	FALSE	5.3279	41.9283	51.342	0.934579	0.46729	0
NM_001273425.3	FALSE	TRUE	4.61828	39.5618	31.0065	0	1.26327	23.5502
NM_001273433.1	FALSE	FALSE	3.18103	38.9724	55.5427	0.549451	0	1.75439
NM_001273435.1	FALSE	FALSE	2.06206	93.5487	3.64297	0.746269	0	0
NM_001273441.2	FALSE	FALSE	15.1771	67.9549	13.1643	2.77778	0.925926	0
NM_001273443.3	FALSE	TRUE	14.5237	20.5289	58.0801	0	0	6.86733
NM_001273445.1	TRUE	FALSE	0.823729	93.0102	4.94237	0.823729	0	0.4
NM_001273479.1	FALSE	FALSE	7.61741	81.6412	9.71051	0	0	1.03093
NM_001273481.1	FALSE	FALSE	0	97.0588	2.20588	0	0.735294	0
NM_001273485.1	FALSE	FALSE	4.55487	21.8944	59.1097	9.98965	1.08696	3.36439
NM_001273487.1	FALSE	FALSE	3.031	90.1378	6.83123	0	0	0
NM_001273488.1	FALSE	FALSE	0	94.6429	5.35714	0	0	0
NM_001273496.1	FALSE	FALSE	4.83871	45.9677	31.6532	1.6129	3.22581	12.7016
NM_001273498.1	FALSE	FALSE	5.12821	37.5641	54.7436	0	0	2.5641
NM_001273505.1	FALSE	FALSE	3.7594	74.9373	20.1128	0	0	1.19048
NM_001273517.1	TRUE	FALSE	0.568182	94.2785	2.85412	0	2.29915	0
NM_001273549.1	FALSE	FALSE	0	98.3871	1.6129	0	0	0
NM_001273551.1	FALSE	FALSE	0	96.3322	2.61513	0.526316	0.526316	0
NM_001273558.1	FALSE	FALSE	4.89755	26.6992	49.7751	5.34733	0.724638	12.5562
NM_001273563.1	FALSE	FALSE	4.0873	85.5556	9.56349	0.793651	0	0
NM_001273574.1	FALSE	TRUE	0.694444	80.2127	8.0872	0	1.26582	9.7398
NM_001273575.1	FALSE	TRUE	1.5625	13.9423	82.9327	0	0	1.5625
NM_001273578.1	FALSE	FALSE	4.65368	42.3431	45.4545	1.70455	1.19048	4.65368
NM_001273586.1	FALSE	FALSE	3.39806	67.9612	23.301	0.485437	0	4.85437
NM_001273589.1	FALSE	FALSE	1.5625	94.3109	2.5641	1.5625	0	0
NM_001273591.1	FALSE	FALSE	2.6419	11.4448	85.3251	0.588235	0	0
NM_001273594.1	FALSE	FALSE	1.19048	82.8571	12.9762	0.595238	0	2.38095
NM_001273598.1	FALSE	FALSE	1.74612	92.9739	2.96563	0.568182	1.17794	0.568182
NM_001273601.1	FALSE	FALSE	4.329	26.4069	46.1039	4.329	4.43723	14.3939
NM_001273605.2	FALSE	TRUE	0	21.5257	53.178	1.26582	1.16483	22.8656
NM_001273610.1	FALSE	FALSE	3.10023	88.5082	8.39161	0	0	0
NM_001273612.2	FALSE	TRUE	0	19.8087	37.7919	1.57725	3.0924	37.7298
NM_001273614.1	FALSE	FALSE	0.684932	96.556	2.05479	0	0	0.704225
NM_001273615.1	FALSE	FALSE	0.909091	98.1818	0.909091	0	0	0
NM_001273616.1	FALSE	FALSE	1.21915	37.265	56.0958	2.43831	1.08696	1.89483
NM_001273623.1	FALSE	FALSE	0	97.7022	2.29783	0	0	0
NM_001273632.1	FALSE	FALSE	5.20833	67.3611	23.2639	0.694444	0	3.47222
NM_001273633.1	FALSE	FALSE	0.913718	73.16	24.0779	1.8483	0	0
NM_001273637.1	FALSE	FALSE	0.724638	76.501	18.8751	0.793651	0	3.10559
NM_001273640.1	FALSE	FALSE	4.75614	83.0163	8.31892	2.04082	1.02041	0.847458
NM_001273646.2	FALSE	FALSE	2.21163	91.184	3.82454	1.10582	1.674	0
NM_001273650.1	FALSE	FALSE	3.33333	91.2077	3.26087	2.19807	0	0
NM_001273653.1	FALSE	FALSE	0	92.6894	5.30303	0	2.00758	0
NM_001273654.1	FALSE	FALSE	6.08165	25.2104	68.1397	0	0	0.568182
NM_001273658.1	FALSE	FALSE	3.64035	18.5526	70.3509	2.80702	0.657895	3.99123
NM_001273659.2	FALSE	FALSE	3.64055	22.8418	70.0614	0	0	3.45622
NM_001273663.1	FALSE	FALSE	2.22178	92.4172	4.49142	0	0.434783	0.434783
NM_001273664.1	FALSE	FALSE	7.56614	4.70899	84.0212	1.85185	0	1.85185
NM_001273665.1	FALSE	FALSE	0	100	0	0	0	0
NM_001273671.2	TRUE	FALSE	13.1186	50.5499	30.7148	1.75439	0	3.86227
NM_001273672.2	FALSE	FALSE	21.7659	47.2024	31.0317	0	0	0
NM_001273675.1	FALSE	TRUE	3.80464	43.7483	19.2879	0	0	33.1591
NM_001273678.1	FALSE	FALSE	0	97.3006	1.94749	0.37594	0.37594	0
NM_001273679.1	FALSE	FALSE	0.588235	97.5107	1.90111	0	0	0
NM_001273681.1	FALSE	TRUE	2.0066	74.4602	21.5265	0	0	2.0066
NM_001273688.2	TRUE	TRUE	0	25.3968	26.1905	8.73016	2.38095	37.3016
NM_001273703.1	FALSE	FALSE	5.51282	25.4274	64.9145	0.555556	0	3.58974
NM_001273705.1	FALSE	FALSE	4.74627	11.4925	82.2687	0.746269	0.746269	0
NM_001273708.1	FALSE	FALSE	6.49308	9.6737	78.0817	0.609756	1.35135	3.79038
NM_001273712.1	FALSE	FALSE	1.42373	91.9576	3.69492	0	1.42373	1.5
NM_001273716.1	FALSE	TRUE	0	70	22.9749	0	0	7.02509
NM_001273719.1	FALSE	FALSE	3.39015	27.0265	64.4508	0	0.757576	4.375
NM_001273727.1	FALSE	FALSE	1.13636	93.7799	5.08373	0	0	0
NM_001273729.1	FALSE	FALSE	2.16751	92.2138	2.883	1.13636	1.59933	0
NM_001273731.1	FALSE	FALSE	1.1236	96.784	1.58221	0.510204	0	0
NM_001273732.1	FALSE	FALSE	0.925926	96.424	1.72414	0	0.925926	0
NM_001273745.1	FALSE	FALSE	1	92.2727	6.72727	0	0	0
NM_001273769.1	FALSE	FALSE	1.1236	95.8778	2.9986	0	0	0
NM_001273787.1	FALSE	FALSE	0	95.7143	1.78571	2.5	0	0
NM_001273789.1	FALSE	TRUE	1.21574	37.6216	57.0071	1.21574	1.21574	1.72414
NM_001273798.1	FALSE	FALSE	0	28.0788	63.8916	4.58128	0	3.44828
NM_001273799.1	FALSE	FALSE	1.61865	87.3178	7.95973	0.49505	1.5519	1.05685
NM_001273800.1	FALSE	FALSE	0.862069	41.8907	45.3098	4.2519	2.55698	5.12858
NM_001273801.1	FALSE	FALSE	0	19.6931	75.0853	4.1347	0	1.08696
NM_001273803.1	FALSE	FALSE	5.46422	36.4845	56.9149	0	0	1.13636
NM_001273804.1	FALSE	FALSE	0	82.3377	10.2597	2.94372	3.0303	1.42857
NM_001273805.1	FALSE	FALSE	1.29081	69.5786	27.8648	0	0	1.26582
NM_001273806.1	FALSE	FALSE	7.40995	71.3036	19.434	1.85249	0	0
NM_001273807.1	FALSE	FALSE	0	95.7143	4.28571	0	0	0
NM_001273808.1	FALSE	FALSE	1.28205	94.8718	3.84615	0	0	0
NM_001273809.1	FALSE	TRUE	3.47597	46.5933	22.9677	0	1.14943	25.8136
NM_001273812.2	FALSE	FALSE	4.34174	91.5266	3.15126	0	0	0.980392
NM_001273814.1	FALSE	FALSE	2.78261	82.6377	11.6812	1.44928	0	1.44928
NM_001273819.1	FALSE	FALSE	0	28.4238	61.4826	0.581395	1.16279	8.34948
NM_001273824.1	FALSE	FALSE	3.46195	86.1786	8.08668	0	2.27273	0
NM_001273827.1	FALSE	FALSE	1.49287	83.6676	13.3244	0.757576	0.757576	0
NM_001273830.2	FALSE	FALSE	0	95.4236	2.79839	0	1.77798	0
NM_001273832.1	FALSE	FALSE	1.47059	96.0904	2.43902	0	0	0
NM_001273833.1	FALSE	FALSE	4.75399	21.0106	54.7872	19.4481	0	0
NM_001273834.1	FALSE	FALSE	1.42857	88.9666	6.76292	0	0	2.84195
NM_001273835.1	FALSE	TRUE	2.41935	23.1137	36.427	0.847458	4.15528	33.0372
NM_001273843.1	FALSE	FALSE	0	93.944	3.36275	0.806452	0	1.88679
NM_001273847.1	FALSE	FALSE	2	73.4255	16.3191	2.12766	2	4.12766
NM_001273850.1	FALSE	FALSE	4.26625	67.1736	20.2449	3.83172	2.02449	2.45902
NM_001273851.1	FALSE	FALSE	4.34113	44.7352	50.0616	0	0	0.862069
NM_001273852.1	FALSE	TRUE	21.9551	45.5983	26.8162	0	0.769231	4.86111
NM_001273853.1	FALSE	FALSE	0	97.5914	1.5889	0	0	0.819672
NM_001273854.1	FALSE	FALSE	0	97.1218	1.42857	0	1.44958	0
NM_001273855.1	FALSE	FALSE	1.97309	78.4269	19.1575	0	0	0.442478
NM_001273857.1	FALSE	FALSE	0.892857	96.4286	2.67857	0	0	0
NM_001273864.2	FALSE	FALSE	0	90.6667	9.33333	0	0	0
NM_001273867.2	FALSE	FALSE	3.05526	44.636	49.4998	1.1236	0	1.68539
NM_001273869.1	FALSE	FALSE	2.15201	93.315	4.53297	0	0	0
NM_001273871.2	FALSE	TRUE	5.7159	32.725	25.1839	4.17374	2.56084	29.6406
NM_001273883.2	FALSE	FALSE	8.80125	56.7625	27.1836	0.490196	0.568182	6.1943
NM_001273886.1	FALSE	FALSE	0.60241	83.3062	11.4295	0.60241	1.50331	2.55617
NM_001273887.2	FALSE	FALSE	0.806452	56.9272	37.4483	2.5641	0	2.25393
NM_001273891.1	FALSE	FALSE	1.21951	96.3415	1.21951	0	1.21951	0
NM_001273892.1	FALSE	FALSE	1.69687	56.5861	36.5114	1.69687	0.877193	2.63158
NM_001273895.1	FALSE	FALSE	5.08436	11.8787	79.1154	1.96078	0	1.96078
NM_001273904.1	FALSE	FALSE	1.64439	96.7112	1.64439	0	0	0
NM_001273906.1	FALSE	FALSE	0	88.7352	8.99209	0	2.27273	0
NM_001273916.1	FALSE	FALSE	0	98.9796	1.02041	0	0	0
NM_001273917.1	TRUE	FALSE	0.574713	97.7207	1.70455	0	0	0
NM_001273924.1	FALSE	FALSE	0	47.9167	33.3333	2.08333	0	16.6667
NM_001273928.1	FALSE	FALSE	0	98.7179	1.28205	0	0	0
NM_001273929.1	FALSE	FALSE	0	94.6528	5.34722	0	0	0
NM_001273930.1	TRUE	FALSE	1.42857	94.2857	2.85714	1.42857	0	0
NM_001273945.1	FALSE	FALSE	2.17391	94.4894	3.3367	0	0	0
NM_001273951.1	FALSE	FALSE	3.46476	96.5352	0	0	0	0
NM_001273954.1	FALSE	TRUE	0.819672	47.7431	37.3456	3.00921	0	11.0824
NM_001273955.2	FALSE	FALSE	1.70455	91.4446	6.28265	0	0.568182	0
NM_001273959.1	TRUE	FALSE	3.34355	95.3407	1.31579	0	0	0
NM_001273967.1	FALSE	FALSE	1.50263	89.3941	8.58782	0.515464	0	0
NM_001273973.2	FALSE	FALSE	9.32224	37.656	49.9633	0	0	3.05848
NM_001273982.1	FALSE	FALSE	3.57895	16.8684	74.4474	2.05263	0	3.05263
NM_001273984.1	FALSE	FALSE	2.26852	72.963	19.1667	4.30556	0	1.2963
NM_001273990.1	FALSE	FALSE	1.55272	19.1984	72.1112	2.35917	0	4.77853
NM_001273992.1	FALSE	FALSE	2.35185	38.1079	56.245	1.64762	0	1.64762
NM_001273993.1	FALSE	FALSE	0	92.5629	6.35011	0	0	1.08696
NM_001273995.1	FALSE	FALSE	0.793651	90.4762	6.74603	0	0.793651	1.19048
NM_001274000.1	FALSE	FALSE	3.79867	83.547	12.0133	0	0.641026	0
NM_001274004.1	FALSE	TRUE	0	29.0939	41.1666	0.526316	0.515464	28.6978
NM_001274011.2	FALSE	TRUE	5.05712	47.5476	28.591	2.80274	0.990099	15.0114
NM_001274014.1	FALSE	FALSE	0	99.2857	0	0	0.714286	0
NM_001274021.2	FALSE	FALSE	1.23457	86.4959	9.5975	0.684932	0.617284	1.36986
NM_001274027.2	FALSE	FALSE	1.05368	96.362	1.02041	0	0.543478	1.02041
NM_001274028.2	FALSE	FALSE	5.57594	34.6662	49.0095	1.72414	0	9.02421
NM_001274034.2	FALSE	FALSE	1.809	22.5554	72.0176	0	0	3.61799
NM_001274037.1	FALSE	FALSE	3.73973	91.5898	4.10867	0	0.561798	0
NM_001274041.1	FALSE	FALSE	4.44939	46.6073	46.7186	1.11235	0	1.11235
NM_001274059.1	FALSE	FALSE	2.27273	95.4545	2.27273	0	0	0
NM_001274061.2	FALSE	FALSE	1.48037	91.1178	5.70693	0	0.847458	0.847458
NM_001274063.2	FALSE	FALSE	11.681	18.3942	56.4984	6.41783	1.02041	5.98818
NM_001274073.1	FALSE	FALSE	1.96154	93.1923	3.88462	0	0.961538	0
NM_001274074.1	FALSE	FALSE	0.980392	95.5048	2.9829	0	0.531915	0
NM_001274081.1	TRUE	FALSE	0	97.0588	2.94118	0	0	0
NM_001274090.1	FALSE	FALSE	0	93.9767	3.69545	1.40187	0	0.926005
NM_001274092.1	FALSE	FALSE	0	56.0848	36.5661	6.09914	0.625	0.625
NM_001274097.2	TRUE	FALSE	0	96.875	1.5625	0	0	1.5625
NM_001274104.2	FALSE	FALSE	1.53992	95.7534	1.51623	1.19048	0	0
NM_001274107.1	TRUE	FALSE	3.61111	90	5	0	0	1.38889
NM_001274110.1	FALSE	FALSE	1.06976	97.9401	0.990099	0	0	0
NM_001274112.1	FALSE	TRUE	0	82.1368	7.00855	0	1.28205	9.57265
NM_001274115.1	FALSE	FALSE	1.51826	96.2785	1.51826	0.684932	0	0
NM_001274143.2	TRUE	FALSE	2.13356	93.4941	1.38729	0.746269	0.746269	1.49254
NM_001274151.1	FALSE	FALSE	1.33157	96.1023	1.33157	1.23457	0	0
NM_001274155.1	FALSE	FALSE	1.35135	92.0998	3.91545	1.35135	1.28205	0
NM_001274158.1	TRUE	FALSE	3.82923	65.9111	16.1862	5.3147	0.704225	8.05458
NM_001274159.1	TRUE	FALSE	0	98.6549	1.34505	0	0	0
NM_001274164.1	FALSE	FALSE	0	98.4848	1.51515	0	0	0
NM_001274166.1	FALSE	FALSE	0.892857	97.6987	1.40845	0	0	0
NM_001274168.2	FALSE	FALSE	0.78125	22.5371	75.9004	0	0	0.78125
NM_001274171.1	FALSE	FALSE	1.22703	94.6608	1.72414	0	2.38799	0
NM_001274175.2	FALSE	FALSE	3.92308	90.1538	4	0	1.92308	0
NM_001274177.1	FALSE	FALSE	3.58611	94.6208	1.79305	0	0	0
NM_001274183.1	FALSE	FALSE	7.04156	48.8932	38.9475	0.471698	0	4.64607
NM_001274187.1	FALSE	FALSE	0.294118	91.9519	7.45098	0.30303	0	0
NM_001274189.1	FALSE	FALSE	0	95.5904	1.38746	0	1.67662	1.34549
NM_001274201.1	FALSE	FALSE	1.65895	86.1111	10.9954	0	0.617284	0.617284
NM_001274208.2	FALSE	TRUE	7.81634	40.2641	15.8477	8.8145	5.43612	21.8213
NM_001274215.1	FALSE	FALSE	0	98.0271	1.97292	0	0	0
NM_001274217.2	FALSE	FALSE	1.51515	77.6194	20.1079	0	0	0.757576
NM_001274223.2	FALSE	FALSE	5.48787	57.3038	33.4617	0.442478	0.884956	2.41926
NM_001274237.2	FALSE	FALSE	0	86.8687	7.91246	1.51515	0	3.7037
NM_001274240.2	FALSE	FALSE	0	98.8095	1.19048	0	0	0
NM_001274241.1	FALSE	FALSE	0	94.026	1.42857	0	0	4.54545
NM_001274242.2	FALSE	FALSE	13.8665	28.0456	56.7366	0	0	1.35135
NM_001274248.1	FALSE	FALSE	0.980392	94.5159	3.52328	0	0.980392	0
NM_001274265.1	FALSE	FALSE	6.02355	35.0181	53.6594	5.29891	0	0
NM_001274266.1	FALSE	FALSE	7.8629	52.5202	38.0544	0	0	1.5625
NM_001274269.1	FALSE	TRUE	2.58772	49.4737	36.7544	0	0	11.1842
NM_001274272.1	FALSE	FALSE	0	84.9206	12.6984	0	2.38095	0
NM_001274277.1	FALSE	FALSE	0	35.6011	58.9034	0.704225	0	4.79125
NM_001274283.2	FALSE	TRUE	1.19048	43.4379	30.0523	0	1.21951	24.0999
NM_001274284.1	FALSE	FALSE	0	88.2536	8.47193	0	3.27443	0
NM_001274287.1	FALSE	FALSE	1.31398	88.6895	8.58811	1.40845	0	0
NM_001274290.1	FALSE	FALSE	4.60526	43.9241	50.1548	0	0	1.31579
NM_001274332.1	FALSE	FALSE	13.3929	13.9881	69.6429	1.78571	0	1.19048
NM_001274336.1	FALSE	FALSE	0.847458	93.376	5.77655	0	0	0
NM_001274340.1	FALSE	FALSE	3.09002	96.1637	0.746269	0	0	0
NM_001274341.1	FALSE	FALSE	0.561798	92.8207	5.40639	0	1.21115	0
NM_001274345.1	FALSE	FALSE	0	98.1481	0	0	0	1.85185
NM_001274352.1	FALSE	FALSE	0	77.7244	20.1923	0	0	2.08333
NM_001274354.1	FALSE	FALSE	5	33	60	0	0	2
NM_001274358.1	FALSE	FALSE	8.11688	26.1851	60.3247	0	0	5.37338
NM_001274365.1	FALSE	FALSE	0	96.5116	3.48837	0	0	0
NM_001274391.1	FALSE	FALSE	0	97.5	0	0	2.5	0
NM_001274394.1	FALSE	FALSE	2	98	0	0	0	0
NM_001274400.1	FALSE	FALSE	0.819672	92.582	4.95902	0	0.819672	0.819672
NM_001274409.2	FALSE	FALSE	0	92.5824	3.57143	0	1.92308	1.92308
NM_001274422.1	FALSE	FALSE	0.757576	91.8314	2.93149	0.757576	2.99736	0.724638
NM_001274434.1	FALSE	FALSE	1.16279	98.8372	0	0	0	0
NM_001274436.1	FALSE	FALSE	1.51515	95.4545	3.0303	0	0	0
NM_001274441.2	FALSE	FALSE	1.11111	84.152	10.7602	0	0	3.97661
NM_001274452.1	FALSE	FALSE	1.52313	83.2455	13.0325	2.19881	0	0
NM_001274454.1	TRUE	TRUE	9.55882	61.7647	0.735294	0	12.5	15.4412
NM_001274455.1	FALSE	FALSE	16.5459	18.3187	59.6645	4.30804	0	1.16279
NM_001274465.1	FALSE	FALSE	0	97.9184	2.08158	0	0	0
NM_001274466.1	FALSE	FALSE	0	21.4228	68.252	1.66667	2.88618	5.77236
NM_001274467.1	FALSE	FALSE	3.00179	92.3835	3.00179	0	0	1.6129
NM_001274477.1	TRUE	FALSE	3.62408	84.5823	8.38452	1.13636	2.27273	0
NM_001274480.1	TRUE	TRUE	2.47858	57.3133	12.0869	4.80416	17.0441	6.27295
NM_001274482.1	FALSE	FALSE	0	58.4222	36.807	0	0.746269	4.02452
NM_001274490.1	FALSE	FALSE	2.94118	89.1587	4.10397	1.47059	1.16279	1.16279
NM_001274496.1	FALSE	FALSE	0	93.6021	5.48885	0	0	0.909091
NM_001274497.1	FALSE	FALSE	2.50141	91.6761	5.8225	0	0	0
NM_001274511.1	FALSE	TRUE	5.11509	24.8082	37.9795	6.58568	1.08696	24.4246
NM_001274513.1	FALSE	FALSE	0	99.1071	0.892857	0	0	0
NM_001274515.1	FALSE	FALSE	1.49123	97.8509	0.657895	0	0	0
NM_001274518.2	FALSE	FALSE	0	97.2973	2.7027	0	0	0
NM_001274521.1	FALSE	FALSE	4.03139	44.8593	45.7792	0	0	5.33009
NM_001274526.1	FALSE	FALSE	0	92.3913	6.52174	1.08696	0	0
NM_001274529.1	FALSE	FALSE	1.25	75.3378	22.1622	0	0	1.25
NM_001274532.1	FALSE	FALSE	3.34599	10.916	83.4124	1.16279	0	1.16279
NM_001274535.1	FALSE	FALSE	4.09836	88.2319	6.85012	0	0.819672	0
NM_001274540.1	FALSE	FALSE	12.0352	15.9567	70.0473	0.980392	0	0.980392
NM_001274547.1	FALSE	FALSE	5.06884	84.9625	7.67209	1.70839	0	0.588235
NM_001274567.1	FALSE	FALSE	12.0724	42.5553	35.066	4.92958	1.49788	3.87883
NM_001274572.1	FALSE	FALSE	5.96357	45.7991	42.2738	1.35135	1.08696	3.52526
NM_001274585.1	FALSE	FALSE	1.51515	94.4545	2.51515	0	0	1.51515
NM_001274587.1	TRUE	FALSE	0.666667	98.6667	0.666667	0	0	0
NM_001274588.2	FALSE	FALSE	1.49254	65.4878	24.2375	0	0	8.78218
NM_001274604.1	FALSE	FALSE	0	100	0	0	0	0
NM_001274609.1	FALSE	FALSE	1.92308	94.9876	3.08928	0	0	0
NM_001274613.1	TRUE	FALSE	1.31579	90.8802	7.80399	0	0	0
NM_001274618.1	FALSE	FALSE	1.04715	82.7357	14.6491	0.520833	0.526316	0.520833
NM_001274628.1	FALSE	FALSE	1.5873	58.7438	35.5638	0	0	4.10509
NM_001274631.1	FALSE	FALSE	1.66667	96.6667	0	0	1.66667	0
NM_001274635.1	FALSE	FALSE	2.87447	15.046	69.223	1.5046	0.684932	10.667
NM_001274638.1	FALSE	FALSE	6.76493	35.3175	55.9713	0	0	1.94633
NM_001274639.1	FALSE	FALSE	2.88462	73.6538	18.9103	3.58974	0.961538	0
NM_001274644.1	FALSE	FALSE	0	95.0266	4.44149	0	0.531915	0
NM_001274670.1	FALSE	FALSE	0	99.2424	0.757576	0	0	0
NM_001274671.2	FALSE	FALSE	2.86458	95.6597	1.47569	0	0	0
NM_001274676.1	FALSE	FALSE	2.59812	68.8963	24.157	0	0.617284	3.73134
NM_001274689.1	TRUE	TRUE	3.0303	45.4545	15.1515	0	6.06061	30.303
NM_001274695.1	FALSE	FALSE	2.20982	30.2902	62.2321	2.27679	0.714286	2.27679
NM_001274697.1	FALSE	FALSE	1.89637	76.469	21.2874	0.347222	0	0
NM_001274704.1	FALSE	FALSE	2.94372	92.5974	1.51515	0	0	2.94372
NM_001274706.1	FALSE	FALSE	14.0107	39.1632	37.4126	7.47554	1.16279	0.775194
NM_001274718.1	FALSE	FALSE	4.64015	15.483	76.8466	0	0	3.0303
NM_001274719.1	FALSE	FALSE	1.1838	87.0412	10.6122	0	0.581395	0.581395
NM_001274720.1	FALSE	FALSE	0	93.3434	5.04374	0	0	1.6129
NM_001274726.1	FALSE	FALSE	1.19048	95.2381	2.38095	0	0	1.19048
NM_001274747.1	FALSE	FALSE	2.27273	87.1212	10.6061	0	0	0
NM_001274757.1	FALSE	FALSE	0.641026	94.9668	1.87559	0.641026	1.25831	0.617284
NM_001274764.1	FALSE	FALSE	0.793651	93.3333	0.714286	3.65079	1.50794	0
NM_001274765.1	FALSE	FALSE	0.980392	97.0588	1.96078	0	0	0
NM_001274769.1	FALSE	FALSE	6.75287	22.1264	62.7011	5.8908	0	2.52874
NM_001274772.2	FALSE	FALSE	1.11111	38.4541	57.1739	0	0	3.26087
NM_001274776.1	FALSE	FALSE	11.9231	27.8846	60.1923	0	0	0
NM_001274785.1	FALSE	FALSE	3.61433	72.0692	23.6123	0	0.704225	0
NM_001274794.1	FALSE	FALSE	2.54183	93.565	3.89318	0	0	0
NM_001274801.1	FALSE	FALSE	0	94.7811	3.367	0	0	1.85185
NM_001274804.1	FALSE	FALSE	2.17391	95.6522	2.17391	0	0	0
NM_001274807.1	FALSE	TRUE	15.0936	47.0337	29.2734	0	0	8.59925
NM_001274808.1	FALSE	FALSE	0.714286	99.2857	0	0	0	0
NM_001274814.1	FALSE	FALSE	5.8649	17.6371	75.6783	0	0	0.819672
NM_001274819.1	FALSE	FALSE	0	90.6385	7.03463	0	2.32684	0
NM_001274827.1	FALSE	TRUE	2.60088	51.9073	31.2421	0.819672	1.78121	11.6488
NM_001274830.2	FALSE	FALSE	3.77493	90.5271	5.69801	0	0	0
NM_001274835.2	FALSE	FALSE	0.925926	62.1795	34.9715	0	0	1.92308
NM_001274838.1	FALSE	FALSE	0	96.7964	1.02041	2.1832	0	0
NM_001274841.1	FALSE	FALSE	3.62319	40.5797	52.1739	1.81159	0	1.81159
NM_001274853.1	FALSE	FALSE	1.31579	93.5655	5.11874	0	0	0
NM_001274865.1	FALSE	FALSE	7.74446	60.5806	30.9396	0	0	0.735294
NM_001274867.1	FALSE	FALSE	0	69.0476	17.2619	0	0	13.6905
NM_001274871.1	FALSE	FALSE	4.6875	84.375	9.89583	0	0	1.04167
NM_001274874.2	FALSE	FALSE	0.943396	98.3213	0.735294	0	0	0
NM_001274876.1	TRUE	FALSE	3.10805	70.1919	8.13517	4.57864	8.83396	5.15227
NM_001274879.1	FALSE	FALSE	1.38889	98.6111	0	0	0	0
NM_001274885.1	FALSE	TRUE	0.537634	55.8756	27.0161	2.15054	0.537634	13.8825
NM_001274886.1	FALSE	FALSE	9.34365	16.8687	72.7634	0	0	1.02425
NM_001274887.1	FALSE	FALSE	0	97.6497	2.35026	0	0	0
NM_001274895.2	FALSE	FALSE	4.64844	20.2571	34.6341	3.90218	1.95109	34.6071
NM_001274898.1	FALSE	FALSE	0	90.4438	8.51449	1.04167	0	0
NM_001274902.1	FALSE	FALSE	2.1875	96.5625	1.25	0	0	0
NM_001274904.1	FALSE	FALSE	0	98.3871	1.6129	0	0	0
NM_001274907.1	FALSE	TRUE	5.10204	24.2857	49.5918	1.42857	0	19.5918
NM_001274910.1	FALSE	FALSE	0.5	32.7292	64.2292	1.02083	0.520833	1
NM_001274911.1	FALSE	FALSE	1.02221	95.2895	3.2818	0	0.203252	0.203252
NM_001274914.1	FALSE	FALSE	1.66667	56.8182	22.4242	1.66667	0	17.4242
NM_001274918.1	FALSE	FALSE	4.1507	22.6479	67.284	2.38399	0	3.53342
NM_001274920.1	FALSE	FALSE	7.46032	33.9286	55.754	0	0	2.85714
NM_001274927.2	FALSE	FALSE	0	97.4183	2.01356	0	0	0.568182
NM_001274928.1	FALSE	FALSE	2.0814	94.1744	3.24419	0	0.5	0
NM_001274929.1	TRUE	FALSE	0	98.2348	0.581395	0	1.1838	0
NM_001274930.1	FALSE	FALSE	1.2605	89.1615	8.50276	1.07527	0	0
NM_001274947.1	FALSE	FALSE	1.85976	68.4299	22.8811	1.25	0	5.57927
NM_001274952.2	FALSE	FALSE	1.83563	93.7416	2.94674	0	1.47607	0
NM_001274953.1	FALSE	FALSE	0.735294	97.0588	2.20588	0	0	0
NM_001274959.2	FALSE	FALSE	1.42857	97.381	0	1.19048	0	0
NM_001274962.1	FALSE	FALSE	0.735294	85.0121	7.15149	0	0	7.10113
NM_001274963.1	FALSE	FALSE	1.05965	90.5808	6.24019	0	0	2.11931
NM_001274964.1	FALSE	FALSE	6.16761	21.975	71.8573	0	0	0
NM_001274967.1	FALSE	FALSE	3.19149	92.5532	4.25532	0	0	0
NM_001274969.1	FALSE	FALSE	0	98.9362	1.06383	0	0	0
NM_001274976.1	FALSE	FALSE	0	92.4679	7.53205	0	0	0
NM_001274981.1	FALSE	FALSE	1.85185	50.6366	43.8079	0	0	3.7037
NM_001274983.2	FALSE	FALSE	2.20779	51.6883	38.4416	0	0	7.66234
NM_001274988.1	FALSE	TRUE	1.72571	35.5472	40.1097	1.72571	1.50349	19.3882
NM_001274991.1	FALSE	FALSE	5.38095	69.5238	18.3333	2	0	4.7619
NM_001275005.1	FALSE	FALSE	1.78571	94.3571	1.33333	0.595238	1.92857	0
NM_001275006.1	FALSE	FALSE	0.862069	88.5377	5.36398	0.925926	3.44828	0.862069
NM_001275015.1	FALSE	FALSE	3.0752	94.5272	2.39762	0	0	0
NM_001275027.1	FALSE	FALSE	1.46104	87.7435	9.9026	0	0	0.892857
NM_001275037.2	FALSE	TRUE	9.52921	32.1327	33.3522	2.32558	1.16279	21.4974
NM_001275041.1	FALSE	FALSE	1.70455	95.958	2.33746	0	0	0
NM_001275043.1	FALSE	FALSE	1.04167	83.75	14.2992	0.909091	0	0
NM_001275049.1	FALSE	FALSE	1	74.9565	22.9565	0	0	1.08696
NM_001275050.2	FALSE	FALSE	1.35135	52.3423	37.5676	1.66667	1.35135	5.72072
NM_001275051.1	FALSE	FALSE	1.21951	95.2354	3.54509	0	0	0
NM_001275070.1	FALSE	FALSE	1.16279	93.0233	4.65116	0	0	1.16279
NM_001275072.1	FALSE	FALSE	3.44828	31.2414	61.3103	0	0	4
NM_001275077.1	FALSE	FALSE	30.4466	10.1307	45.5882	13.0991	0.735294	0
NM_001275088.1	FALSE	TRUE	6.23782	46.9298	25.1462	4.4347	3.60624	13.6452
NM_001275089.2	FALSE	FALSE	0.892857	82.5549	14.6978	0.961538	0	0.892857
NM_001275098.1	TRUE	FALSE	0	97.8261	2.17391	0	0	0
NM_001275099.1	FALSE	FALSE	2.7027	86.7916	7.27986	0	1.6129	1.6129
NM_001275100.1	FALSE	TRUE	6.54762	28.373	33.3333	1.19048	2.57937	27.9762
NM_001275103.1	TRUE	TRUE	11.3036	40.3041	9.49651	14.5314	21.3111	3.05334
NM_001275111.1	FALSE	FALSE	1.35135	5.48263	91.8147	0	0	1.35135
NM_001275115.1	FALSE	FALSE	1.72414	81.4943	16.7816	0	0	0
NM_001275120.2	FALSE	FALSE	1.64332	84.2672	12.3653	0.862069	0	0.862069
NM_001275121.1	FALSE	FALSE	1.31579	97.5214	0	1.16279	0	0
NM_001275122.1	FALSE	FALSE	3.22635	93.4966	3.27703	0	0	0
NM_001275128.1	FALSE	FALSE	0	97.2727	2.72727	0	0	0
NM_001275133.1	TRUE	FALSE	2.76734	91.9486	3.8325	0.657895	0.793651	0
NM_001275157.1	FALSE	FALSE	0	96.7832	2.44755	0	0	0.769231
NM_001275158.1	TRUE	FALSE	0.526316	94.4967	4.49157	0.485437	0	0
NM_001275164.1	TRUE	FALSE	0	97.8873	0.704225	0	0.704225	0.704225
NM_001275175.1	FALSE	FALSE	8.71345	57.4529	32.6901	0	0	1.1436
NM_001275183.1	FALSE	FALSE	3.61799	14.2873	79.9652	1.28205	0	0.847458
NM_001275190.1	FALSE	FALSE	0.543478	96.2862	3.17029	0	0	0
NM_001275195.1	FALSE	FALSE	2.9072	33.3077	57.1814	1.88679	0	4.71698
NM_001275197.1	FALSE	FALSE	16.0486	22.3146	60.1662	1.47059	0	0
NM_001275201.1	FALSE	FALSE	28.6925	25.3027	45.1574	0	0	0.847458
NM_001275202.1	FALSE	FALSE	1.51068	95.3657	3.12358	0	0	0
NM_001275205.1	FALSE	FALSE	2.41081	57.33	30.379	3.60925	2.17391	4.09699
NM_001275206.1	FALSE	FALSE	2.07512	63.0986	23.2676	0.704225	0.666667	10.1878
NM_001275209.1	FALSE	FALSE	0.714286	58.4884	30.1163	1.16279	2.00997	7.50831
NM_001275214.1	FALSE	FALSE	5.79984	65.1189	24.5488	2.24774	0	2.28466
NM_001275215.1	FALSE	FALSE	1.78955	95.3456	2.86482	0	0	0
NM_001275220.1	FALSE	FALSE	0	94.0213	5.97871	0	0	0
NM_001275230.1	TRUE	FALSE	1.78571	97.3214	0.892857	0	0	0
NM_001275231.1	TRUE	FALSE	1.8018	96.8625	1.33568	0	0	0
NM_001275232.1	FALSE	FALSE	6.38639	29.9422	59.8203	0	1.31579	2.5353
NM_001275234.1	FALSE	FALSE	2.35721	74.871	22.7718	0	0	0
NM_001275235.1	FALSE	FALSE	7.18795	46.1765	44.8709	0	0	1.76471
NM_001275240.1	FALSE	FALSE	1.88679	39.3807	57.4504	1.28205	0	0
NM_001275242.2	FALSE	FALSE	8.59652	14.8945	70.1114	4.64507	0	1.75251
NM_001275246.1	FALSE	FALSE	0.746269	96.0881	2.41935	0	0.746269	0
NM_001275248.1	FALSE	FALSE	0	98.1907	0.632911	0	0	1.17639
NM_001275249.1	FALSE	FALSE	0.892857	88.5025	5.31015	2.64724	1.75439	0.892857
NM_001275250.1	FALSE	FALSE	4	92.3333	1.66667	0	0	2
NM_001275262.1	TRUE	TRUE	11.5906	40.4566	12.1461	17.3668	11.8493	6.59056
NM_001275264.1	FALSE	FALSE	0	97.3214	1.78571	0	0.892857	0
NM_001275271.1	FALSE	FALSE	0	96.0458	2.73466	1.21951	0	0
NM_001275276.1	FALSE	FALSE	11.8989	14.5538	71.2683	0.75188	0.37594	1.15113
NM_001275277.1	FALSE	FALSE	3.51346	40.3869	47.0038	0.344828	0	8.75105
NM_001275286.1	TRUE	FALSE	0.568182	96.8029	2.6289	0	0	0
NM_001275297.1	FALSE	TRUE	10.9597	17.8954	65.7	0.617284	0	4.82763
NM_001275298.1	FALSE	FALSE	21.6372	48.6073	29.7554	0	0	0
NM_001275299.1	FALSE	FALSE	0.953666	94.4759	3.61673	0	0	0.953666
NM_001275300.1	FALSE	FALSE	2.75229	34.4037	61.0092	0.458716	0	1.37615
NM_001275316.2	TRUE	FALSE	1.72414	96.7134	0.78125	0	0	0.78125
NM_001275318.2	TRUE	FALSE	0	97.75	2.25	0	0	0
NM_001275322.1	FALSE	FALSE	2.04678	80.9211	17.0322	0	0	0
NM_001275326.2	TRUE	FALSE	0.42735	75	15.6695	1.78063	2.70655	4.41595
NM_001275336.1	FALSE	FALSE	0	96.6301	2.68493	0.684932	0	0
NM_001275342.1	FALSE	FALSE	0	97.873	1.46032	0	0	0.666667
NM_001275353.1	FALSE	FALSE	3	94.8889	1.11111	0	0	1
NM_001275355.1	FALSE	FALSE	1.92308	33.0128	63.8736	0	1.19048	0
NM_001275358.1	FALSE	FALSE	4.88237	33.1647	55.7804	2.33999	0	3.83253
NM_001275362.1	FALSE	FALSE	14.4447	55.1353	24.3486	0.847458	0	5.22388
NM_001275364.2	FALSE	FALSE	14.5889	47.2296	28.4556	3.99352	0.574713	5.15768
NM_001275371.1	TRUE	FALSE	0.609756	75.7493	10.9168	0.609756	0.609756	11.5046
NM_001275377.1	FALSE	FALSE	4.81602	90.368	4.81602	0	0	0
NM_001275378.1	FALSE	FALSE	0	97.969	0	2.03098	0	0
NM_001275381.2	FALSE	FALSE	1.66667	63.547	33.6752	0	0	1.11111
NM_001275387.1	FALSE	FALSE	2.31221	22.6694	55.0281	2.31221	2.23881	15.4392
NM_001275388.1	FALSE	FALSE	4.91886	90.1623	4.91886	0	0	0
NM_001275395.1	FALSE	FALSE	3.92857	91.4286	3.92857	0	0.714286	0
NM_001275399.1	FALSE	FALSE	0	69.3219	26.3889	0.694444	0	3.59477
NM_001275400.1	FALSE	FALSE	0.967207	60.3998	37.3618	0	0	1.27119
NM_001275404.1	TRUE	FALSE	1.46684	95.3444	2.29592	0	0.892857	0
NM_001275407.2	FALSE	FALSE	0	98.1481	0.925926	0	0	0.925926
NM_001275414.2	FALSE	FALSE	3.68902	85.1829	9.87805	1.25	0	0
NM_001275423.1	FALSE	FALSE	1.38889	31.8546	63.7092	1.76471	0	1.28268
NM_001275425.1	FALSE	FALSE	0	95.9191	3.45588	0	0.625	0
NM_001275438.1	TRUE	FALSE	14.0142	30.9472	51.3982	0.625	0	3.01546
NM_001275441.1	FALSE	FALSE	2.80027	90.8063	6.39339	0	0	0
NM_001275444.2	FALSE	FALSE	1.68539	93.2329	3.76234	0.561798	0.757576	0
NM_001275445.1	FALSE	FALSE	2.27273	95.0284	1.91761	0	0	0.78125
NM_001275446.1	FALSE	FALSE	13.0619	13.7804	61.3117	7.97716	0.847458	3.02137
NM_001275451.2	FALSE	FALSE	31.8936	51.7234	16.383	0	0	0
NM_001275461.2	TRUE	TRUE	4.02752	32.6481	10.6016	23.1834	24.9455	4.59389
NM_001275464.1	FALSE	FALSE	0	91.997	7.27835	0	0	0.724638
NM_001275467.1	FALSE	FALSE	2.68908	33.3053	60.8403	0.952381	0	2.21289
NM_001275472.1	FALSE	TRUE	2.75	17.6944	47.5556	2.75	0	29.25
NM_001275475.1	FALSE	TRUE	4.65368	50.9199	19.21	0	1.35281	23.8636
NM_001275482.1	FALSE	TRUE	6.29252	25.8503	18.8776	1.19048	1.19048	46.5986
NM_001275484.1	FALSE	FALSE	6.44781	55.9596	37.5926	0	0	0
NM_001275487.2	FALSE	FALSE	0.93282	92.6573	4.83098	0	1.05263	0.526316
NM_001275494.1	FALSE	FALSE	3.33241	93.6221	3.04549	0	0	0
NM_001275495.1	TRUE	FALSE	10.6383	36.1702	48.9362	3.19149	0	1.06383
NM_001275497.1	FALSE	FALSE	10.9206	20.9113	64.7647	0.623204	0	2.78015
NM_001275500.1	FALSE	FALSE	1.93241	91.7942	3.37472	2.41785	0	0.480769
NM_001275501.1	TRUE	TRUE	4.15597	40.2038	43.2927	1.57253	1.5966	9.17843
NM_001275503.1	FALSE	FALSE	0.431034	98.2759	0.862069	0.431034	0	0
NM_001275509.1	TRUE	FALSE	1.96078	81.3725	10.2941	2.45098	1.96078	1.96078
NM_001275512.1	FALSE	FALSE	7.57632	57.2599	29.0581	0.632911	0.735294	4.73753
NM_001275516.1	FALSE	FALSE	4.3908	45.2759	45.5517	1.52874	0	3.25287
NM_001275522.1	FALSE	FALSE	9.82972	34.9071	55.2632	0	0	0
NM_001275530.1	FALSE	TRUE	2.00411	24.8596	48.7576	1.60436	1.52334	21.2511
NM_001275531.2	FALSE	FALSE	7.29167	15.0298	68.006	1.78571	2.08333	5.80357
NM_001275536.1	FALSE	FALSE	0	98.3871	0	0	0	1.6129
NM_001275544.1	FALSE	FALSE	6.34615	17.6923	70.1923	0	0	5.76923
NM_001275546.1	FALSE	TRUE	22.2502	31.7096	32.4953	0	0	13.5449
NM_001275548.1	FALSE	FALSE	15.7967	28.9988	53.6172	0.793651	0.793651	0
NM_001275554.1	FALSE	FALSE	6.22111	29.1602	64.6186	0	0	0
NM_001275557.1	FALSE	FALSE	7.65699	31.6486	57.5381	1.37318	0	1.78308
NM_001275570.1	FALSE	FALSE	1.14943	83.6034	12.523	0	0.574713	2.14943
NM_001275571.1	FALSE	FALSE	0.617284	94.9798	3.89267	0	0	0.510204
NM_001275572.2	FALSE	FALSE	1.83575	87.7053	8.45411	0	0.555556	1.44928
NM_001275574.1	FALSE	FALSE	4.70057	92.6397	2.65975	0	0	0
NM_001275575.1	FALSE	FALSE	0	98.0403	0.769231	1.19048	0	0
NM_001275589.1	FALSE	FALSE	1.08696	76.2639	22.6491	0	0	0
NM_001275598.2	FALSE	FALSE	2.44048	91.4881	6.07143	0	0	0
NM_001275600.2	FALSE	FALSE	0	95.7447	4.25532	0	0	0
NM_001275601.1	FALSE	FALSE	1.98011	88.8336	2.61302	0	0	6.57324
NM_001275608.1	TRUE	FALSE	1.95076	94.1477	2.99242	0	0	0.909091
NM_001275609.1	FALSE	FALSE	1.74419	18.9994	69.0497	0.581395	1.81596	7.80936
NM_001275610.1	TRUE	FALSE	0	96.9923	1.50384	0	0	1.50384
NM_001275613.1	FALSE	FALSE	2.30769	53.1222	38.5181	0.735294	0.735294	4.58145
NM_001275616.1	FALSE	FALSE	5.69911	70.7911	23.5098	0	0	0
NM_001275625.1	FALSE	FALSE	0	98.8372	1.16279	0	0	0
NM_001275626.1	FALSE	FALSE	0.833333	96.5152	1.74242	0	0.909091	0
NM_001275633.1	FALSE	FALSE	0	96.4286	3.57143	0	0	0
NM_001275637.2	FALSE	FALSE	0.980392	90.7086	6.03832	2.27273	0	0
NM_001275642.2	FALSE	FALSE	1.64835	92.9162	4.34834	0.537634	0	0.549451
NM_001275644.1	FALSE	FALSE	3.1545	89.841	5.42722	0.757576	0	0.819672
NM_001275645.1	FALSE	FALSE	8.13892	31.7471	56.7206	2.24019	0.609756	0.543478
NM_001275650.1	FALSE	FALSE	1.90536	17.216	72.6792	2.85805	0.510204	4.83114
NM_001275652.1	FALSE	FALSE	0.471698	94.1981	3.41509	0	0.943396	0.971698
NM_001275653.1	FALSE	FALSE	2.14318	94.9156	2.94118	0	0	0
NM_001275657.1	FALSE	TRUE	2.61562	88.8488	6.88339	1.24893	0.403226	0
NM_001275658.1	FALSE	FALSE	8.55072	21.8841	67.1014	0.434783	0	2.02899
NM_001275668.1	FALSE	FALSE	2.63038	94.7079	2.29944	0	0.362319	0
NM_001275669.1	FALSE	TRUE	3.24618	32.3884	61.3837	1.21915	0.675676	1.08696
NM_001275677.1	FALSE	FALSE	1.16963	95.3283	2.92066	0	0	0.581395
NM_001275679.1	FALSE	FALSE	0.934579	96.1506	2.41973	0	0.49505	0
NM_001275685.1	FALSE	FALSE	0	93.9583	6.04167	0	0	0
NM_001275688.1	FALSE	FALSE	3.63757	75.7275	19.4224	0.595238	0	0.617284
NM_001275694.1	FALSE	FALSE	1.39562	93.7682	2.79124	1.39562	0.649351	0
NM_001275700.1	FALSE	FALSE	0	83.1045	2.17391	0	12.9672	1.75439
NM_001275709.1	FALSE	FALSE	6.27451	34.6078	40	0	0.980392	18.1373
NM_001275725.1	TRUE	FALSE	0	92.4279	5.82933	0	0.961538	0.78125
NM_001275728.1	FALSE	FALSE	1.31579	97.3684	1.31579	0	0	0
NM_001275736.1	TRUE	FALSE	0	97.5687	0.442478	0	1.98887	0
NM_001275739.1	TRUE	FALSE	1.875	96.7308	1.39423	0	0	0
NM_001275746.1	FALSE	FALSE	9.67905	32.3142	54.1554	0.625	0.675676	2.55068
NM_001275760.1	FALSE	TRUE	2.94991	39.7217	38.1447	0	0.909091	18.2746
NM_001275767.1	FALSE	FALSE	8.75	34.75	49.25	0	0	7.25
NM_001275768.1	FALSE	FALSE	0.714286	96.5751	1.35531	0	0.641026	0.714286
NM_001275769.1	TRUE	FALSE	18.8734	18.9556	57.3191	1.31579	1.5625	1.97368
NM_001275770.1	FALSE	FALSE	4.0625	55	39.375	0	0	1.5625
NM_001275772.1	FALSE	FALSE	5.52316	84.2024	10.2744	0	0	0
NM_001275773.1	FALSE	FALSE	0.4	75.556	23.1853	0.858716	0	0
NM_001275779.1	FALSE	FALSE	0.769231	93.4615	4.375	0	0.625	0.769231
NM_001275780.1	FALSE	TRUE	0.649351	36.6285	56.1688	2.62303	0	3.93028
NM_001275782.1	FALSE	FALSE	0	91.2896	6.78733	0	1.92308	0
NM_001275785.2	FALSE	FALSE	0	96.047	1.38889	1.28205	1.28205	0
NM_001275787.1	TRUE	FALSE	0	97.2849	2.7151	0	0	0
NM_001275795.1	FALSE	FALSE	0	96.1159	3.88406	0	0	0
NM_001275796.1	FALSE	FALSE	0	99.3421	0.657895	0	0	0
NM_001275806.1	FALSE	FALSE	2.4934	86.8825	10.3192	0.304878	0	0
NM_001275810.1	FALSE	FALSE	0	96.9537	3.04627	0	0	0
NM_001275815.1	FALSE	FALSE	2.87383	79.2218	16.8735	0	0	1.03093
NM_001275818.1	TRUE	FALSE	0	91.7679	4.79082	0	2.15924	1.28205
NM_001275821.1	FALSE	TRUE	0.877193	68.1967	2.91718	0	5.54876	22.4602
NM_001275828.1	FALSE	FALSE	5.73134	31.709	60.5672	0	0	1.99254
NM_001275845.2	FALSE	FALSE	0	91.0225	8.97746	0	0	0
NM_001275853.1	FALSE	FALSE	0	17.0279	79.7035	1.95075	0	1.31784
NM_001275857.1	FALSE	FALSE	0.471698	93.8679	3.30189	0.943396	0.471698	0.943396
NM_001275861.1	FALSE	FALSE	8.81226	24.0421	64.4955	2.65006	0	0
NM_001275868.1	TRUE	TRUE	10.4051	41.7708	2.38962	19.6867	23.6351	2.11268
NM_001275874.1	FALSE	FALSE	1.06383	95.1696	3.76653	0	0	0
NM_001275875.1	FALSE	FALSE	3.82583	54.8973	36.365	0.357143	0.342466	4.21233
NM_001275876.2	FALSE	FALSE	1.08696	91.9314	6.02007	0	0.961538	0
NM_001275881.1	FALSE	FALSE	0.769231	93.7585	5.47225	0	0	0
NM_001275884.1	FALSE	FALSE	0	94.9677	5.03226	0	0	0
NM_001275888.1	FALSE	FALSE	3.48485	75.7576	18.1818	0.909091	0.909091	0.757576
NM_001275902.1	TRUE	FALSE	0	98.4127	1.5873	0	0	0
NM_001275903.2	FALSE	FALSE	0	92.3768	7.62319	0	0	0
NM_001275908.2	FALSE	FALSE	1.02041	95.5499	3.42971	0	0	0
NM_001275916.1	FALSE	FALSE	1.25	62.1983	30.3664	0	0	6.18534
NM_001275926.1	FALSE	FALSE	0.714286	96.1124	3.1733	0	0	0
NM_001275945.2	FALSE	FALSE	0	98.8372	1.16279	0	0	0
NM_001275948.1	FALSE	FALSE	1.66667	94.3939	0.757576	1.66667	0.757576	0.757576
NM_001275952.1	FALSE	FALSE	9.20899	15.9427	73.773	0	0	1.07527
NM_001275953.1	FALSE	FALSE	6.27227	92.6408	0	0	0	1.08696
NM_001275954.1	TRUE	FALSE	0	98.0769	0.961538	0.961538	0	0
NM_001275956.1	FALSE	FALSE	0.574713	65.9188	30.5775	0	0	2.92896
NM_001275977.2	FALSE	FALSE	0	94.6615	4.70556	0	0	0.632911
NM_001275979.1	FALSE	TRUE	2.92914	50.2329	30.7877	1.19283	0.543478	14.3139
NM_001275982.1	FALSE	FALSE	0	95.6305	1.44928	0	2.92018	0
NM_001275989.1	FALSE	FALSE	2.36111	92.9861	4.02778	0.625	0	0
NM_001276001.1	FALSE	TRUE	8.63121	40.8239	29.6643	0	0	20.8806
NM_001276010.1	FALSE	FALSE	5.17241	60.5603	34.2672	0	0	0
NM_001276019.2	FALSE	FALSE	0	91.5079	2.81746	1.38889	0	4.28571
NM_001276022.1	FALSE	FALSE	0	87.6057	11.5322	0	0.862069	0
NM_001276023.1	FALSE	FALSE	1.0989	96.7891	1.04167	1.07028	0	0
NM_001276025.1	TRUE	TRUE	3.28425	57.2694	13.6219	7.03139	9.87039	8.92259
NM_001276028.1	FALSE	FALSE	0	14.0921	78.0827	3.99729	0	3.82791
NM_001276033.1	FALSE	FALSE	3.38247	70.9246	24.6744	0	0.326797	0.691761
NM_001276045.1	FALSE	FALSE	1.91927	94.7051	2.89015	0	0.485437	0
NM_001276048.2	TRUE	FALSE	10.3983	17.7487	67.4736	0	0.78125	3.59815
NM_001276053.1	FALSE	FALSE	0	97.4576	2.54237	0	0	0
NM_001276058.1	FALSE	FALSE	0.318471	97.6698	2.01175	0	0	0
NM_001276076.1	TRUE	FALSE	7.26045	88.892	3.84758	0	0	0
NM_001276084.1	FALSE	FALSE	2.77581	41.8199	51.7386	0	0	3.66572
NM_001276085.2	FALSE	FALSE	0.877193	89.7986	5.89669	0	1.75439	1.67316
NM_001276093.1	FALSE	FALSE	0.735294	96.8838	2.38095	0	0	0
NM_001276100.1	FALSE	FALSE	0.891019	85.6566	12.1377	0	0	1.31475
NM_001276107.1	FALSE	FALSE	0.297619	97.3142	2.09059	0	0.297619	0
NM_001276110.1	FALSE	FALSE	1.53239	96.9352	1.53239	0	0	0
NM_001276114.1	FALSE	FALSE	0.537634	95.1468	3.24034	0	0.537634	0.537634
NM_001276121.1	FALSE	TRUE	0	73.5431	13.2284	1.28205	1.28205	10.6643
NM_001276124.1	FALSE	FALSE	7.98507	29.092	56.4303	1.66667	0.833333	3.99254
NM_001276125.1	FALSE	FALSE	3.19858	50.1986	44.0709	2	0	0.531915
NM_001276126.1	FALSE	FALSE	0.862069	93.5157	3.17341	0	0.724638	1.72414
NM_001276137.1	TRUE	TRUE	5.75549	67.7747	2.55495	7.29396	11.7582	4.86264
NM_001276140.1	FALSE	FALSE	0	96.7708	1.66667	0	1.5625	0
NM_001276141.1	FALSE	FALSE	0.844806	98.8006	0	0	0.35461	0
NM_001276145.1	FALSE	FALSE	0.78125	97.5754	0.78125	0.862069	0	0
NM_001276148.1	FALSE	FALSE	1.25	93.75	5	0	0	0
NM_001276149.1	FALSE	FALSE	0.240385	94.7481	3.58143	0	0.632911	0.797225
NM_001276155.1	FALSE	FALSE	2.00617	65.7407	32.2531	0	0	0
NM_001276161.1	FALSE	FALSE	1.11111	97.2222	1.66667	0	0	0
NM_001276162.1	TRUE	FALSE	0.806452	96.7478	2.4458	0	0	0
NM_001276170.1	FALSE	FALSE	2.29064	28.9409	65.468	0.862069	0	2.43842
NM_001276171.1	FALSE	FALSE	4.46868	44.2294	36.2421	3.44828	0	11.6115
NM_001276172.1	FALSE	FALSE	0.980392	89.3557	8.68347	0	0	0.980392
NM_001276178.1	FALSE	TRUE	0	36.5152	44.3939	0.757576	0	18.3333
NM_001276179.1	FALSE	FALSE	17.549	5.29412	75.1961	1.96078	0	0
NM_001276184.1	FALSE	FALSE	0	95.4545	3.0303	0	1.51515	0
NM_001276195.1	FALSE	TRUE	1.92577	33.7535	55.1471	0.735294	0	8.43838
NM_001276198.1	FALSE	FALSE	0	99.3671	0.632911	0	0	0
NM_001276201.1	FALSE	FALSE	0	92.8794	7.12058	0	0	0
NM_001276202.1	FALSE	FALSE	0	95.9583	4.04167	0	0	0
NM_001276204.1	TRUE	FALSE	0	97.7612	1.49254	0	0.746269	0
NM_001276210.1	FALSE	TRUE	1.16279	96.1593	2.67794	0	0	0
NM_001276211.1	FALSE	FALSE	0	86.5335	13.4665	0	0	0
NM_001276214.1	FALSE	FALSE	3.82395	33.4416	51.912	0.757576	0	10.0649
NM_001276220.1	FALSE	FALSE	0	98.5917	0.892857	0	0	0.515464
NM_001276222.1	FALSE	FALSE	0	100	0	0	0	0
NM_001276244.1	TRUE	FALSE	3.00061	90.9982	3.00061	0	0.990099	2.01051
NM_001297785.1	FALSE	FALSE	3.60763	92.904	2.32558	1.16279	0	0
NM_001297786.2	FALSE	TRUE	5.34553	51.8394	34.563	1.64634	0.833333	5.77236
NM_001297792.1	FALSE	FALSE	1.72414	92.0498	4.83716	0	1.38889	0
NM_001297794.1	FALSE	FALSE	0	99.1667	0	0	0.833333	0
NM_001298613.1	FALSE	FALSE	2.74725	92.3306	3.84615	0	0	1.07601
NM_001298618.1	FALSE	TRUE	1.64998	57.3786	33.1479	0	0	7.82351
NM_001298631.1	FALSE	FALSE	10.084	50.2801	35.7843	1.47059	2.38095	0
NM_001298637.1	FALSE	FALSE	1.69492	97.1423	0	0	0	1.16279
NM_001298639.1	FALSE	FALSE	1.51515	93.2806	5.20422	0	0	0
NM_001298640.1	TRUE	FALSE	2.42674	82.0971	13.3013	0	0	2.17491
NM_001298643.1	FALSE	FALSE	13.9706	30.1471	53.6765	1.47059	0	0.735294
NM_001298646.1	FALSE	FALSE	2.63338	17.8865	70.725	5.26676	1.16279	2.32558
NM_001298647.1	TRUE	FALSE	3.57143	91.4286	5	0	0	0
NM_001298651.1	FALSE	FALSE	0.393701	95.8947	2.92415	0.787402	0	0
NM_001298653.1	FALSE	FALSE	0	94.9519	5.04808	0	0	0
NM_001298657.1	FALSE	FALSE	14.8511	18.5737	54.3103	12.2649	0	0
NM_001298659.1	FALSE	TRUE	6.22578	80.8125	11.8187	0	0.632911	0.510204
NM_001298671.1	FALSE	FALSE	2.41085	95.093	1.91473	0	0.581395	0
NM_001298678.1	FALSE	FALSE	1.14935	97.7013	1.14935	0	0	0
NM_001298680.1	FALSE	FALSE	1.11111	90.2924	6.72515	1.87135	0	0
NM_001298684.1	FALSE	FALSE	2.71739	11.9565	77.1739	5.97826	0	2.17391
NM_001298686.1	FALSE	FALSE	0.568182	98.2143	1.21753	0	0	0
NM_001298690.1	FALSE	FALSE	0	91.9065	5.96579	1.06383	1.06383	0
NM_001298694.1	FALSE	FALSE	9.44149	27.3493	60.0621	3.14716	0	0
NM_001298699.1	FALSE	FALSE	1.51515	67.002	22.839	4.60755	0.819672	3.21659
NM_001298700.1	FALSE	FALSE	0	9.33998	88.6052	0.684932	0	1.36986
NM_001298705.1	FALSE	FALSE	0.595238	97.7381	1.11111	0.555556	0	0
NM_001298710.1	FALSE	FALSE	0	98.0095	1.26582	0	0.724638	0
NM_001298713.1	FALSE	TRUE	1.91857	58.9173	26.842	2.46802	0	9.85408
NM_001298718.1	TRUE	FALSE	0	94.6562	3	0	2.34375	0
NM_001298720.1	FALSE	FALSE	4.64912	22.5877	67.1711	1.29386	0	4.29825
NM_001298727.1	FALSE	FALSE	9.23295	3.83523	81.5341	0	2.27273	3.125
NM_001298728.1	FALSE	FALSE	5.01366	21.1373	72.3565	0	0	1.49254
NM_001298734.1	FALSE	FALSE	12.3737	49.2424	29.798	3.53535	1.51515	3.53535
NM_001298736.1	FALSE	FALSE	1.91473	92.6822	3.07752	1.16279	1.16279	0
NM_001298740.1	FALSE	FALSE	0	92.8108	3.26087	0	2.17391	1.75439
NM_001298741.1	TRUE	TRUE	9.76852	45.1389	18.3333	6.75926	7.73148	12.2685
NM_001298743.1	FALSE	FALSE	3.07549	65.9366	8.85368	1.35135	2.7027	18.0801
NM_001298744.1	FALSE	FALSE	2.6716	75.6268	16.0459	0.890535	0.914017	3.85116
NM_001298745.1	FALSE	FALSE	5.53653	33.3494	58.3361	1.73378	0	1.04413
NM_001298746.1	FALSE	FALSE	2.91588	36.3441	55.8718	2.27071	0.326797	2.27071
NM_001298747.1	FALSE	FALSE	1.58466	79.488	17.3537	0	1.04167	0.531915
NM_001298749.1	FALSE	FALSE	0	85.3781	12.9825	0	0	1.63934
NM_001298754.1	FALSE	FALSE	0	96.2798	2.82738	0	0	0.892857
NM_001298763.1	FALSE	FALSE	0	90.1675	9.83251	0	0	0
NM_001298764.1	TRUE	FALSE	0.892857	97.7183	0.694444	0	0.694444	0
NM_001298769.1	FALSE	FALSE	7.211	61.1111	23.7093	1.23457	0.757576	5.97643
NM_001298777.1	FALSE	FALSE	1.45993	94.1816	3.63384	0	0	0.724638
NM_001298786.1	TRUE	FALSE	0	98.0392	0.980392	0	0.980392	0
NM_001298788.1	FALSE	FALSE	3.81579	29.8026	36.9737	0	0	29.4079
NM_001298790.1	FALSE	FALSE	7.54946	40.1597	42.3291	0	1.49254	8.46928
NM_001298791.1	FALSE	FALSE	8.39618	34.5386	53.3607	1.63043	0	2.07409
NM_001298799.1	TRUE	FALSE	2.27273	96.2121	1.51515	0	0	0
NM_001298805.1	TRUE	TRUE	9.49309	55.4378	16.4516	4.65438	1.6129	12.3502
NM_001298824.1	FALSE	TRUE	2.24911	34.9057	48.8242	1.0391	0.676784	12.3052
NM_001298828.1	FALSE	FALSE	5.56681	14.9635	77.2377	1.86429	0	0.367647
NM_001298831.1	FALSE	TRUE	1.25943	55.0302	26.0897	3.77828	1.01433	12.8281
NM_001298832.1	FALSE	FALSE	0.406504	97.561	0.813008	0	0.813008	0.406504
NM_001298841.1	FALSE	FALSE	1.89593	93.9833	3.79187	0.328947	0	0
NM_001298848.1	FALSE	FALSE	0	97.2041	1.85249	0	0.943396	0
NM_001298849.1	FALSE	FALSE	0	97.2794	1.47059	1.25	0	0
NM_001298854.1	FALSE	FALSE	13.5714	37.5	40.3571	1.60714	0.892857	6.07143
NM_001298855.1	TRUE	FALSE	7.39927	10.1099	4.10256	75.3114	3.07692	0
NM_001298865.1	FALSE	FALSE	1.09018	19.6232	76.0754	0	0	3.21128
NM_001298867.1	FALSE	FALSE	4.86656	85.9341	8.17896	0	0	1.02041
NM_001298872.1	FALSE	FALSE	2.97511	15.0452	75.9276	4.51357	0	1.53846
NM_001298874.1	FALSE	FALSE	8.26331	17.7871	72.479	0	0	1.47059
NM_001298885.1	FALSE	FALSE	0.806452	18.9516	73.629	3.30645	0	3.30645
NM_001298900.1	FALSE	FALSE	0	93.9985	3.22581	1.16279	1.6129	0
NM_001298901.1	TRUE	FALSE	1.28077	96.9577	1.36154	0	0.4	0
NM_001298911.1	FALSE	FALSE	0	91.2972	6.38342	1.74466	0	0.574713
NM_001298914.1	FALSE	FALSE	0.543478	54.8913	43.4783	0	0.543478	0.543478
NM_001298922.1	FALSE	FALSE	2.77778	91.0732	6.14899	0	0	0
NM_001298926.1	FALSE	FALSE	1.23457	96.9691	1.79637	0	0	0
NM_001298928.1	FALSE	FALSE	1.89873	41.8748	53.6093	0.632911	0	1.98426
NM_001298932.1	FALSE	FALSE	1.68539	94.9809	2.78429	0	0.549451	0
NM_001298933.1	FALSE	FALSE	1.87729	70.8791	22.8938	3.11355	0	1.23626
NM_001298937.1	FALSE	FALSE	0.574713	98.9302	0.49505	0	0	0
NM_001298943.1	FALSE	FALSE	1.21951	95.122	2.43902	0	0	1.21951
NM_001298945.1	FALSE	FALSE	11.0446	29.9601	54.3296	2.74275	0.641026	1.28205
NM_001298957.1	FALSE	FALSE	1.51515	96.4848	1.33333	0	0.666667	0
NM_001298958.1	FALSE	TRUE	0	65.2221	31.446	2.43902	0	0.892857
NM_001298966.1	FALSE	FALSE	8.48685	61.636	24.8386	0.684932	0.684932	3.66871
NM_001298970.1	FALSE	FALSE	2.84665	19.2837	66.6667	0.826446	0.505051	9.87144
NM_001298979.1	FALSE	TRUE	0	64.7256	20.2241	1.2987	0.806452	12.9451
NM_001298980.1	FALSE	FALSE	4.95188	80.0181	11.6683	2.89441	0.46729	0
NM_001298982.1	FALSE	FALSE	3.42986	85.4332	9.42381	0	0	1.71309
NM_001298985.1	FALSE	FALSE	4.41176	16.1765	70.5882	4.41176	0	4.41176
NM_001298998.1	FALSE	TRUE	0	21.5251	45.7046	4.48842	3.13707	25.1448
NM_001299003.1	FALSE	FALSE	0	59.1356	26.4752	1.31988	4.08903	8.98033
NM_001299014.1	FALSE	FALSE	2.13379	90.2006	7.1802	0	0	0.485437
NM_001299016.1	FALSE	FALSE	1.42857	91.8571	5.28571	0	1.42857	0
NM_001299019.1	FALSE	FALSE	6.70961	15.1637	77.402	0	0	0.724638
NM_001299021.1	FALSE	FALSE	7.89357	40.7317	46.8071	1.21951	1.21951	2.1286
NM_001299025.1	FALSE	FALSE	4.03409	94.1477	1.81818	0	0	0
NM_001299028.1	TRUE	FALSE	3.2358	32.4699	54.3632	0.60241	0.714286	8.61446
NM_001299038.1	FALSE	FALSE	3.86525	92.3404	3.79433	0	0	0
NM_001299041.1	FALSE	FALSE	0.568182	98.8636	0.568182	0	0	0
NM_001299046.1	FALSE	FALSE	0.581395	98.2122	1.2064	0	0	0
NM_001299047.1	FALSE	TRUE	8.64137	37.1053	27.0869	0.526316	1.10771	25.5324
NM_001299068.1	FALSE	FALSE	0.746269	94.634	3.12722	0	0.746269	0.746269
NM_001299071.1	FALSE	TRUE	1.28205	75.7901	12.2242	1.16279	0	9.54085
NM_001299072.1	FALSE	FALSE	5.28322	18.0828	71.2237	0.980392	0	4.42992
NM_001299081.1	FALSE	FALSE	2.03098	93.4165	3.2358	0.714286	0.60241	0
NM_001299082.1	FALSE	FALSE	0	100	0	0	0	0
NM_001299086.1	FALSE	FALSE	5.97643	59.6801	34.3434	0	0	0
NM_001299092.1	FALSE	FALSE	11.238	37.1995	42.2476	0.78125	2.0633	6.47035
NM_001299094.1	FALSE	FALSE	0	98.3217	0.909091	0.769231	0	0
NM_001299095.1	FALSE	FALSE	0	97.7738	0	0	1.55952	0.666667
NM_001299099.1	FALSE	FALSE	0.617284	92.5309	4.98457	1.24228	0	0.625
NM_001299101.1	FALSE	FALSE	1	91.4545	7.54545	0	0	0
NM_001299102.1	FALSE	FALSE	2.16279	93.5116	3.16279	1.16279	0	0
NM_001299104.1	FALSE	FALSE	1.19048	94.2177	4.59184	0	0	0
NM_001299115.1	FALSE	TRUE	0	29.0538	61.41	1.81818	0.909091	6.80891
NM_001299124.1	FALSE	FALSE	14.4538	53.0812	30.7703	0	0	1.69468
NM_001299128.1	FALSE	FALSE	2.22619	18.9286	73.7262	0.666667	0.892857	3.55952
NM_001299130.1	FALSE	FALSE	0.863674	87.8341	10.4758	0	0	0.826446
NM_001299141.1	FALSE	FALSE	0.568182	29.4318	52.5	12.2727	1.13636	4.09091
NM_001299147.1	FALSE	FALSE	1.99123	70.1842	25.1842	1.98246	0	0.657895
NM_001299153.1	FALSE	FALSE	2.818	79.2175	15.0857	1.02041	0	1.8584
NM_001299154.1	FALSE	FALSE	2.26575	91.3594	6.37481	0	0	0
NM_001299160.1	FALSE	FALSE	1.36986	8.72769	86.3325	0	0.684932	2.88501
NM_001299161.1	FALSE	TRUE	2.10795	58.7352	25.2369	0.49505	0.990099	12.4348
NM_001299163.1	FALSE	FALSE	0.649351	95.3686	3.3327	0	0.649351	0
NM_001299178.1	FALSE	FALSE	2.53767	33.4418	54.991	1.26582	0	7.76371
NM_001299179.1	FALSE	FALSE	2.45902	75.2049	19.7307	1.78571	0	0.819672
NM_001299201.1	FALSE	FALSE	0.598802	96.0896	3.01216	0	0.299401	0
NM_001299210.1	FALSE	FALSE	3.29045	85.4775	10.0693	1.16279	0	0
NM_001299217.1	FALSE	TRUE	6.43939	43.3712	41.2879	0	0	8.90152
NM_001299220.1	FALSE	FALSE	3.10805	92.6366	4.25532	0	0	0
NM_001299224.2	FALSE	FALSE	5.36131	86.655	6.46853	0	0	1.51515
NM_001299225.1	FALSE	FALSE	3.71517	87.6677	5.67595	0	0	2.94118
NM_001299226.1	FALSE	FALSE	3.5628	71.1957	24.1546	0	0	1.08696
NM_001299230.1	FALSE	FALSE	0	70.4624	22.1505	0.4	0.458716	6.52844
NM_001299232.1	FALSE	FALSE	3.40287	89.7914	6.80573	0	0	0
NM_001299240.1	FALSE	TRUE	2.77825	86.1725	10.1274	0.46729	0.454545	0
NM_001299242.1	FALSE	FALSE	2.02703	86.5405	7.38739	0.675676	0	3.36937
NM_001299247.1	FALSE	FALSE	1.77116	95.5956	2.63323	0	0	0
NM_001299248.1	FALSE	FALSE	0	90.3973	6.97903	0	0.515464	2.10819
NM_001299250.1	FALSE	FALSE	3.2032	94.019	2.77778	0	0	0
NM_001299251.1	FALSE	FALSE	1.19048	97.619	1.19048	0	0	0
NM_001299252.1	FALSE	FALSE	0	63.1944	34.9537	0	0	1.85185
NM_001299263.1	FALSE	FALSE	0	96.1862	0	0	3.81381	0
NM_001299282.1	FALSE	FALSE	2.10425	27.0077	63.9768	1.42857	0.675676	4.80695
NM_001299285.1	FALSE	FALSE	10.2375	13.0124	71.6523	1.45049	0	3.64726
NM_001299290.1	FALSE	FALSE	1.78684	18.8488	77.4035	0	0	1.96078
NM_001299292.1	FALSE	FALSE	1.88679	86.6389	6.31856	0	0	5.15577
NM_001299294.1	TRUE	FALSE	0.609756	96.0225	0.769231	1.37899	1.21951	0
NM_001299305.1	FALSE	FALSE	1.51515	95.4545	1.51515	0	1.51515	0
NM_001299307.1	FALSE	FALSE	15.7532	38.6538	41.1538	0	0	4.4391
NM_001299309.1	FALSE	FALSE	3.28664	93.2651	3.44828	0	0	0
NM_001299319.1	FALSE	TRUE	4.17391	60.2609	25.2174	2	0	8.34783
NM_001299322.1	FALSE	FALSE	0.746269	97.9204	1.33333	0	0	0
NM_001299326.1	FALSE	FALSE	5.57971	52.337	38.279	2.10145	0.833333	0.869565
NM_001299327.1	FALSE	FALSE	5.79004	32.6299	61.5801	0	0	0
NM_001299328.1	FALSE	FALSE	33.5232	44.9332	21.5436	0	0	0
NM_001299331.1	FALSE	FALSE	1.42857	77.2078	16.526	0	0	4.83766
NM_001299338.1	FALSE	FALSE	9.85379	49.7411	32.8663	0	1.49254	6.0463
NM_001299358.1	FALSE	FALSE	2.07259	95.8602	1.03093	0	0.520833	0.515464
NM_001299363.1	FALSE	FALSE	2.15054	64.5341	29.4803	0.555556	0	3.27957
NM_001299364.1	FALSE	FALSE	0	98.8636	1.13636	0	0	0
NM_001299365.1	FALSE	FALSE	0	94.5833	5.41667	0	0	0
NM_001299368.1	FALSE	FALSE	2.53968	90.9524	5.07937	0	0	1.42857
NM_001299376.1	FALSE	FALSE	1.5625	96.875	1.5625	0	0	0
NM_001299383.1	FALSE	FALSE	0	99.0196	0	0	0.980392	0
NM_001299392.1	FALSE	FALSE	0.684932	91.6047	6.31115	0	0	1.39922
NM_001299404.1	FALSE	FALSE	0	85.4391	14.5609	0	0	0
NM_001299414.1	FALSE	FALSE	0	97.2794	1.47059	0	1.25	0
NM_001299417.1	FALSE	FALSE	0	99.1803	0.819672	0	0	0
NM_001299422.1	FALSE	FALSE	0	99.4118	0.588235	0	0	0
NM_001299424.1	FALSE	TRUE	8.33659	41.3503	29.3836	0	0	20.9295
NM_001299431.1	FALSE	FALSE	3.02198	80.0549	13.956	0.769231	0.769231	1.42857
NM_001299432.1	FALSE	FALSE	0.954545	93.8182	4.77273	0	0	0.454545
NM_001299434.1	FALSE	FALSE	1.96078	95.6699	0	0.980392	1.38889	0
NM_001299439.1	TRUE	TRUE	2.59243	49.9264	18.0954	1.07527	0	28.3105
NM_001299440.1	FALSE	TRUE	0	11.6109	32.0826	3.05154	1.22815	52.0268
NM_001299458.1	FALSE	FALSE	0.862069	89.1352	9.14067	0	0.862069	0
NM_001299462.1	FALSE	FALSE	6.06061	65.0856	12.5823	0	2.17391	14.0975
NM_001299463.1	FALSE	FALSE	0	97.5	1.25	0	1.25	0
NM_001299465.1	FALSE	FALSE	0	75.2899	24.7101	0	0	0
NM_001299469.1	TRUE	FALSE	0	98.2266	1.77338	0	0	0
NM_001299471.1	FALSE	FALSE	0	93.6784	5.30114	1.02041	0	0
NM_001299478.1	FALSE	FALSE	2.5	25.8333	66.1111	1.66667	2.22222	1.66667
NM_001299482.1	FALSE	FALSE	1.13636	62.9293	29.2677	0	3.33333	3.33333
NM_001299485.1	FALSE	TRUE	5.03858	42.387	44.3316	0.684932	1.25964	6.29822
NM_001299486.1	FALSE	TRUE	0	89.7487	9.65608	0	0	0.595238
NM_001299489.1	FALSE	FALSE	2.31383	92.367	1.59574	1.06383	0	2.65957
NM_001299496.1	FALSE	FALSE	0	96.4772	3.52277	0	0	0
NM_001299498.1	FALSE	TRUE	1.38889	28.8661	37.4067	2.77778	1.38889	28.1716
NM_001299521.1	FALSE	FALSE	0.746269	91.4324	7.82128	0	0	0
NM_001299530.1	FALSE	TRUE	1.99634	25.8242	40.2198	2.78388	0.714286	28.4615
NM_001299531.1	FALSE	FALSE	0	98.5507	0.724638	0	0	0.724638
NM_001299532.1	FALSE	FALSE	0.891875	94.3501	2.5774	1.2887	0.49505	0.396825
NM_001299535.1	FALSE	FALSE	7.15396	86.9053	5.94071	0	0	0
NM_001299537.1	FALSE	TRUE	1.2839	63.81	18.424	0	0	16.4821
NM_001299539.1	FALSE	FALSE	0.934579	94.3925	2.33645	0	1.86916	0.46729
NM_001299556.1	FALSE	FALSE	0	97.9933	2.00669	0	0	0
NM_001299557.1	FALSE	FALSE	3.19149	90.2079	5.46422	0	0	1.13636
NM_001299559.1	FALSE	FALSE	3.09874	82.2742	12.6313	0	0	1.9958
NM_001299561.1	FALSE	FALSE	0	96.8166	3.1834	0	0	0
NM_001299565.1	FALSE	FALSE	9.93506	62.4892	25.7576	1.81818	0	0
NM_001299567.1	TRUE	FALSE	2.12766	93.5476	3.23774	0	0	1.08696
NM_001299570.1	FALSE	FALSE	3.19048	19.5238	75.2857	0	0	2
NM_001299572.1	TRUE	FALSE	0.819672	98.0934	1.08696	0	0	0
NM_001299575.1	FALSE	FALSE	2.28729	96.0035	1.19399	0.289017	0.226244	0
NM_001299582.1	TRUE	FALSE	0	97.6295	2.37048	0	0	0
NM_001299593.1	FALSE	FALSE	0.735294	98.5294	0	0	0.735294	0
NM_001299597.1	FALSE	TRUE	9.26339	52.6786	31.4732	1.5625	0.892857	4.12946
NM_001299604.1	FALSE	FALSE	3.99886	81.174	13.8488	0	0.446429	0.531915
NM_001299607.1	FALSE	FALSE	1.5873	63.9456	34.4671	0	0	0
NM_001299609.1	FALSE	TRUE	4.46085	56.9961	33.4724	0.657895	0	4.41271
NM_001299611.1	FALSE	FALSE	1.78571	82.6762	14.2027	0	0	1.33534
NM_001299612.1	FALSE	FALSE	1.45631	64.394	33.5879	0	0	0.561798
NM_001299613.1	FALSE	FALSE	0	98.936	1.06395	0	0	0
NM_001299615.1	FALSE	FALSE	3.79928	96.2007	0	0	0	0
NM_001299617.1	FALSE	FALSE	1.54243	25.2638	62.2305	1.25	0	9.7133
NM_001299620.1	FALSE	FALSE	0.763359	17.1989	77.7068	0.381679	0	3.94921
NM_001299622.1	FALSE	FALSE	0.980392	95.2614	1.85185	0	1.90632	0
NM_001299632.1	TRUE	FALSE	1.90493	90.9289	4.31785	0.471698	1.42417	0.952467
NM_001299643.1	FALSE	FALSE	0	21.8937	76.6777	0	0	1.42857
NM_001299648.1	FALSE	FALSE	0	98.4375	1.5625	0	0	0
NM_001299666.1	FALSE	FALSE	1.02041	65.779	13.2404	0	2.04082	17.9194
NM_001299669.1	FALSE	FALSE	0.641026	93.0499	6.30904	0	0	0
NM_001299678.1	FALSE	TRUE	3.70526	35.3684	17.6	0.8	0.8	41.7263
NM_001299686.1	FALSE	FALSE	1.96022	96.0796	1.51775	0	0.442478	0
NM_001299687.1	FALSE	FALSE	1.35135	85.7711	12.8776	0	0	0
NM_001299689.1	FALSE	FALSE	0	98.9362	1.06383	0	0	0
NM_001299692.1	FALSE	FALSE	1.06383	97.2413	0.847458	0	0.847458	0
NM_001299702.1	FALSE	FALSE	0	100	0	0	0	0
NM_001299705.1	FALSE	FALSE	0	86.9243	11.7599	0	1.31579	0
NM_001299706.1	FALSE	FALSE	2.30769	95.3846	1.53846	0	0.769231	0
NM_001299712.1	FALSE	FALSE	0	85.5682	13.539	0	0	0.892857
NM_001299715.1	FALSE	FALSE	1.13636	85.1604	9.29144	0	0	4.41176
NM_001299729.1	FALSE	FALSE	1.85185	96.7678	0.917431	0.462963	0	0
NM_001299731.1	FALSE	FALSE	1.04167	93.75	4.16667	1.04167	0	0
NM_001299736.1	TRUE	FALSE	10.1959	21.371	59.1302	1.69931	0	7.60369
NM_001299756.1	FALSE	FALSE	0	95.508	3.12834	0	0.454545	0.909091
NM_001299761.1	FALSE	FALSE	2.50114	93.099	3.79747	0	0.60241	0
NM_001299764.1	FALSE	FALSE	1.08696	95.0669	3.84615	0	0	0
NM_001299779.1	FALSE	FALSE	0.357143	97.3903	1.10799	0	0.393701	0.750844
NM_001299785.1	FALSE	FALSE	1.35135	96.6216	2.02703	0	0	0
NM_001299786.1	FALSE	FALSE	7.65862	71.9579	19.6023	0	0.78125	0
NM_001299787.1	FALSE	FALSE	2.84833	87.6451	6.6582	0	0	2.84833
NM_001299799.1	FALSE	FALSE	0.943396	95.4154	3.64118	0	0	0
NM_001299800.1	TRUE	FALSE	1.42098	97.621	0.958012	0	0	0
NM_001299803.1	FALSE	FALSE	0	97.0588	2.94118	0	0	0
NM_001299806.1	FALSE	FALSE	0.735294	97.7602	1.50452	0	0	0
[truncated: 3,913 more rows]
