# Supplementary material for: Mouse promoters are characterised by low occupancy and high turnover of RNA polymerase II
Source: Mol Syst Biol. 2025 Mar 31;21(5):447–71. doi: 10.1038/s44320-025-00094-5 (PMC12048509; doi:10.1038/s44320-025-00094-5)
Supplement: Supplementary file 7 — Dataset EV3 [file 44320_2025_94_MOESM7_ESM.xlsx]

## Sheet: Legend
Dataset EV3 - Promoter state frequency from amplicon SMF in TKO mESCs upon TRP treatment

## Sheet: Dataset EV3
DMSO						TRP
gene	unassigned	nucleosome	unbound	PIC	polII	gene	unassigned	nucleosome	unbound	PIC	polII
NM_001271607.1	16.8214	24.3853	42.7371	15.0053	1.05091	NM_001271607.1	18.76	19.1158	51.9155	9.88763	0.321055
NM_011267.3	5.15464	54.6392	37.1134	3.09278	0	NM_011267.3	11.1486	48.3108	36.8243	3.71622	0
NM_133705.2	2.1467	36.3562	59.463	0.381775	1.65227	NM_133705.2	3.22036	38.5599	56.6518	0.964902	0.603064
NM_001163754.1	15.1807	27.9905	56.6235	0.0416481	0.163617	NM_001163754.1	13.1478	30.9031	55.6555	0.237404	0.0562272
NM_001163131.1	0.790392	78.3812	16.0154	0.777145	4.03585	NM_001163131.1	1.79344	77.872	17.7917	0.58443	1.95851
NM_010500.2	14.6541	34.433	9.80206	38.3999	2.711	NM_010500.2	16.767	36.4296	11.2203	34.8578	0.725273
NM_001009935.2	2.79428	16.7938	21.2984	54.0951	5.01847	NM_001009935.2	3.89004	29.3743	22.1139	42.9041	1.71763
NM_145546.1	10.2731	24.1873	42.1326	19.2458	4.16125	NM_145546.1	13.1195	25.7532	33.8192	27.3081	0
NM_026539.2	30.2961	23.1116	46.367	0.0155424	0.209823	NM_026539.2	32.8003	23.6782	43.5052	0.0163185	0
NM_010516.2	4.80905	49.595	37.7395	6.54494	1.31156	NM_010516.2	1.01906	47.8958	43.3667	7.09568	0.622759
NM_023665.3	7.7594	61.6917	20.812	1.53383	8.20301	NM_023665.3	4.57531	65.4216	23.6022	5.05652	1.34433
NM_026670.4	1.2021	81.2171	15.4771	0	2.10368	NM_026670.4	1.34288	76.6338	18.2632	0.358102	3.40197
NM_148935.2	1.02008	78.982	17.9843	0.759749	1.25385	NM_148935.2	1.58153	85.8048	9.67102	2.30341	0.639224
NM_001172146.1	3.05775	43.1105	51.9003	0.853103	1.07836	NM_001172146.1	2.63951	42.2201	53.676	1.02447	0.439918
NM_138747.2	8.51527	34.402	54.8343	0.449699	1.7988	NM_138747.2	3.90287	39.4219	55.0629	0.0491545	1.56311
NM_001287514.1	8.78982	50.317	17.0978	19.0809	4.71445	NM_001287514.1	11.3541	45.8615	20.9928	20.4412	1.35032
NM_010240.2	8.48972	39.7783	19.8008	24.5694	7.36183	NM_010240.2	24.0201	37.0766	17.3099	20.5619	1.03147
NM_008654.2	21.2669	30.7811	8.23397	36.1742	3.54378	NM_008654.2	23.9788	35.0974	10.167	30.2271	0.529671
NM_020610.1	1.93827	90.642	4.17284	3.22222	0.0246914	NM_020610.1	7.01439	75.3924	11.2492	6.32767	0.0163506
NM_001302451.1	0.304488	55.7761	38.469	2.72821	2.72212	NM_001302451.1	1.23535	60.1901	36.3953	1.25436	0.924929
NM_009142.3	0.598537	40.2682	57.6812	1.16382	0.288184	NM_009142.3	1.82574	40.363	55.8106	1.69454	0.306111
NM_008706.5	0.606586	34.4809	58.8231	2.75721	3.33228	NM_008706.5	2.96629	28.89	64.8462	1.97262	1.32489
NM_007586.1	6.52216	11.5616	78.8151	3.08502	0.016152	NM_007586.1	5.78439	12.2479	80.5408	1.40669	0.020211
NM_010493.2	17.5977	39.1515	8.92845	28.4292	5.89319	NM_010493.2	16.4758	43.2217	12.2629	26.2564	1.78306
NR_040721.1	12.9941	54.1024	7.28488	23.0649	2.55369	NR_040721.1	12.3266	66.3314	7.81184	12.7391	0.791072
NM_007569.2	7.06584	24.5275	37.1115	27.1026	4.19257	NM_007569.2	5.38268	38.8103	40.0754	14.27	1.46157
NM_009665.5	26.6084	17.633	18.8245	25.1787	11.7554	NM_009665.5	24.9075	19.7287	16.5228	37.8545	0.986436
NM_013765.2	7.93243	29.208	11.158	47.1233	4.57828	NM_013765.2	6.57177	28.0214	12.2764	51.6634	1.46706
NM_176982.2	1.4855	9.59589	87.5739	0.323852	1.02084	NM_176982.2	0.310417	10.8007	87.7933	0.858212	0.237378
NM_011543.4	2.80529	42.7847	6.81512	38.6164	8.97852	NM_011543.4	3.60586	42.2321	10.901	34.7145	8.54653
NM_011508.2	21.0526	21.0526	14.4737	28.9474	14.4737	NM_011508.2	28.3465	25.9843	7.87402	37.7953	0
NM_001290769.1	21.4912	57.3587	8.52827	11.7934	0.82846	NM_001290769.1	19.5716	62.1861	8.4195	8.93648	0.886263
NM_001291068.1	7.23562	13.992	20.0923	39.4889	19.1912	NM_001291068.1	11.0251	17.6981	15.705	47.4052	8.16661
NM_153173.4	3.64767	50.8573	23.4241	14.2965	7.77442	NM_153173.4	3.90437	53.8261	23.8334	15.6801	2.75603
NM_178204.2	2.67014	49.6038	26.8317	17.5079	3.38652	NM_178204.2	1.47284	58.9291	23.228	12.8107	3.55937
NM_175654.2	5.35908	49.2012	7.49961	35.2645	2.67566	NM_175654.2	8.72932	44.8664	9.43997	36.678	0.286381
NM_178211.2	20	32.5	12.5	30	5	NM_178211.2	35.2941	14.7059	8.82353	41.1765	0
NM_009119.3	6.40937	10.5713	69.1934	13.5068	0.319081	NM_009119.3	7.09601	11.5688	67.3937	13.4294	0.512121
NM_025536.2	3.00366	25.1282	68.6447	3.15018	0.0732601	NM_025536.2	3.24417	24.189	68.9243	3.58566	0.0569152
NM_010046.2	0.641026	96.7949	2.5641	0	0	NM_010046.2	0	99.7561	0	0.243902	0
NM_011653.2	4.94854	18.0918	42.0823	29.0578	5.81948	NM_011653.2	6.49762	22.6096	53.0903	17.0629	0.739567
NM_177632.3	7.8208	27.1239	46.1836	16.4159	2.45575	NM_177632.3	6.13162	24.992	56.6934	12.1669	0.0160514
NM_029999.4	0.72901	69.7084	26.6466	2.79035	0.125691	NM_029999.4	0.794176	75.2151	19.325	4.46724	0.198544
NM_013642.3	1.73611	38.8889	43.75	9.375	6.25	NM_013642.3	3.7037	53.3333	36.2963	3.7037	2.96296
NM_001163741.2	0.882633	76.9333	21.1226	0.377859	0.683608	NM_001163741.2	1.3366	72.6836	25.7514	0.0671659	0.161198
NM_001100449.1	6.65761	39.4022	36.413	12.7717	4.75543	NM_001100449.1	7.50341	43.6562	37.6535	8.73124	2.45566
NR_045402.1	2.5	89.1667	5.83333	0	2.5	NR_045402.1	1.59363	94.8207	3.18725	0	0.398406
