# Supplementary material for: Mouse promoters are characterised by low occupancy and high turnover of RNA polymerase II
Source: Mol Syst Biol. 2025 Mar 31;21(5):447–71. doi: 10.1038/s44320-025-00094-5 (PMC12048509; doi:10.1038/s44320-025-00094-5)
Supplement: Supplementary file 8 — Dataset EV4 [file 44320_2025_94_MOESM8_ESM.xlsx]

## Sheet: Legend
Dataset EV4 - Promoter state frequency from amplicon SMF in Drosophila S2 cells upon TRP treatment (re-analysis of Krebs et al., 2017)

## Sheet: Dataset EV4
DMSO						TRP
gene	unassigned	nucleosome	unbound	PIC	polII	gene	unassigned	nucleosome	unbound	PIC	polII
NM_164359.2	3.88802	16.1742	71.2286	2.98082	5.72836	NM_164359.2	1.2987	11.4915	77.9352	3.34514	5.92942
NM_001299003.1	0.777334	53.4254	33.2147	0.450418	12.1322	NM_001299003.1	1.22766	61.0822	32.0244	0.587062	5.07864
NM_001038776.3	0.440087	25.8676	63.4616	0.437302	9.79333	NM_001038776.3	0.212691	6.71229	90.5102	1.10349	1.46132
NM_001272903.1	1.41487	8.70773	83.6494	0.52039	5.70762	NM_001272903.1	0.504582	5.98333	91.2859	0.310822	1.91539
NM_001298741.1	6.43167	24.9901	29.8566	11.7717	26.9499	NM_001298741.1	8.41563	25.5182	34.1355	20.9695	10.9612
NM_057819.4	1.14878	29.2519	57.9154	1.62511	10.0588	NM_057819.4	1.31336	13.4562	80.2304	3.47926	1.52074
NM_164988.4	3.9336	8.04764	81.3786	3.3201	3.3201	NM_164988.4	2.47141	8.29248	85.6209	3.0433	0.571895
NM_001273659.2	2.57522	7.2872	88.6963	0.519075	0.92224	NM_001273659.2	1.21551	6.25404	91.3845	0.253542	0.892369
NM_206046.3	6.39051	16.2989	61.1782	10.7827	5.34971	NM_206046.3	7.31996	13.8286	64.4029	12.0784	2.3701
NM_057466.2	0.413223	59.9174	28.5124	8.67769	2.47934	NM_057466.2	2.74637	52.9887	38.4491	0.807754	5.00808
NM_001169794.2	1.97531	7.65432	87.4074	2.71605	0.246914	NM_001169794.2	0.464684	6.50558	88.3829	3.34572	1.30112
NM_001299530.1	0.819672	14.3737	64.9171	3.98062	15.9089	NM_001299530.1	0.966586	18.1475	72.3851	5.08258	3.41826
NM_079043.3	2.90029	57.1992	13.4203	9.07843	17.4018	NM_079043.3	2.32108	54.1586	12.2502	13.5397	17.7305
NM_166600.3	2.40964	9.63855	83.1325	4.01606	0.803213	NM_166600.3	1.78998	7.04057	85.9189	4.29594	0.954654
NM_001031933.3	6.19209	22.926	15.2186	38.1991	17.4643	NM_001031933.3	6.48565	14.8936	26.3476	50.425	1.84815
NM_168030.2	3.17125	34.4609	61.945	0.211416	0.211416	NM_168030.2	8.42975	13.3884	69.0909	8.42975	0.661157
NM_001169992.2	0.892133	87.6723	9.97567	1.05434	0.405515	NM_001169992.2	1.83246	81.5445	13.2199	2.6178	0.78534
NM_139554.4	3.25215	39.4016	55.9659	0.375804	1.00455	NM_139554.4	1.83688	5.08136	82.6994	8.7651	1.61725
NM_001274885.1	5.14002	40.4112	42.4672	3.4385	8.54307	NM_001274885.1	1.44485	14.523	72.1755	7.88709	3.96961
NM_169014.3	1.91083	45.8599	30.5732	0.636943	21.0191	NM_169014.3	1.32626	31.2997	60.7427	0.265252	6.36605
NM_169231.2	3.67316	33.6332	29.2604	5.1974	28.2359	NM_169231.2	4.10444	32.3608	40.2433	11.7298	11.5617
NM_001202271.2	0.720005	9.9591	62.963	2.01601	24.3419	NM_001202271.2	0.407329	5.99096	87.5072	1.10581	4.98873
NM_080188.3	3.97215	12.4079	25.0887	25.43	33.1013	NM_080188.3	4.82614	6.69964	44.0947	37.485	6.89448
NM_169510.3	1.95184	24.3012	70.7368	0.814659	2.19552	NM_169510.3	0.873997	21.4439	75.5698	1.16096	0.951394
NM_079600.3	3.74787	19.5911	25.724	9.02896	41.908	NM_079600.3	5.9322	42.3729	17.7966	13.5593	20.339
NM_169469.2	1.89527	32.5968	26.4259	17.237	21.845	NM_169469.2	2.2638	34.0784	33.25	26.4872	3.92059
NM_079645.4	1.43295	39.6322	38.636	2.49808	17.8008	NM_079645.4	1.92607	22.5031	64.4523	3.48681	7.63176
NM_079719.3	0.952381	50.4762	13.4694	14.4218	20.6803	NM_079719.3	2.43437	18.8067	29.8807	37.327	11.5513
NM_001276025.1	10.0253	44.9874	11.7944	13.5636	19.6293	NM_001276025.1	13.8692	14.6423	26.984	37.9937	6.5108
NM_001170289.2	1.55287	36.989	42.8846	2.34452	16.229	NM_001170289.2	3.36472	25.2173	53.1198	7.93487	10.3633
