# Supplementary material for: Mouse promoters are characterised by low occupancy and high turnover of RNA polymerase II
Source: Mol Syst Biol. 2025 Mar 31;21(5):447–71. doi: 10.1038/s44320-025-00094-5 (PMC12048509; doi:10.1038/s44320-025-00094-5)
Supplement: Supplementary file 9 — Dataset EV5 [file 44320_2025_94_MOESM9_ESM.xlsx]

## Sheet: Legend
Dataset EV5 - PRO-seq analysis of the top 5% highly active promoters from time-course TRP experiment in TKO mESCs

## Sheet: Dataset EV5
	Spike-in normalised counts									Fold change compared to 0 min
gene	0min_R1	0min_R2	2.5min_R2	5min_R1	5min_R1	10min_R1	10min_R2	20min_R1	20min_R2	FC_0min	FC_2.5min	FC_5min	FC_10min	FC_20min	turnover_cluster
NM_001014836.3	10.0384	9.61862	14.7217	16	12.4361	15.124	12.043	10.7989	11.7138	1	1.49786	1.44661	1.38205	1.14528	3
NM_001030296.4	20.6051	11.3675	23.2449	15	14.1514	17.7167	14.0501	11.8273	24.1167	1	1.45405	0.911764	0.993567	1.12422	3
NM_001033155.1	151.104	131.163	192.932	127	84.9084	54.8786	53.1898	11.3131	8.26859	1	1.36702	0.750738	0.382859	0.069373	3
NM_001033630.1	0.528335	0	0	1	0.428831	0	0	0	0	1	0	2.7044	0	0	3
NM_001039824.2	355.041	296.428	253.369	195	172.39	167.661	130.131	177.924	274.242	1	0.777838	0.56394	0.457107	0.694071	3
NM_001122594.2	25.3601	20.1117	34.0925	22	22.2992	21.1736	15.7228	21.5978	22.0496	1	1.4995	0.974214	0.811414	0.959878	3
NM_001141971.1	287.943	236.968	247.945	193	194.26	140.005	108.387	28.797	24.8058	1	0.944714	0.737764	0.473208	0.102118	3
NM_001190474.1	419.498	359.387	403.686	317	228.996	176.303	161.911	49.3663	59.2582	1	1.03657	0.700997	0.434229	0.139462	3
NM_001252454.1	100.912	111.926	119.324	97	79.7625	81.2376	63.8947	55.0229	71.6611	1	1.12126	0.830503	0.681892	0.595214	3
NM_001252470.1	156.916	117.172	116.999	101	64.7534	79.077	58.2077	51.9375	65.4597	1	0.853735	0.604746	0.500879	0.42832	3
NM_001282032.1	72.9103	54.214	58.887	55	34.7353	43.6436	46.8338	51.4233	55.813	1	0.926447	0.705886	0.711724	0.843554	3
NM_001289606.1	20.0767	20.1117	13.9469	7	15.8667	11.6671	12.3775	13.37	13.0919	1	0.694077	0.568988	0.598297	0.658448	3
NM_001289726.1	11.6234	6.12094	5.4238	6	3.85947	5.18538	4.01432	1.5427	6.89049	1	0.611328	0.555641	0.518459	0.475262	3
NM_001290649.1	48.6068	52.4652	35.6421	33	21.4415	25.9269	26.7622	24.6832	33.7634	1	0.705282	0.538641	0.521302	0.578267	3
NM_001291058.1	348.701	317.414	351.772	321	262.015	167.228	151.541	26.7401	32.3853	1	1.05619	0.875247	0.478549	0.0887615	3
NM_001294322.1	131.555	97.935	103.052	63	54.0326	50.5574	47.5028	56.0513	74.4173	1	0.898096	0.509967	0.427296	0.568515	3
NM_001294324.1	131.555	97.935	103.052	63	54.0326	50.5574	47.5028	56.0513	74.4173	1	0.898096	0.509967	0.427296	0.568515	3
NM_001297606.1	844.808	666.308	815.895	634	487.58	432.115	363.965	109.532	130.919	1	1.07986	0.74222	0.526816	0.159121	3
NM_001301284.1	8.45336	7.86978	6.97346	11	6.43246	5.18538	5.68696	2.05693	5.51239	1	0.854426	1.06796	0.666069	0.463717	3
NM_001305843.1	61.8152	42.8466	43.3904	31	22.728	23.7663	21.4097	23.6547	29.6291	1	0.829155	0.513349	0.431638	0.509105	3
NM_001306178.1	44.3802	38.4745	37.9666	32	24.0145	28.5196	22.7478	22.112	24.8058	1	0.916463	0.676058	0.618764	0.566266	3
NM_001309909.1	31.7001	18.3628	19.3707	17	10.7208	12.0992	15.7228	12.8558	8.95764	1	0.773855	0.553718	0.55574	0.435721	3
NM_001310542.1	202.352	195.87	213.078	142	90.0544	98.0901	85.6389	52.4517	69.594	1	1.07015	0.582726	0.461373	0.306476	3
NM_007691.5	98.7987	75.2001	75.1584	50	41.1677	38.8903	43.823	58.1083	62.7035	1	0.863896	0.523956	0.475368	0.694325	3
NM_009671.5	49.1352	39.3489	59.6618	34	42.4542	42.3473	30.7765	33.4251	44.0992	1	1.34853	0.864045	0.826406	0.876138	3
NM_011694.5	12.1517	11.3675	17.8211	8	6.00363	1.29634	3.01074	0	0	1	1.51545	0.595413	0.183131	0	3
NM_011830.3	101.969	130.289	84.4563	94	78.9048	73.4595	75.9376	95.6473	108.87	1	0.727265	0.744454	0.64324	0.880563	3
NM_013914.2	8.9817	5.24652	9.29794	4	2.57298	1.72846	1.67264	3.0854	2.06715	1	1.30697	0.461968	0.239039	0.362136	3
NM_015810.2	871.753	761.62	940.642	733	598.647	524.155	418.493	139.871	170.195	1	1.15178	0.815275	0.577118	0.189832	3
NM_016781.2	24.3034	19.2372	17.8211	17	12.8649	15.9882	12.3775	13.37	18.6043	1	0.818594	0.685909	0.651477	0.734357	3
NM_016858.2	32.7568	27.9814	36.4169	32	24.4433	32.8407	21.4097	34.4536	25.4948	1	1.19914	0.929289	0.893185	0.986996	3
NM_025596.5	125.744	101.433	104.602	124	74.6165	75.188	62.222	78.1633	96.4669	1	0.920887	0.874283	0.60486	0.768699	3
NM_026420.2	183.861	153.023	100.728	106	95.2004	80.8055	77.6103	95.133	131.608	1	0.597996	0.597239	0.470238	0.673055	3
NM_026445.2	341.305	348.893	297.534	253	188.685	207.415	171.947	70.4499	93.0216	1	0.862171	0.63994	0.549642	0.236847	3
NM_026526.2	69.2119	55.9629	38.7414	34	36.0218	34.5692	27.0967	39.5959	36.5196	1	0.618998	0.559392	0.492638	0.608074	3
NM_026598.3	60.7585	43.721	62.7611	63	51.8885	54.0144	38.1361	53.9944	75.1064	1	1.20141	1.09963	0.881995	1.23566	3
NM_026678.4	56.0035	34.1024	39.5163	25	24.8722	27.6554	29.4384	23.1405	30.3182	1	0.877107	0.553484	0.633629	0.593287	3
NM_027930.3	168.539	154.772	121.648	133	95.2004	101.979	82.9627	89.4765	122.651	1	0.752514	0.705823	0.572024	0.656108	3
NM_027980.2	89.817	85.6931	63.536	57	50.1732	52.2859	40.8123	53.4802	49.6115	1	0.724015	0.610638	0.530443	0.587383	3
NM_028057.2	246.733	239.591	252.594	185	143.658	105.868	100.024	22.112	32.3853	1	1.03879	0.675802	0.423364	0.11206	3
NM_028248.2	154.802	97.935	106.926	94	108.923	77.7807	83.2972	50.3948	34.4525	1	0.846147	0.802901	0.637334	0.335713	3
NM_028428.2	15.8501	11.3675	10.0728	8	6.00363	5.61749	5.68696	6.17079	7.57954	1	0.740169	0.514508	0.415337	0.505202	3
NM_028771.2	97.2137	76.0745	70.5094	90	69.8994	60.064	54.5279	74.0495	81.3078	1	0.813782	0.922737	0.661279	0.896526	3
NM_029321.2	53.3619	25.3582	41.8408	35	26.1587	35.0013	27.0967	28.797	34.4525	1	1.06303	0.776914	0.788846	0.803474	3
NM_029809.2	288.999	215.107	246.396	205	156.094	130.067	108.052	26.7401	26.1839	1	0.977553	0.716305	0.472358	0.104986	3
NM_031870.3	329.681	276.317	317.68	234	204.552	133.523	129.462	19.0266	24.8058	1	1.04845	0.723686	0.433971	0.0723309	3
NM_133823.4	24.8318	11.3675	32.5428	21	17.1532	7.77807	8.6977	3.0854	4.1343	1	1.79798	1.05398	0.455142	0.199443	3
NM_133927.1	93.5153	78.6978	62.7611	54	43.7407	39.7546	34.7908	41.1386	31.6963	1	0.728877	0.567557	0.432867	0.422935	3
NM_133934.4	89.2886	81.321	87.5556	51	57.4633	47.5326	47.8374	28.2828	37.8977	1	1.02639	0.635739	0.558995	0.387906	3
NM_153126.2	185.446	200.242	161.164	156	119.215	103.708	102.7	133.186	132.987	1	0.835725	0.713569	0.535167	0.690125	3
NM_153402.2	69.2119	51.5908	43.3904	47	33.8776	31.9765	31.4455	27.2543	39.9649	1	0.718368	0.669502	0.525005	0.556438	3
NM_172823.2	133.14	125.042	151.092	119	91.3409	94.6332	88.3151	65.3075	43.4101	1	1.17042	0.814699	0.708601	0.421088	3
NM_172926.3	163.256	132.912	99.1781	67	76.7607	61.7924	45.1612	89.4765	103.357	1	0.669743	0.485403	0.361125	0.651098	3
NM_173026.2	174.879	151.275	191.383	133	113.211	95.4974	85.6389	21.5978	22.7386	1	1.17357	0.754894	0.555371	0.135937	3
NM_175311.4	108.309	99.6839	86.006	57	44.1695	52.2859	39.8087	41.1386	54.4349	1	0.82701	0.486409	0.442778	0.459504	3
NM_175334.3	71.8536	57.7117	46.4897	50	43.7407	51.4217	45.8302	43.1955	46.8553	1	0.717626	0.723502	0.750601	0.695023	3
NM_175364.4	28.5301	27.9814	21.6952	16	14.1514	14.6919	12.043	12.3416	22.0496	1	0.767815	0.533544	0.473087	0.608569	3
NM_183316.2	538.374	428.466	590.419	476	388.092	264.454	236.511	53.9944	44.7882	1	1.22134	0.893728	0.518147	0.102171	3
NM_198424.3	22.7184	23.6093	27.8938	10	14.5802	13.3956	9.70128	14.9127	8.26859	1	1.2042	0.530573	0.498553	0.500377	3
NR_002842.1	4915.1	6067.6	9431.22	10325	3686.23	1902.6	2430	1482.53	1757.76	1	1.71747	1.27575	0.394494	0.295036	3
NR_002852.3	569.017	883.164	753.908	841	386.376	278.714	315.124	220.092	208.093	1	1.03831	0.845195	0.408929	0.294856	3
NR_004432.2	720.121	765.992	605.141	663	284.743	223.403	358.948	222.663	221.185	1	0.814395	0.637733	0.391862	0.298663	3
NR_027785.1	871.753	761.62	940.642	733	598.647	524.155	418.493	139.871	170.195	1	1.15178	0.815275	0.577118	0.189832	3
NR_028522.1	1449.75	1235.56	1316.43	1085	692.561	548.786	681.432	617.079	732.459	1	0.980472	0.661958	0.458129	0.502564	3
NR_028540.1	541.544	544.764	547.804	449	286.03	227.725	232.831	199.008	225.319	1	1.00856	0.676632	0.423964	0.390614	3
NR_028541.1	841.638	957.49	1076.24	962	658.255	451.992	538.923	412.415	423.076	1	1.1964	0.900578	0.550775	0.464387	3
NR_028543.1	582.225	668.931	700.445	656	392.809	313.283	306.092	285.399	321.786	1	1.11968	0.838271	0.495042	0.485299	3
NR_028550.1	2856.18	2931.93	2902.51	2811	1957.18	1396.6	1475.6	1253.7	1511.08	1	1.00292	0.823789	0.496223	0.477666	3
NR_029412.1	399.95	541.266	438.553	405	264.588	149.944	172.281	128.044	161.238	1	0.931887	0.711408	0.34235	0.307349	3
NR_030703.1	1010.71	948.745	862.384	818	515.883	359.952	439.903	361.505	434.79	1	0.880231	0.680743	0.408204	0.406387	3
NR_030704.1	630.832	605.098	653.181	600	449.414	235.503	340.214	199.522	289.401	1	1.05699	0.849088	0.465816	0.395591	3
NR_030705.1	371.42	513.284	993.33	571	512.024	175.439	331.516	191.809	195.69	1	2.24557	1.22416	0.573022	0.437998	3
NR_033145.1	23.2467	21.8605	17.8211	11	8.57661	15.9882	10.3703	9.77042	6.20144	1	0.790164	0.434002	0.584354	0.354086	3
NM_001001806.2	250.431	184.503	137.92	74	67.7552	40.1867	34.7908	34.4536	49.6115	1	0.63421	0.325924	0.172388	0.193283	4
NM_001003909.4	45.9652	34.1024	32.5428	23	10.2919	3.0248	4.68338	1.5427	0	1	0.812884	0.415798	0.096271	0.0192675	4
NM_001013608.2	103.025	104.93	71.2842	52	31.7335	18.1488	17.3954	5.65656	3.44525	1	0.685571	0.40265	0.170922	0.043768	4
NM_001033170.4	128.914	103.182	137.145	81	54.8903	33.2728	29.1039	6.68502	6.20144	1	1.1818	0.585494	0.268755	0.0555223	4
NM_001033355.3	114.12	103.182	68.9598	48	36.8794	15.5561	11.7084	4.11386	8.95764	1	0.634691	0.390606	0.125469	0.0601536	4
NM_001033375.2	116.234	109.302	92.2046	39	33.4488	15.5561	8.02865	2.05693	3.44525	1	0.817648	0.321229	0.104572	0.024396	4
NM_001035123.3	81.892	71.7024	47.2646	39	20.155	15.5561	10.3703	5.65656	4.1343	1	0.615446	0.385138	0.168798	0.0637449	4
NM_001037846.3	32.2284	27.9814	24.7945	15	11.1496	2.59269	4.01432	5.65656	2.06715	1	0.823603	0.434307	0.109733	0.12828	4
NM_001039514.1	123.63	113.675	72.0591	37	36.0218	18.5809	30.442	19.0266	25.4948	1	0.607312	0.307713	0.206582	0.187613	4
NM_001042485.1	265.224	208.112	159.615	100	72.4724	26.359	21.0752	2.05693	5.51239	1	0.674424	0.364376	0.100213	0.0159914	4
NM_001047159.2	74.4953	56.8373	41.8408	20	18.0109	13.8277	10.7049	11.3131	13.781	1	0.637173	0.289425	0.186797	0.191073	4
NM_001048148.1	57.0602	41.9721	26.3442	22	25.301	14.2598	12.043	11.8273	16.5372	1	0.532032	0.477632	0.265598	0.286417	4
NM_001048192.2	14.265	22.7349	11.6224	7	7.29012	3.0248	2.67622	1.02847	2.7562	1	0.62824	0.38622	0.154082	0.102288	4
NM_001081188.1	147.406	123.293	113.9	79	75.903	31.9765	54.1934	9.25619	8.26859	1	0.841525	0.572234	0.318324	0.0647391	4
NM_001083328.1	45.4368	39.3489	26.3442	15	11.1496	9.07441	6.69054	4.62809	10.3357	1	0.62143	0.30842	0.185939	0.17649	4
NM_001083922.1	29.5868	32.3535	24.7945	20	12.4361	8.21018	7.35959	3.59963	4.1343	1	0.800594	0.523667	0.251367	0.124861	4
NM_001115085.1	100.912	89.1908	67.4101	45	27.0163	36.7298	33.4527	28.2828	44.0992	1	0.709196	0.378828	0.369182	0.380752	4
NM_001122843.1	26.4168	30.6047	17.8211	8	9.8631	5.18538	8.02865	1.5427	4.82334	1	0.625065	0.31327	0.231738	0.111643	4
NM_001130476.2	203.937	199.368	153.416	100	75.903	31.1123	28.4348	10.2847	11.7138	1	0.760794	0.436154	0.147648	0.0545455	4
NM_001134767.1	148.991	150.4	102.277	60	61.7516	50.1253	50.1791	48.3379	67.5268	1	0.683237	0.406665	0.335028	0.387002	4
NM_001146153.1	51.7768	31.4791	29.4435	21	14.1514	11.235	6.02149	3.0854	2.7562	1	0.707301	0.422209	0.20727	0.0701643	4
NM_001159612.1	40.6818	28.8559	26.3442	10	9.8631	5.61749	5.35243	3.0854	1.3781	1	0.757695	0.285645	0.157755	0.0641882	4
NM_001160214.1	94.0437	82.1955	72.8339	39	21.8704	11.6671	13.0466	5.65656	1.3781	1	0.826535	0.345385	0.140228	0.0399154	4
NM_001162410.1	159.029	170.512	116.999	105	78.0472	55.7428	44.1576	55.5371	58.5692	1	0.710074	0.555461	0.30315	0.346259	4
NM_001163447.1	53.3619	58.5861	34.0925	20	22.728	28.9517	19.4026	21.0835	23.4277	1	0.609077	0.381677	0.431935	0.397606	4
NM_001164041.1	21.1334	21.8605	13.9469	8	8.57661	1.29634	5.01791	2.57116	2.06715	1	0.648786	0.385557	0.146864	0.107883	4
NM_001164325.1	68.1552	76.9489	44.1652	31	25.301	7.34595	14.0501	3.59963	5.51239	1	0.608738	0.388004	0.147453	0.0627964	4
NM_001164600.1	237.222	160.893	144.893	76	59.1786	26.359	24.0859	6.68502	8.26859	1	0.727894	0.339546	0.126709	0.037561	4
NM_001166428.1	117.29	83.9443	63.536	43	31.7335	14.6919	13.0466	3.59963	6.89049	1	0.631461	0.371375	0.137841	0.0521288	4
NM_001167939.1	548.94	551.759	367.269	255	188.685	84.6945	77.9448	26.7401	21.3605	1	0.667337	0.403094	0.14776	0.0437001	4
NM_001172205.1	371.42	285.935	230.899	185	155.237	76.9164	104.038	29.8255	29.6291	1	0.702509	0.517584	0.275277	0.0904452	4
NM_001252532.1	24.8318	30.6047	20.9204	9	8.14778	8.6423	4.68338	7.19926	2.7562	1	0.754752	0.309323	0.240378	0.179583	4
NM_001253694.1	60.7585	61.2094	45.7149	30	26.5875	10.8029	7.69412	2.05693	4.1343	1	0.749622	0.463954	0.151655	0.0507611	4
NM_001253804.1	32.2284	33.228	25.5693	15	8.57661	4.32115	3.6798	2.57116	1.3781	1	0.781264	0.360188	0.122233	0.0603342	4
NM_001253877.1	122.574	97.0606	68.1849	53	51.0308	32.8407	26.4276	5.65656	5.51239	1	0.620895	0.473655	0.26985	0.0508525	4
NM_001256145.1	80.8353	49.8419	49.589	39	28.7316	14.2598	10.7049	10.7989	12.4029	1	0.758955	0.518313	0.191041	0.17755	4
NM_001271543.1	116.762	85.6931	76.708	34	32.5911	18.5809	20.0716	7.71349	6.89049	1	0.757778	0.328918	0.190919	0.0721344	4
NM_001282051.1	218.202	222.103	179.76	124	96.9157	56.607	45.8302	25.7116	24.8058	1	0.816526	0.501733	0.232651	0.114733	4
NM_001290500.1	194.427	159.144	112.35	80	54.8903	24.1984	21.4097	5.65656	4.1343	1	0.635516	0.381508	0.128993	0.0276913	4
NM_001290725.1	127.857	103.182	63.536	55	44.1695	20.7415	26.0931	8.22772	12.4029	1	0.550003	0.429234	0.202713	0.0892951	4
NM_001290808.1	56.0035	47.2187	34.8673	17	17.5821	9.07441	8.6977	3.0854	2.7562	1	0.675577	0.335025	0.172173	0.0565924	4
NM_001290824.1	29.5868	19.2372	16.2714	13	7.71895	5.18538	5.68696	2.57116	4.82334	1	0.666533	0.42436	0.222684	0.151452	4
NM_001291047.1	100.384	76.0745	66.6353	29	14.1514	12.0992	10.3703	2.05693	5.51239	1	0.755253	0.244542	0.127336	0.0428958	4
NM_001291062.1	7.92503	6.12094	4.64897	1	4.71714	2.59269	2.67622	1.02847	1.3781	1	0.661965	0.40703	0.375119	0.171335	4
NM_001293621.1	85.062	54.214	45.7149	35	24.4433	17.2846	13.3811	6.68502	11.7138	1	0.656465	0.426803	0.220179	0.132104	4
NM_001303033.1	100.384	87.442	71.2842	51	48.8867	31.1123	27.7657	12.3416	17.9153	1	0.759047	0.531805	0.313472	0.16109	4
NM_001308448.1	152.161	126.791	103.052	85	54.8903	35.8655	27.4312	9.25619	4.1343	1	0.738854	0.501486	0.22691	0.0480029	4
NM_008162.3	6.86836	9.61862	3.09931	5	3.85947	4.32115	3.6798	0.514233	0	1	0.375971	0.537362	0.485289	0.0311902	4
NM_008234.3	196.541	152.149	103.052	89	57.4633	28.9517	27.4312	27.2543	28.9401	1	0.591083	0.420039	0.161699	0.161159	4
NM_008246.2	158.501	149.526	100.728	72	53.6038	44.0757	33.7872	31.8824	27.562	1	0.65402	0.40777	0.25278	0.192985	4
NM_008247.3	67.6269	65.5815	46.4897	15	27.4452	6.04961	6.35601	2.57116	2.06715	1	0.698	0.318637	0.0931294	0.03482	4
NM_008252.3	91.9303	91.8141	50.3639	34	31.7335	27.6554	24.755	30.854	44.0992	1	0.548195	0.357744	0.285235	0.40792	4
NM_008532.2	7.92503	5.24652	3.87414	3	2.14415	0.432115	2.34169	0.514233	1.3781	1	0.58826	0.39055	0.210591	0.143668	4
NM_009315.3	52.8335	53.3396	44.9401	21	14.1514	5.18538	9.70128	3.59963	2.06715	1	0.846543	0.331076	0.140211	0.053373	4
NM_009328.2	75.0236	42.8466	48.8142	21	25.7298	11.235	13.7156	5.65656	3.44525	1	0.828271	0.396452	0.211679	0.0772189	4
NM_010023.4	146.349	124.168	126.297	89	59.1786	54.8786	37.1325	24.1689	34.4525	1	0.933748	0.547762	0.340131	0.216702	4
NM_010240.2	96.6853	66.4559	64.3108	37	41.5966	29.8159	29.7729	13.37	10.3357	1	0.788406	0.48177	0.365259	0.145308	4
NM_010590.5	14.265	13.9907	8.52312	6	2.57298	3.0248	2.34169	3.0854	1.3781	1	0.603283	0.303407	0.189926	0.157968	4
NM_010771.6	223.486	220.354	149.542	109	96.9157	76.4843	58.8768	24.6832	23.4277	1	0.673856	0.463942	0.304978	0.108397	4
NM_011655.5	2.64168	0.87442	2.32449	0	0.428831	0	0	0.514233	0	1	1.3222	0.121962	0	0.146251	4
NM_011657.2	30.6434	19.2372	20.1455	13	8.14778	3.45692	3.01074	3.59963	0.689049	1	0.80775	0.423967	0.129663	0.0859787	4
NM_011790.4	76.6086	75.2001	72.0591	42	30.8758	29.3838	18.399	5.65656	4.1343	1	0.94934	0.48005	0.314757	0.0644947	4
NM_011791.3	231.939	207.237	146.443	110	78.9048	53.1501	60.2149	18.5124	21.3605	1	0.666896	0.430134	0.258131	0.0907901	4
NM_013859.2	67.6269	61.2094	49.589	33	25.301	15.124	12.712	2.57116	4.82334	1	0.769799	0.45252	0.216058	0.0573946	4
NM_016802.5	8.9817	13.1163	9.29794	5	3.43064	3.45692	2.34169	1.5427	0.689049	1	0.841519	0.381512	0.262404	0.100993	4
NM_016957.3	49.1352	31.4791	17.0462	20	16.2956	12.9634	6.69054	17.4839	17.2262	1	0.422908	0.450237	0.243803	0.430571	4
NM_019419.2	182.804	143.405	90.655	51	47.6002	46.2363	42.8195	45.2525	53.0568	1	0.555809	0.302261	0.273002	0.301369	4
NM_019552.2	10.0384	8.7442	4.64897	9	3.85947	3.45692	3.34527	0	2.06715	1	0.495031	0.68465	0.362154	0.110057	4
NM_019674.3	61.2869	65.5815	57.3373	33	26.1587	19.8773	19.7371	7.19926	6.20144	1	0.903887	0.4663	0.312248	0.105627	4
NM_019883.3	159.029	138.158	96.8536	54	47.1714	37.1619	27.4312	33.9393	41.343	1	0.651802	0.34043	0.217348	0.253316	4
NM_021296.2	67.0986	69.0792	42.6156	39	20.155	6.91384	11.7084	7.19926	4.82334	1	0.625882	0.434396	0.13675	0.0882861	4
NM_021419.2	140.009	101.433	77.4829	43	38.1659	24.1984	15.7228	13.8843	8.95764	1	0.641836	0.336172	0.165345	0.0946064	4
NM_021504.3	57.0602	31.4791	32.5428	23	21.8704	6.04961	8.02865	2.57116	0.689049	1	0.735104	0.506785	0.159006	0.0368222	4
NM_021720.1	39.0968	36.7256	32.5428	11	12.8649	8.21018	9.70128	10.2847	10.3357	1	0.858395	0.314747	0.236229	0.271956	4
NM_021884.3	97.2137	66.4559	71.2842	32	32.1623	15.5561	23.0824	16.4554	23.4277	1	0.871075	0.392023	0.236076	0.243681	4
NM_023232.3	91.9303	76.0745	61.9863	47	28.7316	28.0875	20.4061	24.6832	33.7634	1	0.737911	0.450771	0.288644	0.347886	4
NM_023507.3	103.025	104.93	71.2842	52	31.7335	18.1488	17.3954	5.65656	3.44525	1	0.685571	0.40265	0.170922	0.043768	4
NM_024191.2	304.321	210.735	202.23	126	111.496	40.6188	40.8123	22.6262	31.0072	1	0.785275	0.461107	0.158101	0.104131	4
NM_024196.3	101.44	104.93	70.5094	42	38.1659	24.1984	22.7478	13.8843	17.2262	1	0.683328	0.388456	0.227485	0.150751	4
NM_024273.2	46.4935	39.3489	23.2449	18	15.8667	19.0131	15.3882	15.9412	20.6715	1	0.541571	0.394522	0.40075	0.426511	4
NM_025305.2	75.0236	61.2094	45.7149	28	26.5875	8.6423	13.0466	3.0854	2.06715	1	0.671128	0.400692	0.159204	0.0378216	4
NM_025411.4	108.309	96.1862	61.9863	41	37.3083	19.8773	17.3954	5.14233	6.20144	1	0.606238	0.382935	0.182267	0.0554721	4
NM_025414.3	41.7385	30.6047	24.0197	17	13.2937	8.21018	6.02149	0	1.3781	1	0.664049	0.418751	0.196724	0.0190495	4
NM_025434.3	91.9303	99.6839	71.2842	54	43.3119	40.1867	30.1074	29.8255	32.3853	1	0.744039	0.507853	0.366852	0.324667	4
NM_025577.2	142.122	113.675	86.006	47	36.0218	21.6057	23.0824	8.74195	9.64669	1	0.672456	0.324561	0.174702	0.0718877	4
NM_025579.3	112.007	104.93	70.5094	50	30.0181	18.5809	17.7299	6.17079	4.1343	1	0.650044	0.368854	0.167379	0.0475026	4
NM_025657.3	40.6818	28.8559	26.3442	10	9.8631	5.61749	5.35243	3.0854	1.3781	1	0.757695	0.285645	0.157755	0.0641882	4
NM_026044.3	76.0803	69.0792	51.1387	38	28.3028	27.2232	26.0931	29.3113	33.7634	1	0.704587	0.456759	0.367295	0.43452	4
NM_026500.3	196.012	172.261	126.297	83	83.1931	37.1619	47.1683	13.37	4.82334	1	0.685888	0.451277	0.228988	0.0494019	4
NM_026513.2	99.8553	58.5861	48.8142	46	27.4452	15.9882	14.0501	10.7989	9.64669	1	0.61618	0.463548	0.189587	0.129042	4
NM_026602.3	139.48	117.172	93.7543	63	51.0308	42.7794	43.823	35.482	46.8553	1	0.730592	0.4443	0.33743	0.320812	4
NM_026842.4	27.4734	21.8605	21.6952	5	7.29012	2.59269	2.00716	1.5427	0.689049	1	0.879525	0.249121	0.0932391	0.0452376	4
NM_026861.2	15.3217	7.86978	9.29794	3	3.85947	1.29634	3.01074	1.5427	3.44525	1	0.801841	0.295775	0.185718	0.215076	4
NM_026885.3	53.3619	50.7163	45.7149	32	18.4397	18.5809	14.3847	8.22772	8.95764	1	0.878472	0.484633	0.316739	0.16512	4
NM_026969.1	42.7951	37.6	34.0925	27	14.5802	7.77807	13.7156	8.74195	8.95764	1	0.848122	0.517198	0.26735	0.220157	4
NM_027090.1	23.2467	29.7303	21.6952	5	4.71714	2.59269	2.67622	0	0.689049	1	0.819042	0.183422	0.0994564	0.0130066	4
NM_027352.4	260.469	204.614	146.443	108	84.9084	36.2976	29.7729	13.37	6.89049	1	0.629748	0.414782	0.142062	0.0435632	4
NM_027556.1	30.6434	25.3582	20.1455	11	5.14597	10.3708	5.35243	8.74195	7.57954	1	0.719463	0.288313	0.280763	0.291447	4
NM_027925.3	75.0236	60.335	41.8408	44	33.4488	24.6305	25.7586	20.5693	29.6291	1	0.618221	0.572175	0.372264	0.370855	4
NM_028049.2	106.195	90.0652	72.8339	50	47.1714	36.2976	37.1325	37.539	43.4101	1	0.742216	0.495114	0.374146	0.412457	4
NM_028102.1	228.769	201.991	147.217	101	81.049	41.9151	35.4599	23.1405	30.3182	1	0.683524	0.422623	0.179624	0.124103	4
NM_028274.4	387.27	305.172	265.766	221	159.096	132.227	120.095	119.816	139.188	1	0.76762	0.548921	0.364395	0.374044	4
NM_028312.3	75.0236	55.9629	45.7149	40	31.7335	16.8525	18.0645	6.68502	0.689049	1	0.698009	0.54764	0.266569	0.0562964	4
NM_028319.1	119.932	108.428	68.9598	49	33.4488	20.3094	21.4097	7.19926	6.20144	1	0.603956	0.361047	0.18269	0.0586823	4
NM_028320.4	179.106	130.289	112.35	61	56.1768	50.5574	42.4849	46.2809	44.0992	1	0.726259	0.37873	0.300724	0.29212	4
NM_028364.2	237.222	160.893	144.893	76	59.1786	26.359	24.0859	6.68502	8.26859	1	0.727894	0.339546	0.126709	0.037561	4
NM_029353.1	151.632	112.8	80.5822	61	43.7407	26.7911	22.4133	9.77042	11.0248	1	0.609473	0.396096	0.186076	0.0786409	4
NM_030702.4	26.4168	27.107	26.3442	11	8.57661	2.59269	3.34527	4.11386	2.7562	1	0.984392	0.365755	0.110941	0.128355	4
NM_053068.3	42.7951	29.7303	25.5693	8	14.1514	4.32115	3.6798	0.514233	2.7562	1	0.705114	0.30543	0.110319	0.0450936	4
NM_053157.2	29.5868	23.6093	20.1455	17	8.57661	5.18538	6.35601	2.05693	1.3781	1	0.757407	0.480799	0.216959	0.0645729	4
NM_053268.2	34.8701	22.7349	18.5959	11	12.4361	3.0248	3.34527	1.02847	0	1	0.645634	0.406841	0.110582	0.0178537	4
NM_054070.3	61.8152	48.0931	40.2911	26	20.155	12.9634	5.35243	8.74195	8.26859	1	0.733177	0.419941	0.166647	0.15477	4
NM_080554.2	168.011	147.777	102.277	71	46.3137	18.1488	21.7443	9.25619	4.82334	1	0.647761	0.371496	0.126329	0.0445855	4
NM_133676.2	153.217	130.289	99.9529	58	49.3155	30.6802	28.1003	15.427	19.9824	1	0.705121	0.37853	0.207334	0.124898	4
NM_134003.1	563.205	508.912	463.348	242	177.965	79.9412	80.2865	26.7401	34.4525	1	0.86436	0.391715	0.14945	0.0570763	4
NM_134100.4	98.7987	87.442	64.3108	32	30.8758	13.8277	16.7264	4.62809	3.44525	1	0.69062	0.337605	0.164057	0.043349	4
NM_138748.5	86.1186	64.7071	51.9135	30	30.8758	15.9882	13.7156	6.68502	4.1343	1	0.688391	0.403617	0.196942	0.0717339	4
NM_138757.2	1.05667	0	0.774829	0	0.428831	0	0.334527	0	0	1	1.46655	0.405832	0.316586	0	4
NM_144884.2	80.8353	73.4513	47.2646	27	16.2956	17.2846	16.0573	15.427	15.1591	1	0.612685	0.280618	0.216104	0.198242	4
NM_145494.2	191.786	148.651	134.82	80	63.0381	27.6554	28.1003	11.8273	8.26859	1	0.792042	0.42016	0.163777	0.0590298	4
NM_145531.2	310.661	261.452	235.548	153	141.514	60.4961	55.5315	17.9981	22.7386	1	0.823432	0.514783	0.202805	0.0712041	4
NM_145573.2	7.39669	4.3721	6.97346	2	1.71532	0	0.669054	1.02847	0	1	1.18508	0.315693	0.0568499	0.0873892	4
NM_145611.4	39.6251	25.3582	19.3707	17	16.7244	9.93864	8.36318	13.8843	16.5372	1	0.596175	0.51897	0.281639	0.468143	4
NM_146000.2	63.9286	55.9629	44.9401	26	18.0109	18.1488	15.0537	13.8843	15.1591	1	0.749679	0.36709	0.276938	0.242247	4
NM_153064.5	75.0236	51.5908	43.3904	21	21.0127	12.5313	7.69412	4.62809	4.82334	1	0.685395	0.331816	0.159741	0.0746474	4
NM_153176.4	226.127	169.637	169.687	109	92.6274	36.2976	37.467	8.74195	8.26859	1	0.857517	0.509463	0.186385	0.0429814	4
NM_153407.2	679.439	619.964	407.56	297	265.446	94.201	104.372	39.5959	26.8729	1	0.627303	0.43285	0.152819	0.0511534	4
NM_172760.3	35.9268	26.2326	23.2449	24	18.8685	15.9882	12.712	5.65656	6.89049	1	0.747912	0.689655	0.461721	0.201853	4
NM_172894.2	77.6653	65.5815	48.8142	17	16.2956	12.5313	14.3847	12.3416	11.0248	1	0.68154	0.232435	0.1879	0.16312	4
NM_172935.4	145.821	126.791	90.655	54	50.1732	38.4582	36.798	15.9412	17.9153	1	0.665086	0.382131	0.276057	0.124193	4
NM_172939.3	141.594	145.154	89.8801	65	53.175	14.2598	16.0573	4.11386	5.51239	1	0.626894	0.412122	0.105727	0.0335705	4
NM_173765.3	65.5136	55.9629	33.3176	29	17.1532	20.7415	11.3739	17.9981	18.6043	1	0.548545	0.379936	0.264376	0.301313	4
NM_176831.4	96.6853	68.2047	51.9135	42	24.8722	21.6057	22.7478	16.4554	22.7386	1	0.629674	0.405556	0.268989	0.237698	4
NM_177298.3	50.7202	29.7303	20.9204	16	13.7226	15.9882	10.7049	9.77042	19.2934	1	0.520081	0.369452	0.331796	0.361263	4
NM_198246.2	234.052	181.005	128.622	92	78.0472	25.0627	37.8016	16.4554	13.781	1	0.619777	0.409696	0.151459	0.0728488	4
NM_201646.2	19.5484	17.4884	16.2714	8	8.14778	4.32115	6.69054	2.05693	0.689049	1	0.878661	0.435993	0.297318	0.0741419	4
NM_207678.1	90.3453	72.5768	45.7149	42	32.1623	19.8773	15.7228	5.65656	9.64669	1	0.561187	0.455201	0.21851	0.0939298	4
NR_015531.1	499.277	518.531	362.62	316	175.821	141.734	147.192	133.186	115.76	1	0.712551	0.483216	0.283871	0.244591	4
NR_024509.1	24.3034	20.1117	14.7217	10	7.29012	6.04961	2.34169	0.514233	2.06715	1	0.662917	0.389285	0.188929	0.0581195	4
NR_028281.1	712.196	697.787	615.214	256	201.122	79.077	138.494	87.4195	70.9721	1	0.872655	0.324204	0.154308	0.112336	4
NR_028515.1	370.363	298.177	206.104	154	98.631	67.4099	76.9412	65.8218	74.4173	1	0.616581	0.377885	0.21592	0.209769	4
NR_028526.1	1805.32	2004.17	1309.46	1140	730.298	471.437	499.449	390.817	588.448	1	0.687473	0.490958	0.25486	0.257059	4
NR_028566.1	1777.85	2276.99	1135.12	1417	576.777	457.61	439.234	305.968	379.666	1	0.559886	0.491703	0.221179	0.169091	4
NR_028592.1	3.17001	2.62326	3.09931	0	1.71532	0.86423	0.669054	1.02847	0	1	1.06997	0.296089	0.264666	0.177528	4
NR_033222.1	23.2467	18.3628	17.0462	12	6.00363	3.45692	1.67264	1.02847	3.44525	1	0.819342	0.43268	0.123278	0.107516	4
NR_040389.1	13.7367	16.614	12.3973	5	3.43064	3.0248	2.00716	1.02847	0.689049	1	0.816934	0.277774	0.165794	0.056589	4
NR_040446.1	30.6434	27.9814	22.47	6	8.57661	1.29634	2.00716	2.57116	0.689049	1	0.76657	0.248642	0.0563499	0.0556114	4
NR_106167.1	119.932	108.428	68.9598	49	33.4488	20.3094	21.4097	7.19926	6.20144	1	0.603956	0.361047	0.18269	0.0586823	4
NR_122116.1	14.265	22.7349	11.6224	7	7.29012	3.0248	2.67622	1.02847	2.7562	1	0.62824	0.38622	0.154082	0.102288	4
NM_001001880.2	294.811	271.945	125.522	99	74.1877	29.3838	20.4061	8.22772	15.1591	1	0.44295	0.305577	0.0878509	0.0412644	1
NM_001002764.1	88.232	63.8326	51.1387	22	24.8722	6.48172	10.0358	0	1.3781	1	0.672592	0.308239	0.108622	0.00906258	1
NM_001003919.1	100.384	69.0792	46.4897	19	22.2992	10.3708	12.712	4.11386	5.51239	1	0.548672	0.243706	0.136211	0.0568045	1
NM_001004140.2	173.294	144.279	70.5094	49	32.1623	9.50653	13.3811	4.62809	2.06715	1	0.444051	0.25557	0.0720703	0.0210825	1
NM_001004150.3	90.8736	81.321	46.4897	27	29.5893	8.21018	10.3703	4.62809	4.82334	1	0.539967	0.328636	0.107904	0.0548881	1
NM_001005525.2	860.658	696.038	331.627	223	154.379	47.1005	59.8803	13.37	10.3357	1	0.426065	0.242423	0.068723	0.0152283	1
NM_001005916.2	64.4569	42.8466	26.3442	15	8.14778	9.07441	5.01791	4.11386	6.89049	1	0.491022	0.215723	0.131331	0.102554	1
NM_001007571.2	92.987	74.3257	37.9666	22	17.1532	16.4204	19.4026	13.8843	15.1591	1	0.45384	0.234012	0.214108	0.173587	1
NM_001009818.2	174.351	146.903	73.6087	31	30.447	8.6423	12.043	4.62809	6.20144	1	0.45826	0.191273	0.0643893	0.0337103	1
NM_001009935.2	426.366	382.996	173.562	90	91.7697	38.4582	24.0859	12.8558	11.7138	1	0.428885	0.224584	0.0772759	0.0303568	1
NM_001012309.2	44.9085	36.7256	21.6952	11	6.00363	3.0248	3.34527	3.59963	3.44525	1	0.531523	0.208291	0.078032	0.0862982	1
NM_001014973.2	51.7768	48.0931	22.47	18	9.43427	6.48172	3.6798	2.05693	0.689049	1	0.449986	0.2747	0.101748	0.0274956	1
NM_001024458.3	14.7934	9.61862	7.74829	6	2.57298	0.432115	2.34169	0.514233	1.3781	1	0.634793	0.351179	0.113625	0.0775164	1
NM_001024910.3	40.1535	33.228	21.6952	18	11.1496	2.16057	4.01432	2.05693	2.06715	1	0.5913	0.397234	0.084148	0.0562006	1
NM_001025250.3	176.992	116.298	68.9598	39	38.1659	9.50653	16.7264	7.19926	8.95764	1	0.470249	0.263104	0.0894434	0.0550884	1
NM_001025600.1	377.231	288.559	147.217	79	75.4742	30.6802	32.7837	12.3416	10.3357	1	0.442234	0.232016	0.0953211	0.0340608	1
NM_001033132.3	17.9634	18.3628	9.29794	8	5.14597	0	2.34169	1.02847	2.06715	1	0.511914	0.361887	0.0644628	0.0852171	1
NM_001033135.3	131.027	96.1862	52.6884	24	31.3046	10.8029	14.7192	3.59963	4.82334	1	0.463779	0.243404	0.112326	0.0370708	1
NM_001033139.3	106.195	75.2001	48.0394	21	21.0127	7.77807	6.69054	4.62809	3.44525	1	0.529665	0.231608	0.0797628	0.0445068	1
NM_001033166.3	94.0437	67.3303	41.8408	24	18.0109	12.5313	10.0358	3.59963	5.51239	1	0.518556	0.260332	0.139844	0.0564652	1
NM_001033196.2	20.0767	11.3675	8.52312	6	5.5748	3.0248	1.67264	0.514233	2.06715	1	0.542111	0.368106	0.14939	0.082094	1
NM_001033242.1	84.0053	74.3257	43.3904	25	24.0145	7.77807	11.0394	2.57116	2.7562	1	0.548098	0.30957	0.118849	0.033647	1
NM_001033261.2	99.327	59.4605	39.5163	16	19.2974	4.32115	6.35601	1.5427	8.26859	1	0.497725	0.222293	0.0672418	0.0617888	1
NM_001033336.3	17.4351	20.9861	10.8476	4	4.71714	3.45692	4.01432	1.02847	0	1	0.564668	0.226884	0.194457	0.0267682	1
NM_001033352.3	144.236	106.679	61.9863	36	25.7298	10.8029	9.36676	2.05693	3.44525	1	0.494083	0.246019	0.0803844	0.0219285	1
NM_001033496.3	32.2284	29.7303	14.7217	8	6.00363	3.88903	4.01432	1.5427	2.06715	1	0.475211	0.226015	0.127558	0.0582621	1
NM_001033960.1	114.12	76.9489	52.6884	37	35.1641	12.0992	13.0466	6.17079	5.51239	1	0.55151	0.377685	0.131605	0.0611463	1
NM_001037725.3	38.0401	34.1024	13.9469	13	8.57661	3.0248	4.68338	2.57116	5.51239	1	0.386649	0.299083	0.106847	0.11205	1
NM_001037726.1	80.8353	55.9629	31.768	26	13.2937	5.61749	6.35601	2.05693	3.44525	1	0.46445	0.287239	0.0875268	0.0402211	1
NM_001037878.3	95.6287	66.4559	38.7414	22	21.4415	7.77807	8.36318	2.57116	6.89049	1	0.47804	0.268018	0.0995853	0.0583748	1
NM_001038608.2	69.2119	65.5815	33.3176	16	12.8649	7.34595	5.35243	3.59963	4.1343	1	0.494351	0.214142	0.0942063	0.0573761	1
NM_001038663.1	120.989	111.926	52.6884	26	25.301	9.93864	7.02507	2.57116	3.44525	1	0.452427	0.220257	0.0728324	0.025831	1
NM_001038696.1	129.442	83.0699	45.7149	26	32.5911	11.235	9.70128	6.17079	3.44525	1	0.430234	0.275707	0.0985181	0.0452494	1
NM_001039084.1	84.0053	62.0838	30.9931	23	23.1568	6.04961	8.02865	3.59963	2.7562	1	0.424305	0.31595	0.0963676	0.0435065	1
NM_001039106.3	69.2119	52.4652	27.119	24	13.2937	6.48172	5.68696	1.02847	2.06715	1	0.445754	0.306498	0.100008	0.0254412	1
NM_001039392.2	184.917	138.158	86.7808	53	28.7316	8.6423	8.6977	2.05693	4.1343	1	0.537217	0.25298	0.0536716	0.0191634	1
NM_001039483.1	43.8518	33.228	19.3707	6	3.85947	4.32115	2.34169	1.5427	0	1	0.502615	0.127913	0.0864408	0.0200143	1
NM_001039519.2	138.424	128.54	79.0325	54	41.1677	17.2846	18.7335	6.17079	10.3357	1	0.592085	0.356482	0.134918	0.0618307	1
NM_001039521.1	266.281	268.447	134.045	79	68.1841	21.6057	26.0931	5.65656	4.82334	1	0.501359	0.27525	0.0892021	0.0195986	1
NM_001039965.1	152.161	133.786	92.9794	51	38.5947	12.0992	21.0752	7.19926	3.44525	1	0.650327	0.313327	0.116016	0.0372255	1
NM_001040396.2	178.049	154.772	68.9598	63	42.8831	15.9882	29.1039	8.74195	11.7138	1	0.414395	0.318138	0.135484	0.0614618	1
NM_001040699.1	23.2467	20.9861	13.1721	6	5.5748	1.72846	4.34885	1.5427	1.3781	1	0.59558	0.261679	0.137394	0.0660323	1
NM_001042408.1	69.2119	65.5815	33.3176	16	12.8649	7.34595	5.35243	3.59963	4.1343	1	0.494351	0.214142	0.0942063	0.0573761	1
NM_001042418.1	106.195	80.4466	42.6156	26	20.155	10.8029	9.70128	5.14233	6.89049	1	0.456656	0.247292	0.109858	0.06447	1
NM_001048058.1	77.6653	65.5815	47.2646	21	12.0073	6.48172	6.35601	3.59963	6.20144	1	0.659904	0.230422	0.0896197	0.0684209	1
NM_001048061.1	528.335	380.373	257.243	137	106.35	31.1123	45.1612	7.19926	8.26859	1	0.566174	0.267798	0.0839361	0.0170218	1
NM_001077636.1	50.7202	41.9721	20.1455	13	9.43427	4.32115	4.34885	1.5427	1.3781	1	0.434676	0.242029	0.0935353	0.0315107	1
NM_001077661.1	174.351	110.177	67.4101	36	36.4506	12.5313	8.36318	2.05693	4.82334	1	0.473839	0.254635	0.0734358	0.0241814	1
NM_001079908.2	87.7036	83.0699	48.8142	30	18.0109	5.18538	7.02507	1.5427	2.7562	1	0.571684	0.281138	0.0715008	0.0251731	1
NM_001080129.2	96.6853	90.9397	43.3904	25	25.301	12.9634	12.3775	7.71349	8.95764	1	0.462523	0.268093	0.135062	0.0888535	1
NM_001080706.1	162.199	186.251	112.35	49	44.5984	15.5561	17.3954	7.71349	5.51239	1	0.644856	0.268613	0.094566	0.0379563	1
NM_001080977.1	63.4002	43.721	25.5693	12	12.8649	6.48172	5.35243	1.5427	0.689049	1	0.477391	0.232119	0.110474	0.0208338	1
NM_001081001.2	146.877	121.544	64.3108	47	33.8776	16.8525	10.7049	3.0854	2.06715	1	0.479178	0.301308	0.102664	0.0191957	1
NM_001081099.1	21.1334	16.614	10.8476	8	6.00363	0.86423	2.67622	0.514233	2.06715	1	0.574747	0.370983	0.0937932	0.0683857	1
NM_001081176.1	47.0218	33.228	17.8211	12	8.14778	6.48172	6.69054	0.514233	0.689049	1	0.44414	0.251063	0.164141	0.0149942	1
NM_001081201.1	26.4168	17.4884	15.4966	4	6.86129	0.86423	1.00358	1.5427	0	1	0.705911	0.247381	0.042542	0.0351371	1
NM_001081213.1	43.3235	35.8512	18.5959	9	7.29012	6.04961	6.35601	2.57116	2.7562	1	0.469743	0.205749	0.156687	0.0672861	1
NM_001081251.1	53.8902	38.4745	18.5959	21	15.0091	11.235	6.35601	1.5427	2.7562	1	0.402662	0.389858	0.190452	0.0465426	1
NM_001081282.2	49.6635	32.3535	17.0462	17	8.14778	4.32115	4.01432	4.11386	2.06715	1	0.415675	0.306617	0.101631	0.0753625	1
NM_001081400.3	396.251	335.777	175.111	111	72.9012	29.3838	21.4097	6.17079	9.64669	1	0.478427	0.251221	0.0693874	0.0216077	1
NM_001081459.2	21.1334	19.2372	13.9469	9	2.57298	2.59269	0.334527	1.02847	2.06715	1	0.690944	0.286668	0.0725085	0.0766798	1
NM_001085407.1	100.912	88.3164	49.589	28	24.0145	14.2598	15.0537	6.68502	5.51239	1	0.524118	0.274877	0.154911	0.0644587	1
NM_001100449.1	186.502	113.675	79.8074	54	34.7353	15.9882	21.7443	5.14233	11.0248	1	0.531736	0.29561	0.125701	0.0538586	1
NM_001100591.1	63.9286	37.6	30.2183	11	15.8667	6.91384	3.6798	1.5427	1.3781	1	0.595267	0.264622	0.104341	0.0287682	1
NM_001102565.1	148.462	134.661	70.5094	46	34.3064	9.07441	13.3811	6.17079	6.89049	1	0.498084	0.283645	0.0793136	0.0461329	1
NM_001110499.1	163.256	143.405	72.0591	35	30.0181	13.8277	15.0537	7.19926	8.95764	1	0.46996	0.21202	0.0941804	0.0526866	1
NM_001111017.1	77.6653	57.7117	34.8673	21	11.5784	6.04961	8.02865	0.514233	2.06715	1	0.515114	0.24065	0.103993	0.0190681	1
NM_001113350.2	81.892	73.4513	39.5163	25	22.728	7.77807	4.01432	2.05693	2.06715	1	0.508761	0.307242	0.0759119	0.0265482	1
NM_001113408.1	16.9067	11.3675	5.4238	6	4.28831	1.72846	1.00358	0.514233	0	1	0.383657	0.363876	0.0966267	0.0181874	1
NM_001113550.1	14.265	8.7442	6.97346	2	1.71532	0.86423	1.00358	5.14233	2.06715	1	0.606144	0.161471	0.0811765	0.313329	1
NM_001113564.1	282.131	263.2	116.224	68	51.0308	27.6554	32.1146	12.3416	14.47	1	0.426252	0.218273	0.109603	0.0491657	1
NM_001114088.2	473.388	419.721	243.296	154	119.215	38.8903	53.1898	10.2847	16.5372	1	0.544829	0.305914	0.103101	0.030032	1
NM_001114879.1	208.164	153.898	73.6087	56	49.7443	13.3956	17.3954	3.0854	2.7562	1	0.406608	0.292061	0.0850434	0.0161342	1
NM_001129787.1	59.1735	62.0838	32.5428	15	9.8631	4.75326	2.67622	0.514233	0.689049	1	0.536756	0.205044	0.0612704	0.00992337	1
NM_001129999.1	43.3235	43.721	21.6952	7	12.0073	4.75326	4.01432	0.514233	3.44525	1	0.498486	0.218363	0.100725	0.045488	1
NM_001130457.1	122.045	86.5676	52.6884	41	26.1587	9.07441	10.3703	3.0854	5.51239	1	0.50513	0.321929	0.0932097	0.0412141	1
NM_001130484.1	123.63	104.056	51.1387	35	24.8722	9.07441	8.02865	3.0854	1.3781	1	0.449203	0.262959	0.0751168	0.0196037	1
NM_001130485.1	123.63	104.056	51.1387	35	24.8722	9.07441	8.02865	3.0854	1.3781	1	0.449203	0.262959	0.0751168	0.0196037	1
NM_001136104.1	97.742	75.2001	42.6156	30	27.0163	12.0992	8.36318	3.0854	2.7562	1	0.492831	0.329684	0.118319	0.0337777	1
NM_001142937.2	33.2851	18.3628	13.1721	8	8.14778	3.88903	5.35243	4.62809	3.44525	1	0.510072	0.312651	0.178932	0.156315	1
NM_001146689.1	209.221	140.782	79.8074	41	37.3083	15.5561	13.7156	5.65656	4.82334	1	0.456039	0.223736	0.083633	0.0299424	1
NM_001159375.1	371.948	330.531	171.237	137	101.204	97.658	80.2865	41.6528	48.9225	1	0.487523	0.339091	0.253309	0.128937	1
NM_001159593.1	257.299	240.465	131.721	77	50.602	19.4452	22.7478	7.71349	4.82334	1	0.52925	0.25635	0.084765	0.0251863	1
NM_001160181.1	217.146	164.391	105.377	64	52.3173	27.2232	24.755	5.65656	6.89049	1	0.55238	0.304865	0.136234	0.0328856	1
NM_001163359.1	64.4569	57.7117	30.9931	26	16.7244	6.48172	6.02149	3.0854	4.82334	1	0.507383	0.349717	0.102344	0.0647363	1
NM_001163454.2	97.2137	65.5815	35.6421	18	18.8685	7.77807	4.68338	1.02847	2.06715	1	0.437877	0.226472	0.0765468	0.0190154	1
NM_001163574.1	61.8152	59.4605	24.7945	14	17.5821	6.91384	7.35959	1.5427	0.689049	1	0.408895	0.260415	0.117694	0.0184023	1
NM_001164089.1	83.477	55.0884	32.5428	25	16.2956	6.04961	4.68338	1.5427	0	1	0.46971	0.298022	0.0774579	0.0111334	1
NM_001164230.1	66.0419	63.8326	36.4169	16	16.7244	4.32115	7.69412	5.65656	6.20144	1	0.560802	0.251969	0.0925144	0.0913035	1
NM_001164497.1	222.957	206.363	101.503	48	39.0236	12.9634	19.068	3.0854	2.7562	1	0.472852	0.202701	0.0746097	0.0136066	1
NM_001164770.1	66.0419	55.9629	27.8938	10	15.4379	5.61749	6.02149	2.05693	0.689049	1	0.457258	0.208499	0.0953978	0.0225072	1
NM_001167680.1	10.5667	7.86978	5.4238	3	1.71532	2.59269	0.334527	0.514233	0	1	0.588377	0.25576	0.158773	0.0278921	1
NM_001167695.2	133.14	92.6885	48.0394	25	26.1587	7.77807	13.0466	5.14233	2.7562	1	0.425449	0.226537	0.0922141	0.0349757	1
NM_001167910.1	137.895	122.419	66.6353	31	35.1641	13.8277	16.0573	6.17079	3.44525	1	0.51196	0.25417	0.114803	0.0369401	1
NM_001168248.1	37.5118	24.4838	15.4966	19	7.29012	4.32115	5.35243	1.5427	1.3781	1	0.499925	0.424065	0.156037	0.047113	1
NM_001170849.1	50.1918	32.3535	19.3707	9	8.14778	1.29634	2.00716	0.514233	0.689049	1	0.469335	0.207738	0.0400205	0.0145772	1
NM_001170954.1	90.8736	81.321	46.4897	27	29.5893	8.21018	10.3703	4.62809	4.82334	1	0.539967	0.328636	0.107904	0.0548881	1
NM_001177621.1	58.1169	69.0792	31.768	26	11.1496	5.18538	6.35601	1.02847	0.689049	1	0.499512	0.292066	0.090737	0.0135029	1
NM_001177658.1	265.753	241.34	130.171	84	63.8957	21.6057	25.0895	7.19926	5.51239	1	0.513402	0.291654	0.0920843	0.0250677	1
NM_001177770.1	71.3252	51.5908	34.0925	13	18.4397	9.93864	7.02507	5.14233	1.3781	1	0.554728	0.255782	0.138011	0.0530478	1
NM_001177771.1	71.3252	51.5908	34.0925	13	18.4397	9.93864	7.02507	5.14233	1.3781	1	0.554728	0.255782	0.138011	0.0530478	1
NM_001190989.1	32.2284	32.3535	15.4966	6	6.00363	2.16057	2.34169	1.02847	0.689049	1	0.479904	0.185867	0.0697139	0.0265943	1
NM_001195485.1	580.64	465.191	276.614	201	130.793	44.9399	35.7944	6.68502	8.26859	1	0.528984	0.317253	0.0771963	0.0142983	1
NM_001205132.1	51.7768	38.4745	24.0197	14	7.29012	4.32115	3.6798	0	1.3781	1	0.532285	0.235898	0.0886518	0.0152696	1
NM_001243049.1	22.7184	19.2372	10.8476	8	4.28831	3.45692	1.00358	1.02847	1.3781	1	0.517099	0.292888	0.106315	0.0573597	1
NM_001243584.1	50.1918	42.8466	20.9204	4	10.7208	4.32115	8.6977	2.57116	8.95764	1	0.449715	0.158222	0.13993	0.123914	1
NM_001252494.1	186.502	144.279	106.926	57	42.4542	21.1736	23.4169	7.71349	12.4029	1	0.646507	0.300664	0.134804	0.0608147	1
NM_001252560.1	27.4734	26.2326	11.6224	9	7.71895	0.86423	2.67622	1.02847	0.689049	1	0.432817	0.311305	0.0659227	0.0319799	1
NM_001253681.1	166.954	181.005	82.9067	55	42.0254	14.6919	14.0501	2.05693	6.89049	1	0.476532	0.278842	0.0826019	0.025714	1
NM_001253705.1	112.535	72.5768	46.4897	25	18.4397	9.50653	6.02149	2.05693	5.51239	1	0.502287	0.234667	0.0838843	0.0408905	1
NM_001253813.1	53.8902	41.9721	26.3442	16	9.43427	3.45692	5.35243	2.05693	2.06715	1	0.549625	0.265321	0.0918959	0.0430208	1
NM_001256516.1	23.7751	15.7396	8.52312	6	3.00181	3.45692	3.34527	2.57116	1.3781	1	0.43139	0.22781	0.172144	0.0999443	1
NM_001270988.1	189.144	152.149	72.8339	51	36.0218	14.2598	14.0501	4.62809	6.20144	1	0.426812	0.254977	0.082949	0.0317309	1
NM_001271467.1	28.0018	20.9861	12.3973	5	4.71714	2.59269	3.01074	1.5427	0.689049	1	0.506136	0.198358	0.114384	0.0455572	1
NM_001276704.1	156.916	151.275	80.5822	52	42.8831	38.0261	30.442	25.1974	26.8729	1	0.522938	0.307872	0.222162	0.168955	1
NM_001277106.1	225.599	195.87	90.655	77	47.6002	15.9882	16.7264	8.74195	6.89049	1	0.430186	0.295633	0.0776204	0.0370904	1
NM_001278207.1	45.4368	43.721	24.7945	9	8.14778	3.0248	2.00716	1.5427	0	1	0.556194	0.192331	0.0564389	0.017303	1
NM_001278415.1	56.5319	57.7117	25.5693	20	12.0073	5.18538	5.01791	1.5427	0.689049	1	0.447629	0.280167	0.0893117	0.019535	1
NM_001282021.1	50.7202	41.9721	28.6687	13	12.8649	3.45692	4.01432	4.11386	1.3781	1	0.618577	0.279041	0.0806026	0.0592493	1
NM_001282118.1	81.3636	55.9629	39.5163	21	15.8667	6.91384	4.68338	3.0854	4.82334	1	0.575508	0.26846	0.08445	0.0575908	1
NM_001285891.1	19.0201	14.8651	11.6224	2	3.43064	3.0248	0.669054	1.02847	0	1	0.685989	0.160266	0.109011	0.0303515	1
NM_001285905.1	52.3052	46.3442	24.0197	27	18.4397	6.48172	10.7049	9.77042	8.26859	1	0.486971	0.460618	0.174219	0.18286	1
NM_001286469.1	125.744	110.177	67.4101	38	40.3101	11.6671	9.03223	3.0854	2.06715	1	0.571464	0.331934	0.0877385	0.0218402	1
NM_001286663.1	95.1003	72.5768	38.7414	29	21.8704	6.48172	5.68696	2.05693	0.689049	1	0.462096	0.303383	0.0725721	0.0163766	1
NM_001287139.1	97.2137	88.3164	54.238	40	27.0163	16.4204	14.7192	6.17079	4.1343	1	0.584682	0.361215	0.167841	0.055544	1
NM_001289437.1	122.574	97.0606	57.3373	51	40.7389	17.7167	18.399	10.2847	12.4029	1	0.522116	0.417689	0.164436	0.103297	1
NM_001289471.1	461.765	366.382	248.72	126	119.644	37.594	41.4814	13.37	9.64669	1	0.600666	0.296619	0.0954847	0.0277931	1
NM_001290183.1	182.276	142.53	76.708	32	23.5857	15.9882	8.36318	7.19926	4.1343	1	0.472331	0.171135	0.0749722	0.0348933	1
NM_001290769.1	101.44	69.0792	37.9666	16	21.0127	8.21018	9.36676	6.17079	8.95764	1	0.445305	0.217058	0.103079	0.0887196	1
NM_001290811.1	52.8335	51.5908	30.2183	29	11.5784	4.75326	4.01432	1.02847	3.44525	1	0.57876	0.388592	0.0839612	0.0428417	1
NM_001290819.1	14.7934	13.9907	8.52312	2	2.57298	1.72846	2.34169	1.02847	2.7562	1	0.59221	0.158872	0.141403	0.131484	1
NM_001291068.1	551.054	464.317	301.408	210	155.665	57.9034	52.1862	17.4839	16.5372	1	0.593691	0.36013	0.108423	0.0335061	1
NM_001291248.1	23.7751	13.1163	10.0728	5	3.00181	2.16057	1.33811	0.514233	0.689049	1	0.546077	0.216902	0.0948374	0.0326169	1
NM_001293559.1	138.952	105.805	59.6618	45	28.7316	7.77807	8.02865	0.514233	2.06715	1	0.487519	0.301244	0.0645813	0.0105467	1
NM_001294269.1	36.4551	35.8512	16.2714	13	12.0073	5.61749	5.01791	3.0854	4.1343	1	0.450069	0.345852	0.147088	0.0998487	1
NM_001301100.1	117.819	105.805	61.9863	30	28.7316	22.0379	23.7514	20.5693	29.6291	1	0.554381	0.262636	0.204761	0.224477	1
NM_001301351.1	308.019	244.838	134.82	101	73.33	28.0875	32.1146	6.17079	10.3357	1	0.487722	0.315326	0.108893	0.0298568	1
NM_001301710.1	87.7036	60.335	30.2183	28	19.7262	6.48172	10.3703	3.59963	5.51239	1	0.408249	0.32239	0.113836	0.0615517	1
NM_001302382.1	92.4587	103.182	44.9401	47	21.4415	9.93864	9.70128	3.0854	4.1343	1	0.459415	0.349834	0.100388	0.0369029	1
NM_001302451.1	628.191	511.536	244.846	161	116.213	41.9151	37.467	14.3985	12.4029	1	0.429657	0.243228	0.0696502	0.0235156	1
NM_001302457.1	628.191	511.536	244.846	161	116.213	41.9151	37.467	14.3985	12.4029	1	0.429657	0.243228	0.0696502	0.0235156	1
NM_001304744.1	159.557	107.554	65.8604	44	36.0218	18.1488	17.3954	6.17079	4.1343	1	0.493132	0.299583	0.133069	0.0385798	1
NM_001305798.1	114.12	100.558	55.7877	18	16.2956	5.61749	7.02507	3.59963	1.3781	1	0.519732	0.159753	0.0588906	0.0231869	1
NM_001308303.1	140.009	116.298	57.3373	31	30.447	9.07441	11.3739	4.62809	4.82334	1	0.447412	0.23974	0.0797807	0.0368755	1
NM_001308449.1	79.2503	90.9397	57.3373	28	17.1532	7.34595	7.02507	2.57116	5.51239	1	0.673804	0.265311	0.0844411	0.0474973	1
NM_001310502.1	41.2101	28.8559	15.4966	13	9.00544	6.91384	8.02865	7.71349	8.26859	1	0.442342	0.314067	0.213263	0.2281	1
NM_001310629.1	89.2886	68.2047	43.3904	19	17.5821	12.0992	9.36676	4.62809	10.3357	1	0.551012	0.232277	0.136298	0.0950124	1
NM_001311120.1	86.1186	78.6978	43.3904	22	30.0181	7.77807	10.0358	3.0854	1.3781	1	0.52653	0.315613	0.108083	0.0270816	1
NM_001313723.1	343.418	284.186	152.641	91	101.633	37.1619	43.4885	15.427	11.0248	1	0.486425	0.306934	0.128505	0.0421472	1
NM_001313984.1	74.4953	56.8373	30.9931	11	9.8631	4.32115	6.02149	1.02847	1.3781	1	0.47198	0.158857	0.0787515	0.0183242	1
NM_001316751.1	86.1186	76.9489	42.6156	25	17.1532	4.32115	8.36318	1.5427	3.44525	1	0.522674	0.258502	0.0777857	0.0305882	1
NM_001317385.1	33.8135	28.8559	23.2449	9	6.86129	0.86423	1.67264	1.02847	0	1	0.741826	0.253095	0.0404802	0.016411	1
NM_001324515.1	52.8335	49.8419	24.0197	16	10.2919	4.75326	4.68338	5.14233	3.44525	1	0.467876	0.256068	0.0919075	0.083638	1
NM_001324556.1	120.46	90.9397	52.6884	34	22.728	9.93864	12.3775	3.0854	2.06715	1	0.498471	0.268344	0.105564	0.0243734	1
NM_001326355.1	67.6269	49.8419	24.7945	19	12.0073	3.88903	2.67622	1.02847	1.3781	1	0.422146	0.263962	0.0558893	0.0204868	1
NM_007437.5	42.7951	29.7303	17.0462	20	9.00544	7.34595	6.69054	2.05693	2.06715	1	0.470076	0.399935	0.193539	0.0568639	1
NM_007450.4	200.767	153.023	82.1318	58	59.1786	13.8277	17.3954	5.14233	5.51239	1	0.464296	0.331209	0.0882529	0.0301159	1
NM_007462.3	79.7786	67.3303	39.5163	18	14.5802	5.61749	6.35601	2.57116	2.7562	1	0.537238	0.22147	0.0813921	0.0362137	1
NM_007475.5	94.0437	74.3257	37.9666	15	14.1514	8.6423	9.03223	3.0854	3.44525	1	0.450992	0.17314	0.104975	0.0387876	1
NM_007478.3	77.1369	56.8373	32.5428	13	13.2937	4.75326	2.34169	1.5427	3.44525	1	0.485807	0.19626	0.0529576	0.0372306	1
NM_007509.3	86.1186	55.9629	33.3176	23	15.8667	5.61749	2.67622	3.0854	2.06715	1	0.468993	0.273552	0.0583729	0.0362647	1
NM_007570.2	698.459	530.773	303.733	181	172.39	60.4961	62.8911	28.2828	24.8058	1	0.494183	0.287488	0.100377	0.0431884	1
NM_007705.2	383.571	316.54	171.237	67	71.1859	16.4204	22.4133	5.14233	6.20144	1	0.489171	0.197377	0.0554679	0.0162028	1
NM_007706.4	55.4752	41.9721	22.47	13	8.14778	4.75326	6.02149	1.02847	1.3781	1	0.461173	0.217018	0.11057	0.024696	1
NM_007711.3	40.1535	30.6047	20.1455	14	8.14778	2.59269	3.01074	1.02847	2.06715	1	0.56942	0.313007	0.0791913	0.0437492	1
NM_007842.2	265.224	204.614	98.4032	71	60.0363	20.3094	22.4133	12.3416	17.9153	1	0.418881	0.278896	0.0909306	0.0643984	1
NM_007879.1	277.904	251.833	128.622	72	64.3246	15.124	20.7407	2.57116	5.51239	1	0.485605	0.257344	0.0677028	0.0152596	1
NM_007918.3	104.082	96.1862	55.0128	28	19.7262	8.21018	6.35601	3.59963	1.3781	1	0.549392	0.238311	0.0727334	0.0248553	1
NM_007923.2	67.6269	49.8419	27.8938	17	11.1496	5.18538	6.02149	4.62809	5.51239	1	0.474915	0.239635	0.0954029	0.0863249	1
NM_007952.2	112.007	76.9489	48.0394	21	21.4415	9.07441	10.7049	7.19926	5.51239	1	0.508472	0.224611	0.104677	0.0672731	1
NM_008014.3	73.4386	86.5676	48.8142	25	23.5857	8.21018	12.712	3.0854	0	1	0.610154	0.303649	0.130759	0.019283	1
NM_008057.3	150.047	137.284	64.3108	42	24.8722	17.2846	14.0501	3.0854	4.82334	1	0.447642	0.232736	0.109054	0.0275248	1
NM_008143.3	43.3235	42.8466	20.1455	10	9.8631	1.72846	3.01074	0.514233	0	1	0.467577	0.230511	0.0549983	0.00596765	1
NM_008211.3	269.451	236.093	141.019	78	57.0345	17.2846	18.0645	10.2847	6.89049	1	0.557889	0.267107	0.0699228	0.0339736	1
NM_008296.2	144.236	119.796	75.9332	27	28.7316	12.5313	10.3703	2.57116	3.44525	1	0.575184	0.21108	0.0867386	0.0227868	1
NM_008379.3	50.7202	50.7163	20.9204	14	12.4361	5.61749	3.6798	3.59963	4.1343	1	0.412482	0.260617	0.0916562	0.076244	1
NM_008448.3	90.8736	56.8373	36.4169	21	18.4397	7.34595	4.68338	0.514233	2.7562	1	0.493084	0.267006	0.0814383	0.0221407	1
NM_008465.5	120.989	82.1955	61.9863	36	23.1568	11.6671	9.70128	2.57116	4.82334	1	0.610149	0.291149	0.105168	0.0363931	1
NM_008541.3	19.0201	18.3628	11.6224	5	5.5748	1.29634	4.01432	1.5427	0.689049	1	0.621805	0.282878	0.142062	0.0596997	1
NM_008628.2	161.671	144.279	86.006	29	36.0218	17.7167	11.3739	4.62809	2.06715	1	0.562223	0.212524	0.095083	0.0218835	1
NM_008679.3	169.596	139.033	76.708	41	44.5984	9.50653	13.0466	6.68502	4.1343	1	0.49709	0.277351	0.0730752	0.0350561	1
NM_008695.2	41.2101	24.4838	14.7217	9	6.43246	3.88903	5.01791	2.05693	0.689049	1	0.448192	0.234915	0.135582	0.0417996	1
NM_008738.2	59.7019	42.8466	30.9931	17	14.5802	5.61749	7.35959	2.05693	3.44525	1	0.604459	0.307954	0.126546	0.0536544	1
NM_008799.2	107.252	105.805	48.0394	29	25.301	4.32115	7.02507	1.02847	1.3781	1	0.450954	0.254866	0.0532544	0.0112954	1
NM_008922.2	31.7001	18.3628	13.1721	6	4.28831	3.45692	0.669054	0	0.689049	1	0.526221	0.205507	0.0824157	0.0137637	1
NM_008927.3	107.252	97.0606	48.8142	21	17.5821	5.18538	8.36318	0.514233	2.06715	1	0.477838	0.188838	0.0663129	0.0126345	1
NM_008929.3	21.1334	9.61862	9.29794	1	1.71532	0.86423	2.00716	0.514233	0	1	0.604705	0.0882973	0.0933725	0.0167219	1
NM_008972.2	32.2284	17.4884	11.6224	6	5.14597	2.16057	4.34885	1.5427	0.689049	1	0.467545	0.224189	0.13093	0.0448892	1
NM_009000.3	69.7402	57.7117	27.119	16	13.2937	6.04961	9.36676	5.65656	6.20144	1	0.425557	0.229842	0.120958	0.093039	1
NM_009003.3	81.3636	71.7024	48.8142	22	15.4379	7.34595	8.36318	1.5427	4.1343	1	0.637819	0.244587	0.10263	0.0370885	1
NM_009077.2	343.418	318.289	178.985	85	78.0472	15.9882	23.7514	6.17079	10.3357	1	0.540981	0.246404	0.0600563	0.0249454	1
NM_009098.2	310.661	259.703	127.847	78	60.8939	25.4948	27.0967	7.19926	10.3357	1	0.448299	0.243518	0.0922069	0.0307435	1
NM_009149.2	44.3802	43.721	14.7217	22	15.0091	6.04961	6.35601	3.59963	5.51239	1	0.334201	0.420075	0.140811	0.103427	1
NM_009186.4	200.767	183.628	89.1053	44	33.4488	11.235	15.7228	5.14233	3.44525	1	0.463613	0.201482	0.0701303	0.0223405	1
NM_009196.4	349.758	284.186	172.012	133	76.7607	36.2976	36.798	9.25619	9.64669	1	0.542672	0.330882	0.115303	0.0298179	1
NM_009211.2	212.391	129.414	81.357	54	39.0236	15.124	15.3882	3.59963	2.7562	1	0.476044	0.272154	0.0892681	0.0185949	1
NM_009229.4	72.3819	54.214	38.7414	19	11.5784	8.6423	5.35243	3.0854	4.82334	1	0.612049	0.241543	0.110546	0.0624723	1
NM_009266.3	295.339	201.991	122.423	59	49.3155	18.1488	23.7514	6.68502	6.20144	1	0.49232	0.217794	0.0842503	0.0259113	1
NM_009427.2	720.121	549.136	359.521	192	152.664	53.5822	52.5207	16.9697	13.781	1	0.566506	0.271548	0.0835946	0.0242273	1
NM_009438.5	194.427	119.796	72.8339	37	35.1641	13.8277	17.0609	10.7989	8.95764	1	0.463581	0.229659	0.0983014	0.0628742	1
NM_009460.2	227.184	185.377	120.873	67	51.0308	19.0131	19.4026	3.0854	4.82334	1	0.585965	0.286093	0.093115	0.0191699	1
NM_009551.5	399.95	311.293	158.065	87	58.7498	21.6057	26.7622	8.74195	15.8481	1	0.444475	0.204923	0.0680047	0.0345734	1
NM_009721.6	289.528	252.707	116.224	102	88.7679	22.9021	32.4491	10.7989	11.0248	1	0.428686	0.351818	0.10208	0.0402476	1
NM_009769.4	88.232	68.2047	41.8408	19	13.2937	4.32115	5.35243	4.11386	2.06715	1	0.534922	0.206433	0.061837	0.0395112	1
NM_009790.5	348.173	252.707	153.416	71	65.1822	19.4452	20.0716	6.17079	7.57954	1	0.510638	0.226638	0.0657648	0.0228837	1
NM_009796.2	35.9268	35.8512	17.8211	6	8.57661	6.04961	3.6798	2.57116	0	1	0.496561	0.203079	0.135549	0.035821	1
NM_009828.2	208.164	185.377	98.4032	55	48.8867	22.0379	21.7443	8.74195	11.7138	1	0.500091	0.263979	0.111252	0.0519788	1
NM_009831.2	98.2703	88.3164	45.7149	14	18.8685	9.07441	8.6977	5.14233	5.51239	1	0.490012	0.176157	0.0952485	0.0571033	1
NM_009861.3	94.0437	84.8187	47.2646	29	27.874	8.21018	9.03223	3.59963	2.7562	1	0.528502	0.317976	0.0964004	0.0355347	1
NM_009941.3	136.31	101.433	59.6618	44	28.7316	7.77807	7.69412	0.514233	2.06715	1	0.501901	0.305925	0.0650794	0.0108579	1
NM_010046.2	383.571	379.498	174.336	90	78.0472	24.1984	36.798	9.25619	7.57954	1	0.456935	0.220225	0.0799356	0.0220632	1
NM_010123.3	138.424	98.8094	56.5625	26	22.728	6.04961	8.02865	3.0854	4.1343	1	0.476851	0.205401	0.0593435	0.0304329	1
NM_010202.5	175.407	139.033	82.9067	45	38.1659	16.4204	20.7407	5.14233	11.0248	1	0.527329	0.264489	0.118182	0.0514156	1
NM_010256.2	46.4935	24.4838	14.7217	10	9.43427	3.45692	3.01074	2.05693	0	1	0.41483	0.27381	0.091123	0.0289801	1
NM_010322.3	122.045	135.535	70.5094	45	27.4452	14.2598	17.3954	3.0854	2.06715	1	0.547475	0.281252	0.122894	0.0200036	1
NM_010404.3	179.634	95.3118	83.6815	53	42.4542	20.7415	18.399	7.19926	7.57954	1	0.608713	0.347175	0.142357	0.0537517	1
NM_010418.2	105.667	83.0699	44.9401	30	27.4452	11.6671	10.7049	5.14233	4.82334	1	0.476219	0.304366	0.118535	0.0528019	1
NM_010439.4	20.0767	6.99536	7.74829	7	3.43064	1.29634	1.33811	1.5427	0	1	0.572419	0.385291	0.0973125	0.0569848	1
NM_010591.2	451.727	348.893	186.734	107	81.049	29.3838	31.111	12.8558	9.64669	1	0.466473	0.234879	0.07556	0.0281063	1
NM_010699.2	112.007	116.298	57.3373	32	24.8722	9.93864	8.6977	1.02847	6.89049	1	0.502287	0.249106	0.0816292	0.0346859	1
NM_010752.3	160.086	134.661	82.1318	36	25.301	12.0992	9.70128	3.0854	3.44525	1	0.557306	0.207979	0.0739636	0.0221568	1
NM_010798.2	13.7367	12.2419	6.97346	5	3.00181	2.16057	1.00358	0.514233	0.689049	1	0.536862	0.308016	0.121799	0.0463182	1
NM_010807.4	4.75502	1.74884	1.54966	2	1.28649	0	0	0	0	1	0.476535	0.505314	0	0	1
NM_010828.3	563.205	414.475	222.376	119	125.219	25.0627	33.7872	12.3416	10.3357	1	0.454905	0.249794	0.0601934	0.023195	1
NM_010926.5	86.1186	98.8094	61.9863	32	21.4415	9.07441	7.69412	2.57116	5.51239	1	0.670383	0.288985	0.090676	0.0437119	1
NM_011130.2	43.3235	35.8512	15.4966	16	10.7208	7.34595	4.01432	4.62809	6.89049	1	0.391453	0.337491	0.143484	0.145483	1
NM_011274.5	77.1369	66.4559	31.768	17	21.4415	6.91384	8.02865	3.59963	0.689049	1	0.442473	0.267712	0.104062	0.0298669	1
NM_011293.2	57.0602	56.8373	30.9931	18	7.71895	9.07441	8.6977	7.71349	6.89049	1	0.544229	0.225808	0.156036	0.12822	1
NM_011400.3	673.099	505.415	266.541	119	107.636	42.7794	38.8051	21.0835	19.9824	1	0.452334	0.192307	0.0692266	0.0348456	1
NM_011404.3	598.075	473.061	258.018	148	141.514	73.8916	67.909	35.482	23.4277	1	0.481765	0.270287	0.132383	0.0549974	1
NM_011592.2	120.989	115.423	49.589	45	24.8722	14.2598	15.0537	8.74195	13.0919	1	0.419513	0.295552	0.123993	0.0923552	1
NM_011631.1	81.892	45.4698	33.3176	20	13.2937	7.77807	8.02865	2.57116	3.44525	1	0.523197	0.261411	0.124109	0.0472387	1
NM_011638.4	481.313	427.591	232.449	141	96.4869	26.359	46.8338	11.3131	13.781	1	0.511492	0.261289	0.0805286	0.0276092	1
NM_011660.3	77.6653	67.3303	44.1652	24	17.5821	7.34595	6.69054	2.57116	0.689049	1	0.609194	0.286781	0.0968063	0.0224849	1
NM_011699.3	35.3985	22.7349	17.0462	6	10.7208	3.0248	3.6798	0	1.3781	1	0.586453	0.287628	0.115331	0.0237058	1
NM_011743.2	65.5136	53.3396	29.4435	13	16.2956	3.88903	6.35601	1.5427	1.3781	1	0.49546	0.246485	0.0861992	0.0245748	1
NM_011817.2	29.0584	20.1117	10.0728	12	7.29012	2.16057	4.01432	2.05693	2.06715	1	0.409711	0.392314	0.125582	0.0838737	1
NM_011917.2	39.6251	34.9768	22.47	6	8.57661	3.45692	3.34527	0	2.7562	1	0.602398	0.195392	0.0911798	0.0369454	1
NM_012003.2	99.327	70.828	41.8408	28	20.155	7.34595	5.35243	2.05693	0.689049	1	0.491796	0.283007	0.0746283	0.0161381	1
NM_012017.2	157.972	139.907	80.5822	73	49.7443	20.3094	22.4133	3.59963	6.20144	1	0.541039	0.412061	0.143423	0.0329028	1
NM_012030.2	136.31	116.298	58.1122	35	20.5839	10.8029	10.0358	2.05693	2.7562	1	0.460097	0.22004	0.0824941	0.0190537	1
NM_013529.3	301.151	271.945	150.317	63	62.1804	18.5809	19.4026	11.8273	5.51239	1	0.524578	0.218429	0.0662778	0.0302563	1
NM_013562.2	105.667	72.5768	44.9401	31	19.2974	8.21018	10.0358	4.11386	6.20144	1	0.504254	0.282183	0.102365	0.0578719	1
NM_013625.4	48.6068	33.228	17.0462	12	8.14778	2.16057	5.01791	0.514233	1.3781	1	0.416601	0.246201	0.0877192	0.0231238	1
NM_013716.2	238.279	170.512	98.4032	60	40.7389	12.9634	27.4312	3.0854	2.7562	1	0.481435	0.246431	0.0988149	0.0142899	1
NM_013760.4	195.484	111.926	66.6353	46	38.1659	9.50653	11.7084	3.59963	1.3781	1	0.433527	0.273791	0.069012	0.0161925	1
NM_013889.2	99.8553	70.828	56.5625	31	16.2956	6.91384	7.02507	3.0854	2.7562	1	0.662777	0.277095	0.0816653	0.0342247	1
NM_013933.3	128.914	125.042	61.2115	38	18.0109	9.93864	11.7084	5.14233	2.06715	1	0.482064	0.220554	0.0852396	0.0283887	1
NM_015735.1	121.517	90.0652	50.3639	34	35.1641	14.6919	15.0537	4.62809	4.82334	1	0.476069	0.32689	0.140587	0.0446703	1
NM_015787.4	100.912	62.9582	39.5163	21	19.7262	16.4204	15.3882	14.3985	13.781	1	0.482287	0.248527	0.194109	0.171962	1
NM_015802.3	74.4953	63.8326	43.3904	26	15.8667	15.5561	7.69412	3.59963	2.06715	1	0.627356	0.302663	0.168081	0.0409663	1
NM_016682.2	180.162	160.019	75.1584	44	34.3064	13.3956	7.02507	4.11386	4.82334	1	0.441873	0.23019	0.0600287	0.0262719	1
NM_016806.3	439.575	325.284	172.787	96	81.049	23.3342	30.7765	15.427	15.8481	1	0.451813	0.231479	0.070746	0.04089	1
NM_016813.2	156.916	151.275	80.5822	52	42.8831	38.0261	30.442	25.1974	26.8729	1	0.522938	0.307872	0.222162	0.168955	1
NM_016888.5	123.63	118.921	61.9863	21	31.7335	15.124	10.7049	5.14233	2.7562	1	0.511119	0.217411	0.106488	0.0325643	1
NM_016981.2	269.451	210.735	127.847	70	57.0345	17.7167	21.7443	3.59963	6.89049	1	0.532488	0.264553	0.0821785	0.0218459	1
NM_018730.3	157.444	132.912	68.1849	28	23.5857	11.6671	9.36676	2.57116	2.7562	1	0.469665	0.177664	0.0724417	0.0183477	1
NM_018771.3	38.0401	28.8559	17.0462	5	6.86129	0.86423	2.67622	0.514233	2.7562	1	0.509634	0.177309	0.0529246	0.0488883	1
NM_018788.3	44.3802	34.9768	17.0462	15	12.8649	5.18538	4.01432	3.0854	2.7562	1	0.429609	0.351134	0.115928	0.0736116	1
NM_019479.3	81.3636	72.5768	44.9401	19	18.8685	5.61749	7.02507	6.68502	5.51239	1	0.583863	0.245995	0.0821263	0.0792346	1
NM_019641.4	364.551	306.921	159.615	117	80.1913	29.8159	28.7693	10.7989	8.26859	1	0.475417	0.29367	0.0872489	0.0283965	1
NM_019653.3	162.727	157.396	69.7346	45	34.7353	11.235	8.02865	4.62809	5.51239	1	0.435674	0.249077	0.0601758	0.0316769	1
NM_019766.4	86.647	84.8187	44.1652	23	20.5839	14.2598	14.0501	11.3131	10.3357	1	0.51515	0.254184	0.165105	0.126258	1
NM_019794.4	143.179	110.177	59.6618	26	33.02	12.9634	13.7156	6.68502	5.51239	1	0.470973	0.232953	0.105303	0.0481434	1
NM_019937.3	143.707	82.1955	52.6884	31	25.301	14.2598	14.3847	4.62809	5.51239	1	0.46647	0.249227	0.1268	0.0448888	1
NM_019973.2	181.747	111.926	67.4101	39	33.8776	9.93864	14.0501	2.57116	8.26859	1	0.459083	0.248159	0.0816853	0.036911	1
NM_020486.2	14.265	17.4884	7.74829	5	0.857661	0.86423	1.00358	1.02847	0	1	0.488028	0.184473	0.0588223	0.0323891	1
NM_020600.4	350.286	224.726	133.271	61	63.8957	24.1984	18.399	8.74195	15.1591	1	0.46354	0.217205	0.0740809	0.0415661	1
NM_021305.3	92.4587	63.8326	38.7414	27	30.8758	23.3342	14.3847	14.9127	15.1591	1	0.495759	0.370307	0.241337	0.192409	1
NM_021338.3	123.63	104.056	51.1387	35	24.8722	9.07441	8.02865	3.0854	1.3781	1	0.449203	0.262959	0.0751168	0.0196037	1
NM_021420.3	70.7969	61.2094	34.8673	22	15.4379	7.34595	8.02865	2.57116	2.06715	1	0.528267	0.283607	0.116469	0.035137	1
NM_021542.4	181.747	137.284	88.3305	35	38.5947	15.9882	18.7335	5.65656	2.7562	1	0.553742	0.230682	0.108835	0.0263697	1
NM_023133.1	291.641	260.577	120.098	69	52.7462	18.5809	26.7622	7.71349	7.57954	1	0.434967	0.220468	0.0821109	0.0276938	1
NM_023138.4	92.987	72.5768	45.7149	23	15.4379	8.21018	5.01791	2.05693	1.3781	1	0.552233	0.232164	0.0798972	0.0207475	1
NM_023166.2	78.1936	91.8141	37.9666	28	29.1605	9.50653	16.3918	2.57116	7.57954	1	0.446646	0.336223	0.152336	0.0597073	1
NM_023281.1	39.6251	25.3582	20.1455	16	8.57661	3.88903	3.34527	1.5427	2.7562	1	0.620022	0.378199	0.111326	0.0661538	1
NM_023665.3	625.549	487.926	320.779	199	174.534	50.5574	56.2005	9.77042	8.95764	1	0.576177	0.335467	0.0958782	0.0168195	1
NM_023858.3	58.6452	57.7117	34.0925	23	18.0109	6.91384	6.69054	5.14233	1.3781	1	0.585998	0.352458	0.116919	0.0560381	1
NM_024210.2	87.7036	54.214	39.5163	25	14.5802	8.6423	8.36318	5.14233	4.82334	1	0.55689	0.278896	0.119826	0.0702215	1
NM_024214.2	122.574	110.177	62.7611	46	34.7353	15.9882	16.7264	14.9127	11.0248	1	0.539299	0.346875	0.140556	0.111439	1
NM_024229.2	59.1735	53.3396	33.3176	17	15.0091	12.0992	6.69054	4.62809	3.44525	1	0.592244	0.284492	0.167001	0.0717546	1
NM_024248.1	38.5685	31.4791	16.2714	8	6.00363	4.32115	1.67264	0	3.44525	1	0.464581	0.199916	0.0855673	0.0491844	1
NM_024452.2	73.4386	49.8419	31.768	11	13.7226	3.45692	4.01432	1.5427	2.06715	1	0.515377	0.200539	0.0606036	0.0292816	1
NM_024465.3	78.7219	76.0745	44.9401	31	20.155	9.50653	6.35601	3.0854	2.06715	1	0.580634	0.330466	0.102474	0.0332859	1
NM_025281.3	84.5336	66.4559	41.0659	16	14.1514	4.75326	4.01432	0.514233	0.689049	1	0.543957	0.199692	0.0580675	0.00796931	1
NM_025284.4	109.365	73.4513	59.6618	32	21.0127	5.61749	5.01791	1.02847	2.06715	1	0.652696	0.289977	0.0581752	0.0169329	1
NM_025337.3	21.6617	22.7349	10.0728	6	5.5748	0.86423	1.67264	0	2.06715	1	0.453763	0.260713	0.0571409	0.0465609	1
NM_025366.3	65.5136	63.8326	27.119	18	10.2919	9.07441	7.69412	1.02847	4.82334	1	0.419324	0.21873	0.129641	0.0452414	1
NM_025404.3	77.1369	72.5768	38.7414	17	14.1514	6.91384	5.35243	1.5427	2.06715	1	0.51754	0.208073	0.0819315	0.0241116	1
NM_025444.2	45.9652	37.6	24.0197	11	9.8631	3.45692	3.01074	0.514233	1.3781	1	0.574873	0.249663	0.0773966	0.022645	1
NM_025556.3	245.148	174.884	122.423	59	51.4597	17.2846	15.3882	5.14233	5.51239	1	0.582923	0.262979	0.0777866	0.0253665	1
NM_025586.3	163.256	110.177	61.9863	34	23.1568	11.6671	12.3775	5.14233	10.3357	1	0.453394	0.209035	0.0879362	0.0566065	1
NM_025649.3	87.1753	81.321	38.7414	29	22.2992	5.61749	7.35959	3.0854	5.51239	1	0.459849	0.304453	0.077017	0.0510266	1
NM_025656.5	86.1186	62.0838	42.6156	18	26.1587	6.91384	7.35959	3.59963	4.1343	1	0.5751	0.297962	0.0963104	0.0521849	1
NM_025690.3	109.365	95.3118	54.238	46	28.3028	13.3956	9.36676	3.0854	2.06715	1	0.529986	0.363025	0.111211	0.025174	1
NM_025717.3	50.7202	48.9675	22.47	9	7.29012	6.04961	4.01432	2.05693	1.3781	1	0.450809	0.163412	0.100955	0.0344579	1
NM_025722.3	47.0218	41.0977	20.1455	13	12.8649	5.61749	4.01432	3.59963	1.3781	1	0.457232	0.293521	0.109304	0.0564883	1
NM_025824.3	138.424	90.0652	61.9863	47	32.5911	15.5561	20.4061	10.2847	10.3357	1	0.542576	0.348337	0.157392	0.0902467	1
NM_025845.2	48.0785	40.2233	20.1455	16	7.71895	2.16057	3.34527	0.514233	1.3781	1	0.456288	0.268612	0.0623526	0.0214303	1
NM_025880.4	573.772	403.108	250.27	158	104.635	37.1619	48.1719	12.8558	14.47	1	0.512386	0.268851	0.0873534	0.0279726	1
NM_025881.3	96.6853	87.442	37.1918	26	22.2992	12.5313	12.3775	2.05693	1.3781	1	0.403979	0.262314	0.13528	0.0186557	1
NM_025882.3	122.045	103.182	61.2115	40	30.8758	23.7663	16.3918	20.0551	22.7386	1	0.543554	0.314686	0.178301	0.190003	1
NM_025918.3	56.5319	39.3489	24.7945	5	11.1496	4.32115	3.6798	1.02847	0.689049	1	0.517195	0.168434	0.0834468	0.017913	1
NM_025924.2	37.5118	27.9814	18.5959	10	9.00544	7.34595	4.68338	3.59963	1.3781	1	0.567872	0.290189	0.183673	0.0760037	1
NM_025945.3	32.7568	30.6047	13.1721	12	4.71714	3.88903	3.01074	1.02847	1.3781	1	0.415776	0.263838	0.108895	0.0379815	1
NM_025980.2	50.1918	32.3535	17.8211	11	8.14778	6.91384	2.67622	2.57116	2.06715	1	0.431788	0.231967	0.116179	0.056191	1
NM_025995.2	77.1369	74.3257	37.9666	28	21.4415	9.50653	12.3775	2.05693	2.06715	1	0.501333	0.326427	0.144485	0.0272284	1
NM_026002.4	80.3069	76.9489	35.6421	22	18.4397	9.07441	8.02865	7.71349	0.689049	1	0.453301	0.257159	0.108759	0.0534323	1
NM_026067.3	111.479	72.5768	46.4897	30	18.8685	8.21018	10.0358	2.57116	1.3781	1	0.505171	0.26551	0.0991331	0.0214569	1
NM_026080.2	83.477	62.0838	44.1652	29	20.155	9.07441	6.69054	5.65656	2.7562	1	0.606829	0.337694	0.108305	0.0577955	1
NM_026113.4	70.2686	69.9536	42.6156	25	12.8649	4.32115	7.02507	1.02847	2.06715	1	0.607829	0.270035	0.080916	0.0220765	1
NM_026164.2	83.477	55.0884	34.0925	26	13.2937	7.34595	7.35959	3.0854	2.06715	1	0.492078	0.283575	0.106127	0.0371849	1
NM_026209.1	116.234	94.4373	60.4366	38	29.1605	5.61749	11.0394	2.05693	4.1343	1	0.573754	0.318793	0.0790658	0.0293881	1
NM_026218.2	21.1334	20.9861	11.6224	6	6.00363	2.16057	2.67622	1.02847	0	1	0.551879	0.28499	0.114835	0.0244178	1
NM_026231.2	80.8353	57.7117	39.5163	13	21.0127	6.48172	9.70128	2.05693	3.44525	1	0.570438	0.245496	0.116805	0.0397134	1
NM_026246.3	220.316	187.126	115.449	62	49.7443	16.8525	16.3918	3.59963	2.06715	1	0.566704	0.274259	0.0815928	0.0139082	1
NM_026325.3	62.3435	56.8373	29.4435	21	15.8667	9.07441	10.3703	5.65656	11.7138	1	0.494098	0.309334	0.163153	0.145748	1
NM_026337.1	48.0785	30.6047	23.2449	13	9.8631	7.34595	2.67622	1.5427	2.06715	1	0.590847	0.290572	0.127374	0.0458782	1
NM_026401.2	82.4203	54.214	34.8673	13	15.4379	11.235	5.01791	2.05693	2.06715	1	0.510374	0.208131	0.118952	0.0301833	1
NM_026423.4	59.1735	60.335	24.7945	18	13.2937	10.3708	12.043	9.77042	8.26859	1	0.414942	0.261854	0.187549	0.150943	1
NM_026452.2	156.916	125.042	82.9067	31	33.4488	12.0992	10.3703	3.59963	6.20144	1	0.588079	0.228576	0.0796913	0.0347608	1
NM_026453.3	884.961	626.959	371.918	240	189.543	74.3238	98.0164	26.7401	22.0496	1	0.491981	0.284104	0.113988	0.03227	1
NM_026456.4	109.894	75.2001	50.3639	17	18.0109	7.34595	10.3703	3.59963	2.7562	1	0.544198	0.189152	0.0957152	0.0343384	1
NM_026464.2	33.8135	26.2326	13.1721	15	9.43427	4.32115	4.34885	3.0854	1.3781	1	0.438733	0.406926	0.144389	0.0743345	1
NM_026510.1	24.8318	11.3675	7.74829	4	3.43064	1.72846	4.68338	6.17079	11.7138	1	0.428092	0.205271	0.177126	0.494061	1
NM_026511.2	71.3252	75.2001	48.8142	17	21.0127	6.91384	9.70128	4.11386	8.95764	1	0.66629	0.259427	0.113394	0.0892098	1
NM_026517.2	123.63	104.056	55.7877	25	20.5839	9.93864	11.3739	3.59963	6.89049	1	0.49004	0.200205	0.0936049	0.0460727	1
NM_026519.3	76.0803	59.4605	28.6687	23	13.2937	4.75326	4.34885	1.02847	0.689049	1	0.423026	0.26777	0.0671541	0.0126716	1
NM_026532.3	159.029	146.028	69.7346	55	42.4542	18.5809	11.7084	2.57116	1.3781	1	0.457191	0.319462	0.0992909	0.012946	1
NM_026570.4	69.7402	58.5861	37.1918	18	15.8667	2.59269	7.35959	1.02847	2.7562	1	0.579644	0.263911	0.0775545	0.0294925	1
NM_026572.3	40.1535	38.4745	15.4966	19	10.7208	5.61749	7.35959	2.05693	2.06715	1	0.394175	0.377992	0.165044	0.0524505	1
NM_026760.2	229.297	174.01	122.423	56	54.0326	22.0379	22.0788	5.65656	10.3357	1	0.607096	0.272826	0.109387	0.0396529	1
NM_026908.3	43.8518	23.6093	15.4966	7	12.0073	1.72846	4.34885	1.02847	0	1	0.459422	0.281751	0.0900861	0.0152453	1
NM_026909.2	35.3985	34.9768	19.3707	10	9.43427	3.0248	2.67622	2.05693	0.689049	1	0.550498	0.276152	0.0810089	0.0390191	1
NM_026917.5	70.7969	54.214	37.1918	25	18.8685	3.88903	5.35243	1.5427	0	1	0.595016	0.350918	0.0739253	0.0123405	1
NM_026998.3	37.5118	30.6047	19.3707	10	4.71714	1.29634	2.34169	1.5427	0	1	0.568753	0.216058	0.053409	0.0226479	1
NM_027002.3	86.647	65.5815	46.4897	22	18.0109	9.50653	9.03223	6.17079	8.95764	1	0.610789	0.262834	0.121782	0.0993798	1
NM_027015.4	254.129	186.251	128.622	60	51.4597	15.9882	19.068	4.11386	4.82334	1	0.584138	0.253098	0.0796045	0.0202943	1
NM_027088.2	61.8152	57.7117	31.768	20	18.4397	8.21018	5.35243	2.57116	1.3781	1	0.531562	0.321599	0.113469	0.0330408	1
NM_027101.2	86.647	65.5815	46.4897	22	18.0109	9.50653	9.03223	6.17079	8.95764	1	0.610789	0.262834	0.121782	0.0993798	1
NM_027123.4	115.705	101.433	47.2646	33	21.4415	6.04961	6.02149	3.0854	3.44525	1	0.435341	0.250723	0.0555918	0.030076	1
NM_027198.1	128.385	117.172	72.0591	51	35.5929	16.4204	14.7192	6.17079	5.51239	1	0.586901	0.352638	0.126812	0.0475782	1
NM_027204.2	114.649	121.544	66.6353	34	39.0236	14.2598	15.0537	8.22772	9.64669	1	0.564244	0.309169	0.124108	0.0756771	1
NM_027287.4	162.727	164.391	99.1781	53	47.1714	14.6919	14.7192	3.0854	4.1343	1	0.606375	0.306224	0.0899097	0.0220706	1
NM_027388.2	58.6452	48.0931	27.8938	14	11.5784	5.61749	5.01791	1.5427	2.06715	1	0.522658	0.239637	0.09964	0.0338196	1
NM_027541.4	90.8736	86.5676	47.2646	26	18.8685	3.88903	7.35959	1.5427	3.44525	1	0.532735	0.252864	0.0633936	0.0281104	1
NM_027764.2	67.0986	57.7117	34.8673	18	14.5802	5.18538	6.02149	3.0854	1.3781	1	0.558725	0.261038	0.0897912	0.0357622	1
NM_027855.4	86.647	77.8234	47.2646	28	23.1568	10.8029	11.7084	3.0854	1.3781	1	0.574749	0.31104	0.136872	0.0271386	1
NM_027901.2	43.3235	35.8512	20.1455	13	10.7208	3.88903	6.02149	1.5427	0	1	0.508889	0.2996	0.125173	0.0194847	1
NM_027911.3	250.959	207.237	144.118	89	76.7607	27.6554	35.1253	4.62809	11.0248	1	0.629067	0.361767	0.137017	0.0341619	1
NM_027927.4	52.8335	34.9768	25.5693	22	9.8631	3.0248	2.34169	2.05693	1.3781	1	0.582377	0.362863	0.0611146	0.0391187	1
NM_027994.1	56.0035	43.721	21.6952	12	8.57661	3.88903	5.01791	1.02847	0	1	0.435103	0.206335	0.0893154	0.0103131	1
NM_028007.3	101.44	79.5722	48.8142	29	18.8685	10.8029	6.35601	3.0854	3.44525	1	0.539346	0.264449	0.0947939	0.0360784	1
NM_028018.2	49.1352	28.8559	20.1455	9	7.29012	5.18538	5.01791	1.5427	2.06715	1	0.516612	0.208872	0.130826	0.0462854	1
NM_028108.3	119.932	91.8141	60.4366	24	20.155	9.50653	12.043	2.57116	2.06715	1	0.57084	0.208528	0.10177	0.0219051	1
NM_028121.2	276.848	219.479	120.098	63	50.602	24.6305	22.4133	4.11386	6.89049	1	0.483949	0.228885	0.094784	0.0221716	1
NM_028232.2	109.365	82.1955	47.2646	21	16.2956	10.8029	11.3739	8.74195	11.0248	1	0.493468	0.194693	0.115769	0.103188	1
NM_028234.1	48.6068	45.4698	24.7945	14	9.8631	3.0248	3.6798	2.57116	1.3781	1	0.527113	0.253656	0.0712674	0.0419792	1
NM_028358.2	95.1003	72.5768	38.7414	29	21.8704	6.48172	5.68696	2.05693	0.689049	1	0.462096	0.303383	0.0725721	0.0163766	1
NM_028360.2	79.2503	69.9536	42.6156	19	18.8685	5.61749	6.02149	1.5427	0.689049	1	0.57124	0.253804	0.0780072	0.0149577	1
NM_028398.2	26.9451	28.8559	17.0462	10	5.14597	5.18538	2.67622	1.5427	2.06715	1	0.610966	0.271428	0.140886	0.0646915	1
NM_028546.1	91.402	80.4466	52.6884	32	23.5857	12.9634	12.712	2.57116	5.51239	1	0.613195	0.323457	0.149408	0.0470388	1
NM_028731.5	179.106	112.8	89.8801	61	41.5966	14.2598	16.7264	6.17079	5.51239	1	0.615816	0.351472	0.106151	0.0400238	1
NM_028791.6	43.8518	45.4698	22.47	11	11.1496	6.04961	3.34527	2.57116	2.7562	1	0.503126	0.247976	0.10518	0.0596424	1
NM_028918.2	2.64168	1.74884	1.54966	0	0	0	0.334527	0	0	1	0.705911	0	0.0761931	0	1
NM_029211.2	7.39669	1.74884	2.32449	3	0.857661	0.86423	0.669054	0.514233	0.689049	1	0.508333	0.421808	0.167654	0.13157	1
NM_029250.2	54.4185	38.4745	24.0197	11	11.5784	4.75326	4.34885	2.05693	1.3781	1	0.517148	0.243058	0.0979849	0.0369783	1
NM_029366.2	61.2869	50.7163	24.7945	20	9.00544	5.18538	3.01074	1.5427	2.7562	1	0.442747	0.25897	0.0731776	0.0383819	1
NM_029368.1	146.877	110.177	72.0591	51	30.8758	11.235	15.0537	5.14233	7.57954	1	0.560653	0.318516	0.102269	0.049491	1
NM_029512.2	26.4168	33.228	16.2714	9	3.00181	3.0248	3.6798	1.02847	0	1	0.545611	0.201222	0.112409	0.0172432	1
NM_029578.3	38.5685	32.3535	20.1455	10	6.43246	2.59269	2.67622	0.514233	2.06715	1	0.568104	0.231698	0.0742916	0.0363975	1
NM_029885.1	40.1535	21.8605	17.0462	11	6.86129	4.75326	4.01432	2.05693	2.7562	1	0.549755	0.28802	0.141381	0.0776136	1
NM_030110.1	25.8884	18.3628	13.1721	7	4.28831	2.16057	1.67264	1.02847	0	1	0.595332	0.255096	0.0866238	0.0232415	1
NM_031179.2	540.487	478.308	319.229	204	157.381	76.0522	72.9269	20.5693	19.9824	1	0.626681	0.354714	0.146231	0.0398036	1
NM_031403.3	151.632	112.8	55.0128	43	24.8722	12.0992	9.03223	6.17079	4.1343	1	0.416083	0.256671	0.0799125	0.0389706	1
NM_033560.3	113.064	72.5768	55.7877	29	20.155	7.77807	9.36676	4.62809	2.06715	1	0.601029	0.264786	0.0923549	0.0360656	1
NM_033596.3	169.596	149.526	68.9598	31	36.8794	11.235	14.3847	4.62809	3.44525	1	0.432185	0.212707	0.0802818	0.0252986	1
NM_033604.2	115.177	73.4513	58.887	23	24.4433	7.77807	9.36676	3.0854	4.82334	1	0.624371	0.251518	0.0908921	0.0419276	1
NM_033618.3	137.367	98.8094	61.2115	46	37.3083	29.3838	21.0752	11.3131	26.1839	1	0.518353	0.352737	0.21365	0.158767	1
NM_133224.2	138.952	131.163	62.7611	39	35.1641	12.0992	10.3703	1.5427	8.95764	1	0.464699	0.274565	0.0831851	0.0388736	1
NM_133240.2	86.647	78.6978	34.8673	25	25.301	8.21018	6.69054	4.11386	4.1343	1	0.421753	0.304219	0.0901191	0.0498846	1
NM_133348.2	33.2851	19.2372	13.1721	11	3.00181	0.86423	1.00358	0.514233	0	1	0.50158	0.266588	0.0355622	0.00979074	1
NM_133658.1	56.0035	37.6	18.5959	19	10.7208	11.235	11.0394	11.8273	9.64669	1	0.397333	0.317517	0.237965	0.229415	1
NM_133673.3	100.912	102.307	47.2646	25	30.0181	11.6671	13.0466	4.62809	4.1343	1	0.465158	0.270733	0.121611	0.0431179	1
NM_133700.2	164.312	136.409	81.357	50	34.7353	19.8773	12.043	4.11386	3.44525	1	0.541078	0.281773	0.106145	0.0251366	1
NM_133749.2	53.3619	32.3535	18.5959	19	15.4379	4.75326	5.35243	3.0854	2.06715	1	0.433899	0.40177	0.117898	0.0601122	1
NM_133796.7	66.0419	40.2233	24.7945	9	13.2937	6.48172	7.35959	4.62809	3.44525	1	0.466654	0.209793	0.130253	0.0759735	1
NM_133801.2	608.642	416.224	254.919	98	126.076	44.5078	32.7837	19.0266	11.7138	1	0.497467	0.21864	0.0754162	0.0299946	1
NM_133815.2	85.5903	64.7071	38.7414	21	15.0091	6.04961	6.35601	4.11386	1.3781	1	0.51553	0.239586	0.0825405	0.0365406	1
NM_133953.2	170.124	160.893	86.7808	54	39.0236	16.8525	17.7299	9.25619	5.51239	1	0.524328	0.281023	0.104473	0.0446158	1
NM_133973.2	106.195	108.428	53.4632	28	19.2974	12.9634	5.35243	1.5427	2.7562	1	0.498205	0.220374	0.0853396	0.0200299	1
NM_134081.5	105.667	70.828	39.5163	35	15.4379	11.235	10.0358	4.11386	2.06715	1	0.447789	0.285775	0.120518	0.0350209	1
NM_138585.3	259.941	222.103	106.152	73	65.6111	27.6554	32.4491	17.9981	28.9401	1	0.440423	0.287549	0.124687	0.0973734	1
NM_138677.2	81.3636	64.7071	41.0659	26	21.0127	12.5313	12.043	8.22772	10.3357	1	0.562275	0.321849	0.168236	0.127085	1
NM_139149.2	1537.46	1144.62	607.466	311	240.145	64.8172	57.2041	20.5693	19.9824	1	0.452983	0.205492	0.0454952	0.0151196	1
NM_144525.3	23.2467	14.8651	10.8476	5	2.57298	0.86423	0.669054	0.514233	0	1	0.56925	0.198704	0.0402311	0.0134927	1
NM_144802.4	19.5484	26.2326	11.6224	9	3.85947	1.72846	2.00716	1.5427	0.689049	1	0.50774	0.280891	0.0815977	0.0487483	1
NM_144857.1	70.7969	53.3396	24.7945	23	17.5821	14.2598	7.35959	1.5427	6.89049	1	0.399472	0.326915	0.174158	0.0679348	1
NM_144873.2	134.197	109.302	58.1122	39	28.7316	9.93864	13.0466	5.14233	6.20144	1	0.477308	0.278159	0.0943952	0.0465864	1
NM_144900.2	175.936	129.414	72.8339	42	32.1623	15.5561	12.043	4.62809	5.51239	1	0.477052	0.242877	0.0903852	0.0332094	1
NM_145221.2	72.9103	57.7117	34.0925	23	18.4397	6.91384	4.68338	2.57116	4.1343	1	0.522002	0.317249	0.0887846	0.0513348	1
NM_145359.2	215.561	180.13	105.377	64	51.0308	17.2846	12.043	2.05693	8.26859	1	0.532621	0.290709	0.0741173	0.0260949	1
NM_145362.2	214.504	210.735	141.019	73	71.6147	20.7415	21.4097	8.22772	6.20144	1	0.663245	0.340078	0.0991236	0.0339319	1
NM_145404.1	99.8553	94.4373	37.9666	37	21.0127	14.2598	17.0609	10.2847	5.51239	1	0.390819	0.298584	0.161204	0.0813054	1
NM_145412.3	101.969	78.6978	42.6156	24	20.155	12.0992	9.03223	1.5427	2.06715	1	0.47176	0.244401	0.116964	0.0199807	1
NM_145462.2	236.166	222.977	147.217	91	67.3264	16.4204	19.068	8.22772	13.781	1	0.641271	0.34483	0.0772927	0.0479343	1
NM_145543.2	71.3252	51.5908	34.0925	13	18.4397	9.93864	7.02507	5.14233	1.3781	1	0.554728	0.255782	0.138011	0.0530478	1
NM_145546.1	282.131	248.335	119.324	66	49.3155	24.6305	20.4061	4.62809	6.20144	1	0.449882	0.217385	0.0849002	0.0204151	1
NM_145567.1	96.6853	67.3303	34.8673	37	18.8685	10.3708	8.02865	7.19926	0.689049	1	0.42517	0.340629	0.112181	0.0480948	1
NM_145713.4	361.91	336.652	192.932	117	94.3427	47.1005	46.1647	34.4536	44.0992	1	0.552371	0.30254	0.13351	0.112449	1
NM_145958.2	57.5885	41.9721	26.3442	23	15.0091	8.21018	6.35601	2.05693	2.06715	1	0.529208	0.381768	0.146305	0.0414228	1
NM_145969.4	76.6086	57.7117	37.9666	19	22.2992	5.61749	7.02507	2.57116	3.44525	1	0.565314	0.307468	0.0941225	0.0447915	1
NM_145997.2	88.7603	73.4513	36.4169	18	11.5784	7.34595	7.35959	0.514233	2.06715	1	0.449006	0.182345	0.0906566	0.0159137	1
NM_146035.2	161.142	115.423	79.8074	51	51.8885	14.2598	18.0645	6.68502	4.1343	1	0.577131	0.372022	0.116877	0.0391203	1
NM_146190.2	357.683	306.047	189.058	102	105.063	35.8655	45.8302	11.8273	13.781	1	0.569684	0.31197	0.123086	0.0385825	1
NM_146207.2	56.0035	41.0977	27.8938	18	16.2956	3.88903	5.01791	1.5427	2.7562	1	0.574531	0.353194	0.0917284	0.0442723	1
NM_146217.4	191.257	142.53	72.0591	54	34.3064	6.48172	10.3703	5.65656	5.51239	1	0.431766	0.264559	0.0504874	0.0334612	1
NM_146218.4	210.277	162.642	88.3305	56	39.0236	16.8525	20.0716	3.0854	2.7562	1	0.473724	0.25481	0.0990136	0.0156645	1
NM_152895.2	277.904	248.335	122.423	86	57.4633	20.3094	25.7586	9.77042	5.51239	1	0.465275	0.27262	0.0875419	0.0290416	1
NM_153082.4	49.1352	39.3489	20.1455	15	9.8631	3.45692	6.02149	1.02847	1.3781	1	0.455349	0.28099	0.10712	0.0271977	1
NM_153173.4	147.406	117.172	54.238	40	29.1605	16.4204	13.0466	9.25619	6.89049	1	0.409997	0.261399	0.111373	0.0610281	1
NM_153501.2	110.422	73.4513	59.6618	28	27.0163	10.8029	8.36318	6.17079	8.26859	1	0.648945	0.299208	0.104235	0.078529	1
NM_153526.5	152.161	120.67	92.9794	32	37.7371	15.5561	20.0716	8.22772	8.95764	1	0.681591	0.255606	0.130586	0.0629892	1
NM_153555.2	112.535	71.7024	42.6156	17	15.8667	9.07441	8.36318	4.62809	3.44525	1	0.462615	0.178393	0.0946472	0.0438202	1
NM_153570.2	128.914	110.177	52.6884	31	24.4433	9.50653	11.0394	6.68502	11.7138	1	0.44074	0.231893	0.0859336	0.0769535	1
NM_170669.2	137.895	97.0606	51.1387	33	27.0163	19.8773	9.70128	6.17079	6.89049	1	0.435304	0.255436	0.12589	0.0555903	1
NM_172265.2	216.617	207.237	126.297	75	59.6074	22.47	22.4133	3.0854	2.7562	1	0.595945	0.317579	0.105893	0.0137821	1
NM_172300.3	144.764	151.275	83.6815	32	33.02	9.07441	10.7049	7.19926	6.89049	1	0.565342	0.219633	0.0668132	0.0475943	1
NM_172405.3	73.4386	47.2187	29.4435	18	10.2919	7.77807	4.01432	3.59963	0	1	0.488052	0.234482	0.0977346	0.0298335	1
NM_172410.2	122.574	83.9443	55.0128	41	36.8794	11.6671	13.3811	4.62809	4.1343	1	0.532765	0.377107	0.121288	0.0424292	1
NM_172565.2	232.467	200.242	96.0788	61	54.0326	20.3094	23.7514	12.8558	11.7138	1	0.44408	0.265843	0.101825	0.0567809	1
NM_172595.4	21.6617	19.2372	10.8476	8	4.71714	1.72846	1.33811	3.0854	0	1	0.530458	0.31094	0.0749791	0.0754394	1
NM_172598.3	45.9652	27.9814	20.9204	10	6.43246	9.50653	4.68338	1.5427	1.3781	1	0.565824	0.222221	0.191894	0.0394987	1
NM_172739.4	94.0437	71.7024	40.2911	30	20.5839	8.6423	8.02865	1.5427	3.44525	1	0.486179	0.305189	0.100581	0.0300939	1
NM_172766.3	57.0602	41.0977	25.5693	9	10.7208	7.77807	4.68338	5.14233	6.20144	1	0.520984	0.200909	0.126953	0.115567	1
NM_172839.4	78.1936	67.3303	43.3904	25	20.5839	12.5313	9.70128	7.19926	6.89049	1	0.596334	0.31324	0.152776	0.0968208	1
NM_173037.1	190.729	143.405	92.2046	75	47.6002	30.248	30.7765	9.77042	14.47	1	0.551902	0.366919	0.182635	0.0725471	1
NM_173180.3	62.8719	50.7163	34.8673	14	16.2956	5.61749	8.36318	3.59963	5.51239	1	0.613924	0.266714	0.123082	0.0802198	1
NM_173189.2	482.898	528.15	241.747	136	121.359	41.483	44.4921	10.7989	8.26859	1	0.47821	0.254547	0.0850357	0.0188591	1
NM_173432.2	125.215	85.6931	60.4366	28	27.874	10.8029	10.7049	6.17079	4.82334	1	0.573107	0.26492	0.101977	0.0521275	1
NM_173441.3	100.912	89.1908	51.1387	29	24.8722	6.48172	8.36318	3.0854	4.1343	1	0.538011	0.283384	0.0780888	0.0379778	1
NM_175135.4	39.6251	21.8605	17.0462	5	7.71895	2.59269	2.00716	1.02847	2.06715	1	0.554479	0.206861	0.0748118	0.0503469	1
NM_175229.3	203.409	159.144	88.3305	55	46.3137	20.3094	23.0824	6.17079	1.3781	1	0.487269	0.279445	0.119684	0.0208215	1
NM_175332.3	68.6836	48.0931	32.5428	20	10.2919	6.91384	6.69054	3.0854	4.1343	1	0.557351	0.259401	0.116499	0.0618248	1
NM_175335.3	15.3217	13.9907	7.74829	6	3.85947	0.432115	2.00716	1.02847	0	1	0.528669	0.336358	0.0832165	0.0350863	1
NM_175474.3	77.1369	54.214	41.8408	11	15.4379	7.34595	8.36318	1.02847	3.44525	1	0.637083	0.201277	0.119597	0.0340592	1
NM_175662.2	146.349	119.796	58.887	27	30.8758	10.3708	10.7049	5.14233	5.51239	1	0.442519	0.21746	0.0791887	0.0400336	1
NM_176838.2	11.095	4.3721	3.87414	2	1.71532	2.16057	0.669054	1.02847	0.689049	1	0.500952	0.240207	0.182945	0.111043	1
NM_176843.3	60.7585	58.5861	24.0197	22	18.0109	11.6671	6.02149	2.57116	4.1343	1	0.402526	0.335255	0.148214	0.0561857	1
NM_177045.3	129.97	88.3164	61.2115	31	29.5893	23.7663	19.068	12.8558	14.47	1	0.560835	0.277567	0.19623	0.125183	1
NM_177140.3	52.8335	49.8419	24.0197	16	10.2919	4.75326	4.68338	5.14233	3.44525	1	0.467876	0.256068	0.0919075	0.083638	1
NM_177150.2	481.313	401.359	201.455	94	77.6183	44.5078	41.4814	11.8273	15.1591	1	0.456467	0.19443	0.0974192	0.0305736	1
NM_177229.3	45.4368	41.0977	23.2449	15	13.7226	3.88903	6.02149	2.05693	2.06715	1	0.537239	0.33192	0.114527	0.0476582	1
NM_177239.2	19.5484	19.2372	9.29794	4	5.14597	3.88903	2.67622	0	4.82334	1	0.479453	0.235808	0.16927	0.124359	1
NM_177632.3	147.406	99.6839	50.3639	33	36.4506	13.3956	18.399	10.2847	6.89049	1	0.407657	0.281075	0.128676	0.0695098	1
NM_177806.3	57.5885	52.4652	22.47	17	15.4379	6.48172	8.36318	4.11386	2.7562	1	0.408347	0.294746	0.134888	0.0624246	1
NM_177815.3	137.895	128.54	72.0591	38	41.1677	15.124	15.0537	4.62809	4.1343	1	0.540913	0.297137	0.113265	0.0328875	1
NM_177899.3	98.2703	90.9397	56.5625	24	23.1568	7.77807	11.3739	2.57116	6.89049	1	0.597881	0.24923	0.101221	0.0500061	1
NM_178193.2	232.467	211.61	119.324	45	54.0326	20.7415	17.7299	4.11386	3.44525	1	0.537401	0.223008	0.0866324	0.0170221	1
NM_178197.2	44.9085	36.7256	19.3707	11	9.00544	3.88903	6.02149	2.05693	2.06715	1	0.474574	0.245062	0.121402	0.050519	1
NM_178198.2	366.136	313.042	147.992	74	69.4705	23.7663	26.0931	11.8273	15.8481	1	0.435798	0.211241	0.0734114	0.0407485	1
NM_178214.4	8.9817	6.12094	3.87414	1	2.57298	0.86423	1.00358	0	0.689049	1	0.513042	0.23658	0.123674	0.0456244	1
NM_178215.2	122.574	96.1862	55.0128	32	21.0127	14.2598	16.7264	10.2847	9.64669	1	0.502952	0.242333	0.141645	0.0911106	1
NM_178246.3	257.299	213.358	133.271	83	56.1768	31.1123	21.4097	14.9127	13.781	1	0.566316	0.295707	0.111593	0.0609652	1
NM_178398.4	274.206	248.335	127.072	74	60.4651	22.9021	20.7407	6.17079	8.26859	1	0.486361	0.257329	0.0835202	0.027633	1
NM_178598.2	20.0767	16.614	8.52312	9	1.71532	4.75326	2.34169	1.5427	3.44525	1	0.464593	0.292045	0.193372	0.135946	1
NM_178604.3	69.2119	65.5815	33.3176	16	12.8649	7.34595	5.35243	3.59963	4.1343	1	0.494351	0.214142	0.0942063	0.0573761	1
NM_178626.3	157.444	112.8	65.0856	52	36.8794	16.8525	15.3882	6.68502	8.95764	1	0.48168	0.328886	0.119302	0.0578835	1
NM_178645.4	37.5118	25.3582	17.8211	5	4.28831	1.29634	4.68338	0	0.689049	1	0.566918	0.147738	0.0951126	0.0109599	1
NM_178798.3	78.7219	74.3257	41.0659	28	15.4379	8.21018	7.02507	4.11386	4.1343	1	0.536642	0.28382	0.0995458	0.0538927	1
NM_178922.3	91.9303	65.5815	44.9401	33	26.5875	5.61749	7.35959	1.02847	2.06715	1	0.570625	0.378305	0.082388	0.0196532	1
NM_181278.2	104.082	93.5629	57.3373	26	30.447	9.50653	10.7049	2.57116	4.82334	1	0.580205	0.285598	0.102261	0.0374131	1
NM_181325.4	51.2485	32.3535	20.9204	16	11.5784	4.32115	3.6798	3.0854	0.689049	1	0.500475	0.329877	0.0957028	0.0451478	1
NM_181517.3	264.168	228.224	112.35	77	48.029	21.6057	17.7299	3.0854	4.1343	1	0.456345	0.253922	0.0798871	0.0146625	1
NM_181593.2	31.7001	32.3535	16.2714	5	3.00181	1.29634	2.67622	0.514233	0.689049	1	0.508056	0.124924	0.0620193	0.0187855	1
NM_183106.2	62.8719	48.0931	30.2183	22	18.4397	6.48172	9.70128	4.11386	3.44525	1	0.544646	0.364437	0.145839	0.0681216	1
NM_183358.4	83.477	81.321	37.9666	17	19.7262	7.77807	6.35601	1.02847	2.7562	1	0.460765	0.222856	0.0857661	0.0229655	1
NM_198019.2	107.78	83.9443	41.0659	21	26.1587	15.9882	14.7192	11.3131	10.3357	1	0.428384	0.245971	0.160164	0.112916	1
NM_198031.1	112.007	90.0652	49.589	28	26.1587	9.07441	7.35959	5.14233	4.82334	1	0.490805	0.268016	0.0813274	0.0493174	1
NM_198304.2	31.1718	25.3582	12.3973	5	6.00363	4.32115	2.67622	2.05693	1.3781	1	0.438609	0.194651	0.123782	0.0607648	1
NM_198605.3	64.4569	47.2187	33.3176	17	18.8685	9.93864	9.36676	4.62809	4.1343	1	0.596686	0.321185	0.17287	0.0784629	1
NM_198652.2	167.482	110.177	58.887	42	31.3046	15.9882	9.70128	5.14233	6.20144	1	0.424167	0.264009	0.0925218	0.040855	1
NM_198653.2	60.7585	48.9675	26.3442	16	15.0091	5.61749	4.01432	1.02847	2.7562	1	0.480181	0.282604	0.0877806	0.0344919	1
NM_199008.2	40.6818	29.7303	18.5959	8	8.57661	3.0248	4.34885	1.5427	0.689049	1	0.528202	0.235423	0.104721	0.0316955	1
NM_199035.2	80.8353	58.5861	35.6421	30	21.4415	3.88903	7.69412	2.57116	2.7562	1	0.511286	0.368964	0.0830802	0.0382105	1
NM_199199.3	178.577	105.805	60.4366	32	31.3046	11.235	14.3847	3.59963	4.82334	1	0.425038	0.222604	0.0900888	0.0296185	1
NM_199446.1	56.0035	41.0977	20.1455	13	11.5784	4.75326	4.01432	3.0854	5.51239	1	0.414939	0.253122	0.0902932	0.0885446	1
NM_207204.2	140.537	125.042	61.9863	25	25.301	14.2598	13.7156	2.05693	4.82334	1	0.466801	0.189401	0.105337	0.0259067	1
NM_207215.2	27.4734	27.9814	17.0462	10	6.00363	2.59269	2.34169	2.05693	0.689049	1	0.614779	0.288588	0.0889801	0.0495174	1
NR_015506.2	25.8884	16.614	13.1721	8	3.85947	2.59269	0.669054	2.05693	0	1	0.619828	0.279031	0.0767426	0.0483956	1
NR_015507.2	163.784	112.8	60.4366	40	20.155	13.8277	10.7049	6.17079	4.1343	1	0.437022	0.217493	0.0886983	0.0372584	1
NR_015538.1	128.385	108.428	59.6618	30	34.7353	20.7415	19.068	11.8273	14.47	1	0.503872	0.27336	0.168105	0.111047	1
NR_015577.1	66.5702	53.3396	34.8673	20	14.5802	6.48172	4.68338	2.57116	2.06715	1	0.581558	0.288385	0.0931125	0.0386817	1
NR_027810.1	59.1735	38.4745	21.6952	11	9.8631	4.75326	3.34527	2.05693	4.82334	1	0.444355	0.213656	0.082936	0.07046	1
NR_028573.1	682.081	706.531	414.533	259	132.937	57.0392	88.6497	46.2809	60.6363	1	0.597047	0.282251	0.104917	0.0769958	1
NR_029433.1	66.0419	34.1024	26.3442	10	7.29012	3.88903	3.34527	0	2.06715	1	0.526125	0.172652	0.0722388	0.0206417	1
NR_030252.1	144.764	97.0606	52.6884	33	23.5857	12.5313	9.36676	3.0854	2.7562	1	0.435757	0.233995	0.0905537	0.0241563	1
NR_030694.1	187.031	152.149	113.9	43	39.8812	15.9882	15.0537	5.14233	7.57954	1	0.671619	0.244358	0.0915207	0.0375078	1
NR_033199.1	36.9835	34.1024	17.8211	8	7.29012	3.45692	4.34885	0.514233	0	1	0.501396	0.215094	0.109808	0.00723397	1
NR_034038.1	160.086	140.782	62.7611	45	33.02	25.0627	23.7514	20.0551	22.7386	1	0.417202	0.259317	0.162245	0.142235	1
NR_037274.1	291.113	252.707	126.297	50	39.0236	14.2598	11.7084	7.19926	10.3357	1	0.464481	0.1637	0.0477515	0.0322441	1
NR_037960.1	88.232	76.0745	48.8142	38	23.5857	9.07441	9.70128	6.17079	4.82334	1	0.594185	0.374822	0.114272	0.0669124	1
NR_037961.1	77.1369	75.2001	38.7414	28	21.8704	6.04961	8.02865	5.65656	4.1343	1	0.508628	0.327369	0.0924152	0.064271	1
NR_038073.1	100.912	71.7024	38.7414	22	16.2956	8.21018	7.69412	4.11386	3.44525	1	0.448878	0.221856	0.0921377	0.0437919	1
NR_038081.2	250.959	207.237	144.118	89	76.7607	27.6554	35.1253	4.62809	11.0248	1	0.629067	0.361767	0.137017	0.0341619	1
NR_039582.1	269.451	210.735	127.847	70	57.0345	17.7167	21.7443	3.59963	6.89049	1	0.532488	0.264553	0.0821785	0.0218459	1
NR_039593.1	71.3252	54.214	28.6687	25	14.5802	7.34595	6.02149	2.05693	2.06715	1	0.456728	0.315282	0.10648	0.0328509	1
NR_039595.1	239.864	191.498	92.2046	56	42.4542	10.8029	21.0752	3.0854	5.51239	1	0.427504	0.22824	0.073901	0.0199317	1
NR_045057.1	27.4734	18.3628	13.9469	3	6.43246	2.16057	3.01074	1.5427	1.3781	1	0.608554	0.205786	0.112822	0.0637224	1
NR_045268.1	308.548	275.442	143.343	79	60.0363	23.3342	25.7586	9.25619	7.57954	1	0.49091	0.23808	0.0840644	0.0288288	1
NR_045473.1	60.2302	69.0792	34.0925	15	13.7226	5.61749	8.36318	3.0854	1.3781	1	0.527301	0.222123	0.108118	0.0345179	1
NR_045822.1	191.786	153.898	89.8801	38	34.3064	15.124	10.7049	5.65656	2.06715	1	0.520014	0.209169	0.0747183	0.0223433	1
NR_103491.1	305.378	264.075	144.118	96	84.0508	51.8538	53.1898	25.7116	31.6963	1	0.506164	0.316182	0.184464	0.100812	1
NR_106126.1	144.764	118.921	68.1849	30	28.3028	14.6919	8.02865	2.05693	3.44525	1	0.51717	0.221108	0.0861655	0.0208665	1
NR_134309.1	12.68	8.7442	4.64897	3	3.85947	0	1.67264	0.514233	0.689049	1	0.433992	0.320174	0.0780721	0.0561645	1
NM_001002239.3	197.597	149.526	66.6353	39	31.7335	12.0992	9.36676	5.65656	4.1343	1	0.383929	0.203771	0.0618397	0.0282057	2
NM_001004191.3	64.4569	49.8419	22.47	12	11.5784	4.75326	2.67622	1.02847	2.06715	1	0.39318	0.206288	0.0650005	0.0270835	2
NM_001004436.4	43.8518	24.4838	7.74829	5	6.43246	1.72846	2.34169	0.514233	4.82334	1	0.226772	0.167299	0.0595612	0.0781083	2
NM_001007567.2	431.121	359.387	151.092	78	73.33	28.5196	27.7657	14.3985	5.51239	1	0.382265	0.191434	0.0712015	0.0251875	2
NM_001012273.1	71.3252	48.9675	17.8211	13	11.5784	4.75326	3.01074	2.05693	1.3781	1	0.296295	0.204322	0.0645426	0.0285556	2
NM_001018042.3	15.8501	23.6093	6.19863	1	2.14415	0.86423	2.34169	2.05693	0.689049	1	0.314178	0.0796807	0.081246	0.06959	2
NM_001024205.2	797.258	629.582	208.429	97	92.6274	32.4086	29.4384	15.427	19.9824	1	0.292155	0.1329	0.0433454	0.0248167	2
NM_001024526.2	103.554	90.9397	31.768	18	9.8631	5.18538	3.01074	3.59963	1.3781	1	0.326674	0.14326	0.0421409	0.0255933	2
NM_001024728.2	73.4386	50.7163	20.1455	10	8.14778	4.32115	4.01432	1.5427	2.06715	1	0.324523	0.14617	0.0671377	0.0290753	2
NM_001025392.1	297.453	250.084	108.476	77	48.4579	19.4452	22.0788	8.22772	5.51239	1	0.396233	0.229131	0.0758377	0.0250944	2
NM_001025582.2	13.7367	8.7442	3.87414	3	3.43064	2.16057	1.67264	0.514233	0	1	0.344661	0.286049	0.17051	0.0228742	2
NM_001033908.1	38.5685	27.107	10.8476	4	3.43064	2.59269	2.00716	0.514233	0	1	0.330339	0.113142	0.0700391	0.0078299	2
NM_001034862.2	66.0419	47.2187	14.7217	9	9.43427	1.29634	4.34885	0.514233	0.689049	1	0.259962	0.16276	0.0498426	0.010624	2
NM_001035226.1	204.466	153.898	65.8604	46	39.8812	12.9634	11.3739	9.77042	4.1343	1	0.367562	0.239648	0.0679125	0.0388006	2
NM_001037746.3	120.989	85.6931	34.8673	27	18.8685	7.34595	12.3775	3.59963	2.7562	1	0.337401	0.221928	0.095429	0.0307517	2
NM_001037999.2	47.5502	41.0977	12.3973	10	9.00544	1.72846	4.34885	1.5427	4.1343	1	0.279697	0.214392	0.0685556	0.0640398	2
NM_001039129.4	127.329	74.3257	34.0925	18	16.7244	7.34595	6.69054	2.05693	3.44525	1	0.338128	0.172197	0.0696067	0.0272852	2
NM_001039551.1	51.7768	43.721	16.2714	9	5.14597	3.45692	3.01074	1.5427	1.3781	1	0.34077	0.148129	0.0677257	0.0305849	2
NM_001040131.2	377.76	306.921	138.694	67	54.0326	24.1984	23.0824	7.71349	11.7138	1	0.405136	0.176772	0.0690552	0.0283743	2
NM_001042484.1	20.6051	20.9861	7.74829	2	2.57298	2.16057	1.00358	1.02847	0	1	0.372593	0.109951	0.0760776	0.024728	2
NM_001042527.2	52.8335	46.3442	16.2714	6	8.57661	2.59269	3.01074	1.02847	1.3781	1	0.328126	0.146975	0.0564989	0.0242652	2
NM_001042591.1	273.149	205.489	82.9067	48	49.7443	15.5561	15.0537	12.8558	11.0248	1	0.346428	0.204214	0.063952	0.0498928	2
NM_001042634.2	169.596	138.158	51.1387	53	37.3083	15.5561	17.3954	16.9697	11.0248	1	0.332335	0.293443	0.107071	0.0909638	2
NM_001048250.2	53.8902	33.228	16.2714	13	11.1496	3.45692	3.6798	1.5427	0	1	0.373548	0.277205	0.08192	0.0177081	2
NM_001079694.1	165.369	105.805	53.4632	35	27.4452	13.3956	10.0358	7.19926	8.26859	1	0.394309	0.230277	0.0864072	0.0570404	2
NM_001079824.1	151.632	146.903	44.9401	22	27.874	9.93864	5.35243	2.57116	5.51239	1	0.301071	0.167063	0.0512204	0.0270774	2
NM_001081081.2	569.545	398.735	163.489	96	68.6129	25.4948	40.1432	14.3985	13.781	1	0.337689	0.170005	0.0677882	0.0291026	2
NM_001081202.1	276.848	212.484	82.9067	41	26.1587	11.6671	15.7228	7.71349	3.44525	1	0.338857	0.137246	0.055974	0.022804	2
NM_001081221.1	64.4569	61.2094	24.7945	15	12.4361	4.75326	5.01791	2.57116	0.689049	1	0.394609	0.218325	0.0777549	0.0259434	2
NM_001081240.3	30.1151	41.0977	10.0728	7	3.85947	2.16057	1.33811	1.02847	1.3781	1	0.282892	0.152493	0.0491299	0.033794	2
NM_001081259.1	165.897	132.037	56.5625	22	19.2974	7.34595	12.043	5.65656	9.64669	1	0.379697	0.138612	0.0650778	0.0513644	2
NM_001081429.1	114.649	95.3118	33.3176	23	30.0181	9.50653	5.35243	4.11386	4.1343	1	0.317371	0.252515	0.0707703	0.0392843	2
NM_001081475.1	283.188	203.74	93.7543	51	39.0236	16.8525	12.3775	9.25619	5.51239	1	0.385085	0.184881	0.0600294	0.0303301	2
NM_001082548.1	115.177	105.805	44.9401	31	19.7262	9.07441	10.0358	3.59963	0	1	0.406731	0.229549	0.0864787	0.0162892	2
NM_001102455.1	137.895	87.442	43.3904	21	22.728	11.6671	14.3847	10.2847	5.51239	1	0.385115	0.194056	0.115612	0.0701039	2
NM_001109745.1	163.784	164.391	65.0856	38	23.1568	14.6919	14.0501	2.05693	6.20144	1	0.396652	0.186354	0.0875815	0.0251646	2
NM_001113423.2	66.5702	89.1908	26.3442	28	24.0145	8.21018	6.69054	2.57116	5.51239	1	0.338264	0.333938	0.095664	0.0518972	2
NM_001114085.1	34.3418	29.7303	11.6224	10	6.86129	5.18538	4.01432	1.5427	1.3781	1	0.362792	0.263161	0.143584	0.0455861	2
NM_001114119.1	268.923	222.977	89.8801	57	45.8849	22.0379	19.4026	8.22772	6.20144	1	0.365441	0.209158	0.0842457	0.0293336	2
NM_001122667.2	27.4734	17.4884	6.97346	3	3.43064	0.86423	1.33811	0.514233	2.06715	1	0.310195	0.143025	0.0489824	0.0574127	2
NM_001122873.1	45.9652	41.9721	15.4966	4	6.43246	3.0248	2.34169	0.514233	0	1	0.352446	0.118635	0.0610264	0.00584772	2
NM_001127233.1	257.828	160.893	68.1849	42	30.447	14.2598	13.0466	3.0854	6.20144	1	0.325682	0.17302	0.0652137	0.0221791	2
NM_001130169.1	116.234	71.7024	27.119	11	10.7208	5.18538	4.68338	3.0854	2.06715	1	0.288598	0.115575	0.0525112	0.0274165	2
NM_001130408.1	120.46	81.321	40.2911	21	24.0145	8.21018	7.02507	1.5427	3.44525	1	0.399354	0.223085	0.0755037	0.0247195	2
NM_001130868.2	28.5301	19.2372	6.97346	1	2.14415	2.16057	0	0	0	1	0.291976	0.0658222	0.0452312	0	2
NM_001134692.2	53.8902	45.4698	17.8211	17	8.57661	3.0248	2.00716	1.02847	1.3781	1	0.358717	0.257414	0.0506438	0.0242206	2
NM_001146048.1	16.3784	9.61862	4.64897	5	1.28649	0.86423	1.67264	0.514233	1.3781	1	0.357654	0.241816	0.097583	0.0727903	2
NM_001146222.1	35.3985	41.9721	13.9469	7	6.00363	2.16057	3.34527	1.02847	0.689049	1	0.360522	0.168069	0.071162	0.0221985	2
NM_001146223.1	35.3985	41.9721	13.9469	7	6.00363	2.16057	3.34527	1.02847	0.689049	1	0.360522	0.168069	0.071162	0.0221985	2
NM_001146308.1	25.3601	22.7349	9.29794	5	5.14597	2.59269	1.67264	2.57116	2.06715	1	0.386649	0.210957	0.0886854	0.0964406	2
NM_001159616.1	0.528335	0	0	0	0	0	0	0	0	1	0	0	0	0	2
NM_001160239.2	43.8518	48.9675	19.3707	7	6.00363	5.18538	4.68338	5.14233	1.3781	1	0.417385	0.140096	0.106322	0.0702486	2
NM_001161413.1	41.7385	30.6047	13.1721	6	5.14597	1.29634	2.34169	1.02847	2.06715	1	0.364156	0.154071	0.0502886	0.0427907	2
NM_001161419.1	54.4185	37.6	11.6224	4	3.00181	3.0248	2.00716	3.59963	0.689049	1	0.252611	0.0760913	0.0546842	0.0466066	2
NM_001161854.2	68.6836	46.3442	23.2449	14	11.1496	5.61749	5.01791	3.59963	0	1	0.404161	0.218639	0.0924594	0.0312935	2
NM_001163319.1	73.9669	72.5768	27.119	21	12.4361	5.18538	5.01791	4.11386	3.44525	1	0.370115	0.228165	0.0696262	0.0515826	2
NM_001163434.1	280.018	229.972	71.2842	47	34.7353	21.1736	21.0752	14.3985	18.6043	1	0.279552	0.160268	0.0828425	0.0647127	2
NM_001163478.1	268.394	179.256	71.2842	46	31.3046	25.0627	21.7443	15.9412	17.2262	1	0.318482	0.17269	0.104561	0.0740923	2
NM_001163485.1	146.877	122.419	55.0128	17	23.5857	8.6423	11.3739	1.5427	6.20144	1	0.408568	0.15071	0.074328	0.028757	2
NM_001163531.1	43.8518	42.8466	12.3973	10	9.43427	1.72846	3.01074	0	0.689049	1	0.285986	0.22416	0.0546631	0.00794766	2
NM_001163701.1	96.6853	81.321	37.1918	20	13.7226	6.04961	5.68696	1.5427	1.3781	1	0.41787	0.189446	0.0659334	0.0164084	2
NM_001164237.1	87.1753	68.2047	30.9931	17	17.1532	5.18538	6.69054	4.62809	3.44525	1	0.398933	0.219804	0.0764314	0.0519587	2
NM_001164370.1	120.989	85.6931	34.8673	27	18.8685	7.34595	12.3775	3.59963	2.7562	1	0.337401	0.221928	0.095429	0.0307517	2
NM_001164581.1	161.671	119.796	36.4169	23	19.7262	8.6423	9.70128	2.57116	2.06715	1	0.258766	0.151799	0.0651716	0.0164791	2
NM_001164625.1	25.3601	19.2372	5.4238	3	1.28649	0.86423	1.00358	0	0	1	0.243234	0.0961154	0.0418817	0	2
NM_001165991.1	16.9067	17.4884	6.97346	2	4.28831	0.86423	1.33811	0	0	1	0.405491	0.182826	0.0640305	0	2
NM_001166406.1	173.294	135.535	57.3373	38	26.5875	8.21018	8.6977	2.57116	4.1343	1	0.371321	0.209137	0.0547484	0.0217125	2
NM_001166482.1	11.095	9.61862	4.64897	0	3.00181	0.86423	1.67264	0	0	1	0.44888	0.14492	0.122473	0	2
NM_001167694.2	123.63	89.1908	44.9401	22	24.0145	7.34595	12.712	5.14233	2.7562	1	0.422327	0.216212	0.094248	0.0371134	2
NM_001168659.1	29.5868	34.9768	8.52312	5	6.00363	2.59269	3.34527	0	1.3781	1	0.264022	0.170431	0.0919708	0.0213448	2
NM_001168672.1	66.5702	57.7117	25.5693	14	10.7208	4.75326	7.02507	3.59963	4.82334	1	0.411473	0.198909	0.0947711	0.0677731	2
NM_001170552.1	32.7568	13.9907	8.52312	8	6.00363	1.72846	4.01432	1.5427	1.3781	1	0.364645	0.299559	0.122847	0.0624803	2
NM_001170953.1	45.9652	34.1024	13.1721	13	5.14597	4.32115	3.34527	2.57116	2.7562	1	0.329024	0.226633	0.0957494	0.0665358	2
NM_001170966.1	36.4551	36.7256	11.6224	11	7.29012	1.29634	2.00716	0	0.689049	1	0.317636	0.249931	0.0451417	0.00941572	2
NM_001170981.1	157.444	92.6885	45.7149	38	30.8758	12.0992	18.0645	7.71349	9.64669	1	0.365526	0.275357	0.120591	0.069404	2
NM_001171024.1	88.232	61.2094	24.7945	21	9.43427	8.21018	9.70128	4.11386	6.89049	1	0.331829	0.203654	0.119856	0.0736366	2
NM_001172074.1	20.6051	18.3628	6.97346	3	5.14597	2.16057	1.67264	2.57116	1.3781	1	0.357908	0.209043	0.0983684	0.101347	2
NM_001172561.1	34.3418	15.7396	4.64897	6	2.14415	1.72846	0.669054	1.5427	0	1	0.185657	0.162619	0.0478724	0.0308038	2
NM_001177307.1	271.564	229.098	96.8536	47	45.8849	13.8277	17.7299	6.68502	9.64669	1	0.386902	0.185524	0.0630317	0.0326202	2
NM_001177633.1	16.9067	11.3675	5.4238	3	2.57298	2.16057	1.33811	0	0.689049	1	0.383657	0.197105	0.123741	0.0243703	2
NM_001177707.1	40.6818	24.4838	15.4966	4	3.00181	1.29634	1.00358	0	0.689049	1	0.475606	0.107447	0.0352936	0.0105738	2
NM_001190436.1	49.6635	52.4652	21.6952	9	7.29012	5.18538	5.01791	5.14233	1.3781	1	0.42486	0.159506	0.0999061	0.0638452	2
NM_001199105.1	149.519	126.791	45.7149	45	27.0163	12.5313	13.0466	7.19926	4.1343	1	0.330896	0.260636	0.0925696	0.0410176	2
NM_001199188.1	479.2	354.14	144.893	99	65.1822	30.248	34.4563	16.4554	17.2262	1	0.34774	0.197017	0.0776446	0.0404177	2
NM_001199296.1	140.537	107.554	38.7414	18	18.0109	9.93864	10.0358	5.65656	4.82334	1	0.312317	0.145152	0.0805127	0.0422422	2
NM_001199431.1	33.8135	22.7349	3.87414	6	4.71714	2.59269	0.669054	0	1.3781	1	0.137021	0.189522	0.0576806	0.0243703	2
NM_001199484.1	5.28335	1.74884	0	3	0.857661	0.432115	1.67264	2.57116	0.689049	1	0	0.548572	0.299302	0.463613	2
NM_001199485.1	49.6635	34.9768	10.0728	4	4.71714	1.29634	3.34527	1.02847	1.3781	1	0.238014	0.10299	0.0548393	0.0284328	2
NM_001205157.1	8.9817	12.2419	1.54966	0	0.857661	1.29634	1.00358	0	0.689049	1	0.146032	0.0404108	0.108367	0.0324662	2
NM_001252260.1	170.652	125.916	41.8408	17	17.5821	4.75326	6.69054	2.05693	7.57954	1	0.282166	0.116607	0.0385874	0.0324932	2
NM_001252625.1	53.8902	59.4605	19.3707	12	6.00363	2.16057	2.67622	0	2.06715	1	0.341784	0.158831	0.042671	0.0182367	2
NM_001252658.1	176.992	125.042	48.8142	27	21.8704	7.34595	11.7084	3.0854	4.82334	1	0.323236	0.161804	0.0630869	0.0261849	2
NM_001253834.1	24.8318	32.3535	3.87414	10	7.29012	0.86423	1.67264	0	0.689049	1	0.135494	0.302353	0.0443622	0.0120494	2
NM_001254951.1	32.2284	15.7396	6.19863	5	8.14778	0.86423	3.01074	0.514233	0	1	0.258449	0.274095	0.0807825	0.0107203	2
NM_001271016.1	26.9451	20.9861	7.74829	5	5.14597	3.45692	2.34169	0.514233	2.06715	1	0.323309	0.211678	0.120978	0.053856	2
NM_001271567.1	39.0968	37.6	11.6224	14	8.57661	4.32115	3.6798	0.514233	2.06715	1	0.303075	0.294362	0.104319	0.0336569	2
NM_001271603.1	287.943	222.977	90.655	43	38.1659	9.93864	8.6977	6.68502	0.689049	1	0.35487	0.158862	0.0364761	0.0144329	2
NM_001276408.1	89.817	95.3118	29.4435	18	12.8649	3.88903	3.6798	1.5427	2.7562	1	0.318087	0.166721	0.0408842	0.0232211	2
NM_001277231.1	50.1918	33.228	10.8476	5	4.28831	1.29634	2.34169	0	0.689049	1	0.260073	0.111344	0.0436112	0.00826002	2
NM_001278115.1	110.95	88.3164	38.7414	18	15.4379	4.32115	7.69412	3.0854	4.82334	1	0.38884	0.167805	0.0602974	0.0396892	2
NM_001281974.1	359.796	311.293	127.072	78	58.321	20.3094	19.068	3.59963	8.95764	1	0.378703	0.203134	0.0586769	0.0187118	2
NM_001284359.1	54.9469	42.8466	16.2714	19	9.43427	5.18538	3.6798	2.05693	0.689049	1	0.332771	0.290759	0.0906521	0.0280794	2
NM_001286260.1	93.5153	74.3257	33.3176	10	16.2956	6.04961	5.35243	2.57116	2.7562	1	0.397014	0.156669	0.0679336	0.0317405	2
NM_001287581.1	165.897	112.8	48.8142	33	26.1587	6.91384	7.69412	1.02847	6.20144	1	0.350303	0.212268	0.0524151	0.0259418	2
NM_001288586.2	96.157	95.3118	22.47	16	17.1532	6.91384	7.02507	0.514233	2.7562	1	0.234712	0.173152	0.0727999	0.0170807	2
NM_001289630.1	73.9669	39.3489	16.2714	14	8.57661	6.91384	5.01791	0.514233	5.51239	1	0.287187	0.199236	0.105296	0.0531843	2
NM_001289848.1	80.8353	74.3257	23.2449	16	24.4433	6.48172	7.35959	4.62809	3.44525	1	0.299623	0.260654	0.0892062	0.052032	2
NM_001289859.1	75.5519	67.3303	30.9931	17	9.8631	5.18538	4.34885	3.59963	2.06715	1	0.433828	0.188009	0.0667279	0.0396605	2
NM_001290127.1	241.978	150.4	70.5094	42	32.5911	11.6671	12.043	7.71349	4.1343	1	0.359396	0.1901	0.0604267	0.0301948	2
NM_001290380.1	558.979	488.801	178.985	81	74.6165	29.3838	24.4205	21.5978	15.1591	1	0.341647	0.14852	0.0513508	0.0350807	2
NM_001290466.1	517.768	438.959	121.648	68	54.4615	20.3094	19.068	5.14233	10.3357	1	0.254301	0.128	0.0411585	0.0161781	2
NM_001290530.1	357.155	298.177	59.6618	33	25.7298	17.2846	15.3882	14.9127	13.781	1	0.182081	0.0896185	0.0498569	0.043785	2
NM_001290701.1	35.3985	25.3582	11.6224	6	9.00544	3.88903	2.34169	2.05693	2.7562	1	0.38259	0.246976	0.102552	0.0792198	2
NM_001293741.1	11.095	13.9907	3.87414	5	1.71532	0.432115	0.669054	2.05693	0.689049	1	0.308872	0.267695	0.0438962	0.109464	2
NM_001301164.1	11.095	7.86978	2.32449	0	1.28649	0.86423	1.33811	0.514233	0	1	0.245137	0.0678357	0.116128	0.0271151	2
NM_001301176.1	16.3784	16.614	4.64897	2	2.57298	1.72846	1.00358	0	0	1	0.281821	0.138607	0.0828083	0	2
NM_001301340.1	183.332	190.624	68.9598	34	39.8812	16.4204	14.0501	5.65656	3.44525	1	0.368812	0.197567	0.0814816	0.0243393	2
NM_001301643.1	29.5868	26.2326	6.97346	5	5.14597	0.86423	1.67264	0	0.689049	1	0.249858	0.181764	0.0454478	0.0123443	2
NM_001301721.1	39.0968	26.2326	11.6224	3	4.28831	0.432115	2.67622	2.05693	0	1	0.35581	0.111562	0.0475794	0.0314855	2
NM_001302129.1	50.1918	42.8466	17.0462	7	6.00363	3.0248	6.35601	2.57116	2.7562	1	0.366434	0.139766	0.100827	0.0572598	2
NM_001304269.1	170.124	146.028	58.887	33	22.728	8.21018	8.36318	4.62809	5.51239	1	0.372523	0.17627	0.0524221	0.0320747	2
NM_001310070.1	28.0018	25.3582	9.29794	12	6.86129	1.72846	4.34885	2.05693	0.689049	1	0.348499	0.353473	0.113893	0.0514614	2
NM_001310548.1	490.295	395.238	171.237	96	80.6201	24.1984	32.7837	8.74195	10.3357	1	0.386744	0.199451	0.0643478	0.0215437	2
NM_001310609.1	113.592	100.558	46.4897	17	19.7262	11.235	8.36318	6.17079	7.57954	1	0.434178	0.171497	0.0915159	0.0642088	2
NM_001310612.1	34.8701	25.3582	10.0728	4	7.71895	1.72846	2.34169	1.02847	0.689049	1	0.334486	0.194575	0.0675787	0.0285167	2
NM_001310618.1	69.2119	60.335	19.3707	28	18.0109	7.77807	7.69412	3.59963	2.7562	1	0.299053	0.355168	0.119433	0.049062	2
NM_001310726.1	240.393	229.098	86.006	57	52.3173	25.9269	16.0573	12.3416	11.0248	1	0.36638	0.232842	0.089425	0.0497696	2
NM_001310841.1	0.528335	0.87442	0	0	0	0	0	0	0.689049	1	0	0	0	0.491211	2
NM_001311093.1	184.917	127.665	54.238	31	30.8758	9.93864	16.0573	5.14233	6.89049	1	0.347032	0.19795	0.083165	0.0384948	2
NM_001311100.1	10.5667	9.61862	1.54966	2	1.71532	0.432115	1.00358	0	0	1	0.153543	0.184061	0.0711257	0	2
NM_001311101.1	103.025	114.549	37.9666	20	20.155	6.91384	10.3703	4.11386	2.06715	1	0.348999	0.184558	0.0794403	0.0284087	2
NM_001311143.1	46.4935	35.8512	13.1721	7	9.00544	3.45692	3.01074	1.02847	3.44525	1	0.319926	0.194371	0.0785438	0.0543291	2
NM_001316711.1	23.7751	23.6093	6.19863	5	4.28831	1.29634	2.00716	0	0.689049	1	0.261632	0.19602	0.0697172	0.0145417	2
NM_001316753.1	63.4002	44.5954	19.3707	8	13.7226	5.61749	5.01791	3.59963	1.3781	1	0.358732	0.201143	0.0984799	0.0460919	2
NM_001316995.1	240.921	187.126	55.0128	28	17.5821	11.235	10.0358	5.65656	0	1	0.257041	0.106489	0.0496927	0.0132148	2
NM_001317217.1	85.062	63.8326	12.3973	14	11.1496	2.16057	5.68696	5.14233	4.82334	1	0.166524	0.168909	0.0527053	0.066931	2
NM_001320725.1	105.139	89.1908	39.5163	19	15.4379	6.91384	6.69054	2.05693	4.1343	1	0.406693	0.177214	0.0700068	0.0318594	2
NM_001324510.1	52.8335	35.8512	17.8211	13	10.2919	5.61749	4.01432	1.02847	1.3781	1	0.401897	0.262637	0.108607	0.0271362	2
NM_007393.5	800.428	696.913	185.959	106	94.3427	35.0013	35.4599	16.4554	22.0496	1	0.248386	0.133799	0.0470576	0.0257156	2
NM_007481.3	63.9286	52.4652	20.1455	7	10.7208	2.59269	4.01432	2.05693	0.689049	1	0.346162	0.152248	0.0567643	0.0235922	2
NM_007564.5	244.091	202.865	60.4366	42	36.8794	10.8029	17.3954	8.74195	9.64669	1	0.270437	0.176481	0.0630896	0.0411419	2
NM_007569.2	275.791	210.735	88.3305	49	31.7335	15.5561	10.0358	11.8273	13.0919	1	0.363107	0.165939	0.0526014	0.0512188	2
NM_007591.3	430.065	337.526	130.171	70	70.757	33.2728	25.7586	12.8558	17.2262	1	0.339168	0.183375	0.0769048	0.0391902	2
NM_007634.4	30.6434	19.2372	9.29794	7	3.43064	0.86423	2.34169	1.02847	4.1343	1	0.372807	0.209112	0.0642718	0.103502	2
NM_007659.3	91.9303	80.4466	19.3707	14	15.0091	7.77807	5.01791	2.05693	2.06715	1	0.224748	0.168289	0.0742325	0.0239248	2
NM_007687.5	636.116	409.228	155.741	87	78.476	24.1984	30.7765	17.9981	19.9824	1	0.29797	0.158298	0.0525903	0.0363331	2
NM_007830.4	36.4551	35.8512	7.74829	8	7.29012	1.72846	3.6798	1.5427	4.1343	1	0.214318	0.211463	0.0747964	0.0785131	2
NM_007836.1	450.67	265.824	137.145	85	58.7498	26.7911	26.0931	8.74195	10.3357	1	0.382822	0.20063	0.0738098	0.0266265	2
NM_007840.3	200.767	127.665	61.9863	29	25.301	16.8525	10.3703	5.65656	6.20144	1	0.377467	0.165334	0.0828871	0.0361048	2
NM_007853.4	206.051	192.372	79.8074	45	46.3137	19.8773	17.3954	5.65656	8.26859	1	0.400616	0.229188	0.0935505	0.0349507	2
NM_007907.2	123.63	94.4373	37.1918	14	16.7244	4.32115	5.68696	3.0854	3.44525	1	0.341103	0.140894	0.0458945	0.0299478	2
NM_007984.2	145.821	125.042	38.7414	25	16.7244	7.77807	12.712	5.14233	2.7562	1	0.28606	0.154043	0.0756476	0.0291606	2
NM_008084.3	95.1003	55.0884	28.6687	17	14.5802	4.32115	7.69412	2.57116	5.51239	1	0.381768	0.21027	0.0800011	0.0538226	2
NM_008131.4	140.009	96.1862	41.8408	23	20.155	13.3956	11.3739	4.62809	5.51239	1	0.35429	0.182709	0.104869	0.0429327	2
NM_008138.4	44.3802	35.8512	14.7217	10	10.2919	5.18538	2.00716	1.02847	2.06715	1	0.366982	0.252918	0.0896475	0.0385836	2
NM_008188.2	40.6818	41.0977	14.7217	8	9.00544	0.86423	2.67622	0	0.689049	1	0.360035	0.207942	0.0432926	0.00842569	2
NM_008258.1	120.46	69.9536	33.3176	16	15.8667	6.04961	9.36676	3.0854	6.89049	1	0.349949	0.167355	0.0809624	0.0523905	2
NM_008298.6	59.1735	45.4698	13.1721	11	9.8631	3.45692	6.02149	2.05693	2.06715	1	0.251752	0.199373	0.0905782	0.0394108	2
NM_008302.3	256.771	216.856	73.6087	35	22.2992	13.8277	11.7084	3.59963	8.95764	1	0.31083	0.12098	0.0539161	0.026513	2
NM_008416.3	174.351	120.67	57.3373	23	21.4415	12.5313	11.7084	5.65656	7.57954	1	0.388701	0.150639	0.082163	0.044865	2
NM_008452.2	1924.73	1627.3	615.989	367	251.724	74.7559	83.2972	29.3113	28.9401	1	0.346839	0.174189	0.0444967	0.0163995	2
NM_008467.4	77.6653	46.3442	20.9204	20	10.2919	4.32115	6.02149	0.514233	2.06715	1	0.3374	0.244271	0.0834019	0.020816	2
NM_008503.5	649.852	543.015	204.555	112	87.0526	25.9269	29.4384	9.77042	9.64669	1	0.342963	0.166869	0.0464136	0.0162777	2
NM_008540.2	171.181	123.293	54.238	45	33.02	18.1488	18.7335	14.9127	13.781	1	0.368372	0.264947	0.125248	0.0974407	2
NM_008562.3	241.978	195.87	81.357	48	39.4524	20.3094	20.4061	8.22772	10.3357	1	0.371623	0.199733	0.0929902	0.0423971	2
NM_008577.4	504.032	463.442	155.741	88	82.7643	23.3342	29.7729	6.68502	9.64669	1	0.321953	0.176505	0.0548925	0.0168808	2
NM_008652.2	316.473	235.219	111.575	70	55.748	39.7546	35.1253	28.797	35.1415	1	0.404484	0.227932	0.135728	0.115895	2
NM_008654.2	297.453	232.596	94.5291	79	58.7498	20.3094	22.7478	4.11386	7.57954	1	0.356681	0.259882	0.0812327	0.022061	2
NM_008655.1	87.1753	62.9582	27.8938	22	10.7208	6.91384	5.35243	3.59963	2.7562	1	0.371587	0.217944	0.0817024	0.0423345	2
NM_008715.2	317.529	264.949	111.575	61	61.7516	16.8525	18.7335	6.68502	6.89049	1	0.383105	0.21074	0.0610941	0.0233065	2
NM_008743.2	31.7001	26.2326	8.52312	4	4.71714	0.432115	1.00358	0	0	1	0.294242	0.15047	0.0247821	0	2
NM_008774.3	237.222	161.768	75.9332	36	30.8758	15.5561	14.7192	6.17079	4.82334	1	0.380627	0.167613	0.0758799	0.0275549	2
NM_008775.3	57.0602	34.9768	14.7217	12	8.57661	3.45692	4.01432	1.5427	1.3781	1	0.319909	0.223569	0.0811765	0.031735	2
NM_008838.1	59.7019	60.335	24.7945	14	13.2937	3.0248	4.01432	1.02847	0.689049	1	0.413115	0.227378	0.0586414	0.0143082	2
NM_008907.1	131.555	127.665	18.5959	13	12.4361	3.0248	4.01432	1.5427	1.3781	1	0.143475	0.0981252	0.027155	0.0112676	2
NM_009004.4	167.482	130.289	56.5625	37	26.5875	7.77807	7.69412	2.57116	3.44525	1	0.379906	0.213545	0.0519601	0.0202048	2
NM_009076.3	185.446	169.637	71.2842	30	22.2992	9.93864	9.03223	1.02847	1.3781	1	0.401507	0.147287	0.0534266	0.00677747	2
NM_009078.2	184.389	160.019	68.1849	42	31.3046	13.3956	10.7049	2.57116	2.7562	1	0.395955	0.212843	0.0699764	0.0154682	2
NM_009081.2	107.78	73.4513	24.0197	11	10.7208	3.45692	7.35959	0.514233	2.06715	1	0.265072	0.119851	0.0596834	0.0142435	2
NM_009083.4	146.877	122.419	55.0128	17	23.5857	8.6423	11.3739	1.5427	6.20144	1	0.408568	0.15071	0.074328	0.028757	2
NM_009091.2	240.393	229.098	86.006	57	52.3173	25.9269	16.0573	12.3416	11.0248	1	0.36638	0.232842	0.089425	0.0497696	2
NM_009092.3	136.839	99.6839	39.5163	15	15.4379	4.32115	8.36318	3.0854	2.7562	1	0.334144	0.128689	0.0536284	0.0246978	2
NM_009095.2	390.44	310.419	137.145	76	46.3137	15.9882	18.7335	6.68502	8.95764	1	0.391362	0.17452	0.0495417	0.0223193	2
NM_009096.3	248.318	223.851	68.1849	35	31.7335	12.9634	12.043	4.62809	4.1343	1	0.288816	0.141334	0.0529607	0.0185577	2
NM_009104.2	31.7001	20.9861	10.8476	10	3.00181	2.59269	1.33811	1.5427	2.06715	1	0.411782	0.246778	0.0746077	0.068516	2
NM_009201.2	126.8	132.912	35.6421	27	20.155	7.34595	9.36676	7.19926	6.89049	1	0.274474	0.181566	0.0643509	0.0542514	2
NM_009260.2	78.7219	65.5815	27.8938	17	15.8667	2.16057	6.69054	1.5427	2.06715	1	0.3866	0.227761	0.0613368	0.0250157	2
NM_009358.3	49.1352	42.8466	17.8211	11	9.43427	3.88903	3.6798	1.02847	2.06715	1	0.387491	0.222156	0.0822862	0.0336546	2
NM_009366.4	562.149	400.484	192.158	92	77.6183	25.4948	33.1182	13.8843	16.5372	1	0.399233	0.176203	0.0608882	0.0316023	2
NM_009469.3	188.087	130.289	51.9135	37	21.8704	7.34595	10.0358	3.0854	5.51239	1	0.326115	0.184908	0.0545951	0.0270052	2
NM_009502.4	150.576	122.419	56.5625	36	27.0163	11.6671	11.0394	6.17079	2.06715	1	0.414386	0.230834	0.0831757	0.0301762	2
NM_009510.2	85.062	64.7071	20.9204	13	10.7208	9.07441	6.69054	2.57116	1.3781	1	0.279369	0.158382	0.105262	0.026369	2
NM_009665.5	357.155	255.331	94.5291	81	51.0308	31.1123	26.4276	11.8273	11.7138	1	0.308674	0.215566	0.093945	0.0384355	2
NM_009687.2	93.5153	75.2001	27.119	19	8.57661	5.61749	4.68338	2.57116	0.689049	1	0.321476	0.16345	0.0610547	0.0193237	2
NM_009840.3	130.499	104.93	44.1652	31	24.8722	6.48172	6.02149	2.05693	2.7562	1	0.375189	0.237321	0.0531082	0.0204441	2
NM_009864.3	105.139	90.0652	37.1918	25	24.0145	7.77807	7.02507	4.11386	3.44525	1	0.381056	0.251094	0.0758342	0.0387242	2
NM_009903.2	42.2668	27.107	11.6224	12	7.71895	5.18538	4.34885	2.05693	3.44525	1	0.335067	0.284242	0.137433	0.079312	2
NM_010139.3	49.1352	38.4745	16.2714	11	11.1496	5.18538	4.68338	2.05693	5.51239	1	0.371452	0.252821	0.112645	0.0863983	2
NM_010239.2	359.268	282.438	124.747	69	63.0381	26.7911	24.0859	10.2847	14.47	1	0.3888	0.205761	0.0792841	0.0385764	2
NM_010306.3	29.5868	27.107	12.3973	5	4.28831	3.88903	3.6798	1.02847	1.3781	1	0.437341	0.163833	0.133504	0.0424485	2
NM_010436.2	534.147	407.48	164.264	88	64.3246	36.7298	23.4169	13.8843	14.47	1	0.348894	0.161768	0.0638753	0.0301121	2
NM_010442.2	354.513	266.698	62.7611	51	39.8812	18.1488	8.6977	8.22772	3.44525	1	0.202061	0.146297	0.0432164	0.0187907	2
NM_010480.5	154.274	135.535	46.4897	29	32.1623	12.5313	14.3847	3.0854	6.89049	1	0.32083	0.211043	0.092875	0.0344223	2
NM_010499.4	819.448	653.192	245.621	153	175.821	106.732	99.6891	88.448	67.5268	1	0.333579	0.223287	0.140171	0.105915	2
NM_010638.4	106.724	92.6885	32.5428	18	19.7262	3.88903	7.02507	2.57116	4.82334	1	0.326387	0.189187	0.0547314	0.0370815	2
NM_010830.2	223.486	159.144	71.2842	38	36.4506	7.77807	18.399	2.05693	6.89049	1	0.372601	0.194576	0.0684135	0.023384	2
NM_010880.3	748.123	612.968	262.667	157	150.52	45.8042	48.1719	17.9981	19.2934	1	0.385965	0.225936	0.0690447	0.0273983	2
NM_010914.2	19.0201	10.493	4.64897	2	1.71532	3.45692	1.00358	0.514233	0	1	0.315045	0.125887	0.151136	0.0174239	2
NM_011015.2	259.413	212.484	74.3836	41	40.3101	16.4204	14.7192	11.8273	11.0248	1	0.315254	0.172305	0.0659881	0.0484262	2
NM_011029.4	337.606	298.177	96.8536	66	57.8921	25.9269	22.7478	14.3985	16.5372	1	0.304675	0.194865	0.0765587	0.0486576	2
NM_011034.4	245.676	182.754	71.2842	36	35.5929	12.5313	10.0358	2.57116	8.26859	1	0.33277	0.167105	0.0526741	0.0253011	2
NM_011045.2	216.089	151.275	55.7877	39	32.1623	16.8525	10.7049	0.514233	4.1343	1	0.303719	0.193711	0.0750138	0.0126537	2
NM_011083.2	103.554	83.0699	34.0925	23	15.8667	6.04961	6.35601	4.11386	2.7562	1	0.365361	0.208263	0.066474	0.0368124	2
NM_011278.5	13.2084	15.7396	4.64897	2	1.28649	0.432115	2.34169	1.02847	0	1	0.321195	0.113531	0.0958205	0.0355281	2
NM_011290.5	245.148	204.614	62.7611	34	33.4488	8.21018	15.0537	3.0854	4.1343	1	0.279086	0.149966	0.0517249	0.0160523	2
NM_011291.5	75.5519	68.2047	20.9204	17	8.14778	3.88903	2.34169	1.5427	2.7562	1	0.291053	0.174933	0.0433421	0.029904	2
NM_011292.2	281.074	214.233	91.4298	46	44.1695	16.8525	17.7299	3.59963	3.44525	1	0.369184	0.182048	0.0698201	0.0142232	2
NM_011294.3	262.583	188	60.4366	57	39.0236	18.5809	12.712	8.22772	8.95764	1	0.26826	0.21311	0.06945	0.0381403	2
NM_011295.6	467.577	366.382	163.489	95	80.6201	26.7911	32.1146	10.7989	13.0919	1	0.392079	0.210586	0.0706339	0.0286475	2
NM_011297.2	165.897	106.679	43.3904	29	24.0145	7.34595	7.69412	2.05693	2.7562	1	0.318372	0.194494	0.0551775	0.0176579	2
NM_011300.3	303.793	215.107	89.1053	64	50.602	23.3342	20.0716	9.25619	8.95764	1	0.343439	0.220856	0.0836497	0.0351008	2
NM_011358.2	613.925	507.163	117.774	61	52.3173	16.8525	19.068	10.7989	12.4029	1	0.210106	0.101078	0.0320407	0.0206957	2
NM_011361.3	104.082	97.935	36.4169	29	20.155	17.7167	14.0501	9.77042	9.64669	1	0.360533	0.243321	0.157248	0.0961162	2
NM_011434.1	144.236	105.805	50.3639	35	14.1514	6.91384	8.6977	4.62809	4.1343	1	0.402846	0.196574	0.0624361	0.0350439	2
NM_011443.4	62.3435	45.4698	23.2449	10	7.29012	3.88903	8.02865	2.57116	4.82334	1	0.431206	0.160371	0.11054	0.0685862	2
NM_011505.2	25.3601	17.4884	6.97346	6	4.71714	0.86423	2.00716	0.514233	3.44525	1	0.325494	0.250117	0.0670127	0.0924065	2
NM_011508.2	86.647	48.9675	15.4966	13	7.29012	3.0248	3.34527	2.57116	2.06715	1	0.228539	0.149616	0.0469719	0.0342022	2
NM_011521.2	128.385	98.8094	39.5163	19	15.4379	11.235	8.36318	3.59963	3.44525	1	0.347862	0.151579	0.0862615	0.0310081	2
NM_011543.4	226.656	146.903	67.4101	49	31.3046	12.5313	11.7084	7.19926	5.51239	1	0.360908	0.214972	0.0648889	0.0340286	2
NM_011574.2	62.3435	41.9721	20.9204	11	8.14778	2.16057	5.68696	2.57116	4.1343	1	0.401097	0.183556	0.0752287	0.0642804	2
NM_011623.2	64.9852	60.335	20.9204	6	8.57661	3.0248	4.68338	1.02847	2.7562	1	0.333871	0.116315	0.0615079	0.0301999	2
NM_011739.3	186.502	139.907	64.3108	47	33.8776	11.6671	14.7192	4.11386	6.20144	1	0.39405	0.24778	0.080838	0.0316023	2
NM_011756.4	273.149	204.614	84.4563	42	48.029	15.9882	20.4061	14.9127	10.3357	1	0.353549	0.188438	0.0761766	0.0528472	2
NM_011897.3	12.68	14.8651	0.774829	2	1.28649	2.59269	0.669054	1.5427	0	1	0.0562588	0.119313	0.118414	0.0560061	2
NM_011968.3	54.4185	62.9582	17.8211	17	12.0073	6.91384	7.02507	6.68502	5.51239	1	0.303656	0.247129	0.118754	0.103917	2
NM_011975.3	194.956	165.265	68.9598	31	33.4488	11.6671	15.0537	3.59963	4.82334	1	0.382875	0.178915	0.074179	0.0233828	2
NM_012052.2	196.012	145.154	43.3904	19	19.2974	9.93864	10.0358	6.17079	4.1343	1	0.254365	0.112254	0.0585476	0.0302055	2
NM_012053.2	237.751	201.117	89.1053	65	47.6002	12.5313	17.0609	7.19926	4.1343	1	0.406069	0.25657	0.0674286	0.0258245	2
NM_013481.1	128.385	93.5629	44.1652	17	12.8649	4.32115	6.02149	3.0854	3.44525	1	0.397978	0.134558	0.0465993	0.0294241	2
NM_013535.1	155.859	129.414	47.2646	35	30.8758	20.3094	16.0573	15.427	18.6043	1	0.331364	0.230922	0.12748	0.119294	2
NM_013550.5	220.844	213.358	56.5625	26	24.8722	7.77807	10.0358	3.0854	6.20144	1	0.260535	0.117162	0.0410267	0.0213883	2
NM_013647.2	72.3819	69.0792	26.3442	16	12.8649	2.59269	2.67622	2.05693	0	1	0.372458	0.204048	0.0372463	0.0145406	2
NM_013721.3	209.749	139.907	52.6884	36	26.1587	9.07441	8.6977	3.59963	7.57954	1	0.301372	0.177771	0.0508274	0.0319719	2
NM_013725.4	338.135	229.098	106.926	65	51.0308	20.3094	22.0788	7.71349	11.0248	1	0.377011	0.204556	0.0747281	0.0330346	2
NM_013762.2	413.686	362.01	99.1781	48	35.1641	16.8525	16.3918	4.62809	5.51239	1	0.255714	0.107212	0.0428574	0.0130728	2
NM_013765.2	149.519	109.302	41.8408	21	20.5839	8.6423	3.6798	5.65656	2.06715	1	0.323318	0.160666	0.0476085	0.0298418	2
NM_015786.3	369.835	336.652	72.8339	42	33.8776	17.2846	22.0788	14.9127	14.47	1	0.206186	0.107401	0.0557171	0.04159	2
NM_015806.5	57.0602	39.3489	17.0462	14	9.43427	5.18538	4.34885	2.05693	0.689049	1	0.353623	0.243071	0.0988935	0.0284826	2
NM_016738.5	340.776	237.842	109.251	81	60.8939	25.4948	21.0752	7.71349	8.95764	1	0.377627	0.245229	0.0804848	0.028812	2
NM_016776.2	226.656	192.372	68.9598	39	34.7353	11.6671	12.712	4.62809	2.7562	1	0.329141	0.175967	0.0581802	0.0176224	2
NM_016898.2	99.8553	86.5676	34.0925	21	10.7208	6.04961	10.3703	1.02847	4.1343	1	0.365754	0.170155	0.088079	0.0276938	2
NM_016907.3	22.7184	20.1117	9.29794	2	5.5748	2.16057	2.00716	1.5427	2.06715	1	0.434178	0.176857	0.0973087	0.084283	2
NM_016925.3	31.1718	30.6047	11.6224	5	3.00181	4.32115	2.34169	0	0	1	0.376274	0.129529	0.107854	0	2
NM_016968.4	12.1517	9.61862	3.09931	1	0.857661	1.29634	0.334527	0.514233	0	1	0.284728	0.08533	0.0749126	0.0236208	2
NM_016980.2	150.047	134.661	63.536	32	20.155	9.50653	10.3703	0.514233	1.3781	1	0.446324	0.183188	0.069815	0.00664657	2
NM_017475.2	162.199	136.409	61.9863	41	28.3028	13.8277	13.3811	8.74195	8.95764	1	0.415168	0.232086	0.0911185	0.0592736	2
NM_018743.4	77.1369	54.214	27.8938	14	10.2919	3.88903	7.35959	4.11386	2.06715	1	0.424722	0.184939	0.085638	0.0470572	2
NM_018808.3	268.923	206.363	93.7543	50	48.8867	10.3708	17.0609	4.62809	4.1343	1	0.394518	0.208057	0.0577161	0.018436	2
NM_018820.4	308.548	281.563	108.476	63	50.602	17.7167	19.4026	7.19926	6.89049	1	0.367646	0.19251	0.0629022	0.0238764	2
NM_018853.3	190.729	132.912	45.7149	30	18.4397	6.04961	12.043	5.65656	6.20144	1	0.282504	0.149671	0.0559033	0.0366394	2
NM_018860.4	377.76	262.326	130.171	74	59.6074	19.4452	17.7299	8.74195	6.89049	1	0.406731	0.208734	0.0580783	0.0244224	2
NM_018868.2	544.185	397.861	194.482	131	102.062	39.3225	38.1361	14.3985	11.0248	1	0.412893	0.247399	0.0822237	0.0269873	2
NM_018871.3	122.574	64.7071	41.0659	16	19.7262	9.07441	5.68696	3.59963	3.44525	1	0.438549	0.190763	0.0788195	0.0376166	2
NM_019438.1	138.952	98.8094	45.7149	38	23.1568	7.77807	6.69054	4.11386	3.44525	1	0.384544	0.257219	0.0608534	0.0317928	2
NM_019553.2	156.387	138.158	60.4366	35	28.7316	8.21018	11.0394	2.05693	4.82334	1	0.410372	0.216373	0.0653535	0.023359	2
NM_019661.4	38.5685	30.6047	13.1721	4	5.5748	1.29634	1.00358	0	0	1	0.380844	0.138418	0.0332488	0	2
NM_019682.4	176.992	158.27	68.1849	36	28.7316	7.77807	9.03223	1.5427	0.689049	1	0.406756	0.193078	0.0501407	0.00665672	2
NM_019772.2	73.4386	49.8419	24.0197	9	12.8649	3.45692	3.34527	1.02847	3.44525	1	0.389675	0.177359	0.0551765	0.0362889	2
NM_019774.5	125.744	104.93	35.6421	35	23.1568	22.0379	18.7335	10.7989	16.5372	1	0.309026	0.252117	0.176749	0.118505	2
NM_019953.1	114.12	98.8094	36.4169	22	17.1532	7.77807	8.36318	5.65656	13.0919	1	0.342056	0.183879	0.0758055	0.0880501	2
NM_020034.2	598.075	604.224	234.773	132	126.076	42.3473	36.4634	23.1405	27.562	1	0.39054	0.214652	0.06555	0.0421712	2
NM_020506.1	67.0986	46.3442	20.1455	19	13.7226	8.21018	5.35243	2.57116	1.3781	1	0.355167	0.28845	0.119555	0.0348128	2
NM_020507.3	98.7987	75.2001	26.3442	26	20.155	7.77807	9.70128	1.02847	4.1343	1	0.302809	0.265261	0.100457	0.0296712	2
NM_020579.2	42.2668	36.7256	13.1721	4	6.00363	4.75326	3.6798	3.59963	4.82334	1	0.333502	0.12664	0.106758	0.10663	2
NM_020584.2	24.3034	24.4838	8.52312	0	3.85947	2.16057	2.00716	0	1.3781	1	0.3494	0.0791084	0.0854269	0.0282471	2
NM_021434.5	43.3235	33.228	13.1721	10	5.14597	3.0248	3.01074	1.02847	1.3781	1	0.344137	0.197853	0.078843	0.0314372	2
NM_021451.2	217.146	214.233	75.9332	47	27.874	16.8525	15.7228	6.68502	8.95764	1	0.352049	0.173569	0.0755143	0.036262	2
NM_021510.2	240.921	243.089	75.1584	52	26.5875	12.5313	13.0466	4.62809	4.1343	1	0.310566	0.162368	0.0528458	0.0181038	2
NM_022331.1	151.104	114.549	51.1387	16	24.0145	9.07441	4.01432	2.05693	2.06715	1	0.385004	0.150627	0.0492701	0.0155243	2
NM_022891.3	345.003	226.475	86.7808	48	32.5911	14.2598	12.043	2.05693	6.89049	1	0.303707	0.141022	0.0460259	0.0156566	2
NM_023229.2	60.7585	42.8466	24.7945	6	6.00363	1.72846	0.669054	2.05693	2.06715	1	0.478635	0.115859	0.0231409	0.0398057	2
NM_023503.3	26.9451	18.3628	6.97346	9	2.14415	1.72846	0.669054	1.5427	0.689049	1	0.307825	0.245965	0.052916	0.0492573	2
NM_023565.3	85.5903	73.4513	30.9931	22	21.4415	8.21018	7.02507	3.59963	2.06715	1	0.389749	0.273146	0.0957941	0.0356308	2
NM_023603.3	173.822	135.535	52.6884	29	24.8722	6.91384	8.6977	4.11386	2.7562	1	0.340631	0.174142	0.0504644	0.0222075	2
NM_023733.3	37.5118	24.4838	10.8476	10	5.5748	1.72846	2.00716	2.57116	0	1	0.349948	0.251224	0.0602563	0.0414733	2
NM_023755.2	527.278	452.075	204.555	101	79.7625	20.3094	25.0895	8.22772	9.64669	1	0.417734	0.184573	0.046356	0.0182512	2
NM_023871.4	13.2084	5.24652	3.09931	3	1.71532	0.432115	1.33811	1.02847	2.06715	1	0.33588	0.255505	0.0959216	0.167739	2
NM_024175.3	136.839	112.8	37.1918	26	19.7262	6.48172	7.69412	2.05693	2.7562	1	0.297965	0.183169	0.0567854	0.0192804	2
NM_024179.5	22.7184	20.1117	8.52312	6	5.5748	0.86423	1.00358	0	1.3781	1	0.397997	0.270249	0.0436098	0.032176	2
NM_024193.2	166.426	116.298	47.2646	43	31.3046	13.3956	17.3954	7.19926	15.1591	1	0.334352	0.262817	0.108908	0.079082	2
NM_024212.4	167.482	146.028	46.4897	27	27.0163	9.93864	7.02507	2.05693	2.06715	1	0.296575	0.172295	0.0541089	0.0131545	2
NM_024225.5	222.957	188.875	81.357	50	39.0236	13.3956	10.0358	3.0854	5.51239	1	0.395098	0.216165	0.0568954	0.0208769	2
NM_024270.3	32.7568	34.9768	13.9469	7	6.43246	5.18538	3.6798	0	5.51239	1	0.411817	0.198313	0.130883	0.0813835	2
NM_024454.1	47.0218	42.8466	11.6224	11	6.86129	4.75326	3.01074	1.02847	0.689049	1	0.258654	0.198749	0.0863931	0.0191114	2
NM_025380.2	117.29	84.8187	34.0925	30	16.7244	6.91384	8.6977	1.02847	2.06715	1	0.337367	0.231184	0.0772431	0.0153165	2
NM_025463.3	109.365	78.6978	30.9931	23	12.4361	6.48172	5.68696	3.0854	3.44525	1	0.329604	0.188427	0.0647053	0.0347258	2
NM_025536.2	22.7184	15.7396	6.97346	6	5.5748	1.72846	1.67264	0	1.3781	1	0.362654	0.300973	0.0884367	0.0358339	2
NM_025587.2	154.802	118.921	55.0128	23	19.2974	7.34595	7.02507	4.11386	5.51239	1	0.40196	0.154526	0.052502	0.0351678	2
NM_025589.4	102.497	91.8141	37.9666	22	15.4379	8.6423	9.36676	6.17079	9.64669	1	0.390782	0.19267	0.0926816	0.0814029	2
NM_025592.3	95.1003	75.2001	34.8673	22	17.1532	5.61749	10.7049	3.59963	4.82334	1	0.40948	0.229907	0.0958445	0.0494595	2
NM_025615.2	142.122	130.289	55.7877	30	23.5857	7.34595	11.0394	3.59963	0.689049	1	0.409585	0.196709	0.0674913	0.0157434	2
NM_025654.2	41.7385	37.6	12.3973	7	9.8631	0.86423	4.34885	3.59963	4.82334	1	0.312515	0.212546	0.0657068	0.106165	2
NM_025825.3	130.499	93.5629	46.4897	30	19.2974	9.93864	5.68696	0.514233	0.689049	1	0.414973	0.220017	0.0697379	0.00537031	2
NM_025907.3	115.177	91.8141	37.1918	13	15.4379	6.04961	4.01432	2.05693	2.06715	1	0.359356	0.137387	0.0486201	0.0199239	2
NM_025974.2	223.486	183.628	84.4563	48	27.4452	11.235	10.0358	3.59963	1.3781	1	0.414903	0.185317	0.0522478	0.0122269	2
NM_025985.4	45.9652	34.9768	14.7217	12	6.00363	3.0248	2.67622	0.514233	2.06715	1	0.363761	0.222426	0.0704334	0.0318917	2
NM_025996.5	141.065	102.307	43.3904	33	22.728	10.8029	9.70128	6.17079	3.44525	1	0.356576	0.228982	0.0842501	0.0395116	2
NM_026014.3	98.7987	89.1908	38.7414	24	22.2992	7.77807	7.69412	3.0854	4.1343	1	0.412166	0.246286	0.0823035	0.0384048	2
NM_026020.6	123.63	115.423	42.6156	23	18.4397	3.88903	7.35959	2.57116	3.44525	1	0.356535	0.173349	0.0470548	0.0251676	2
NM_026069.3	117.819	102.307	41.0659	33	21.8704	8.21018	8.6977	3.59963	1.3781	1	0.373113	0.249268	0.0768101	0.0226131	2
NM_026121.3	79.2503	76.0745	29.4435	18	12.8649	6.48172	4.01432	2.57116	0	1	0.379122	0.198712	0.0675748	0.0165535	2
NM_026147.6	579.584	450.326	125.522	78	68.1841	26.7911	29.4384	13.8843	14.47	1	0.243754	0.141939	0.0545965	0.0275309	2
NM_026160.4	46.4935	37.6	14.7217	10	8.14778	3.0248	2.34169	0.514233	1.3781	1	0.350128	0.215805	0.0638158	0.0225027	2
NM_026197.3	92.4587	76.9489	29.4435	23	15.4379	3.45692	6.02149	2.57116	2.06715	1	0.347605	0.226896	0.0559503	0.0273796	2
NM_026268.3	170.652	167.014	61.9863	38	34.7353	10.8029	18.7335	6.17079	5.51239	1	0.367145	0.215406	0.0874721	0.0345998	2
NM_026283.2	75.5519	66.4559	28.6687	13	13.7226	2.16057	5.68696	3.59963	0	1	0.403762	0.188177	0.0552613	0.0253481	2
NM_026370.1	156.387	127.665	49.589	42	36.8794	19.0131	18.399	9.25619	9.64669	1	0.349154	0.277693	0.131708	0.0665471	2
NM_026389.3	163.256	134.661	56.5625	42	24.4433	10.8029	7.69412	1.5427	4.1343	1	0.379721	0.223027	0.0620879	0.0190557	2
NM_026487.3	32.2284	20.9861	10.0728	5	3.00181	2.59269	1.33811	0.514233	1.3781	1	0.378572	0.150369	0.073867	0.0355604	2
NM_026499.4	225.071	184.503	88.3305	42	36.4506	7.77807	14.7192	5.14233	1.3781	1	0.431329	0.191542	0.0549285	0.01592	2
NM_026506.2	56.5319	42.8466	18.5959	9	10.2919	10.8029	7.02507	2.57116	4.1343	1	0.374244	0.194126	0.179394	0.067474	2
NM_026520.3	48.0785	31.4791	14.7217	7	5.5748	2.59269	3.6798	2.05693	3.44525	1	0.37009	0.158059	0.0788421	0.0691596	2
NM_026530.5	62.3435	54.214	20.1455	7	6.00363	3.0248	2.00716	0.514233	0	1	0.345675	0.111564	0.0431715	0.00441183	2
NM_026533.3	104.61	82.1955	34.8673	15	15.4379	6.04961	11.7084	9.77042	15.8481	1	0.3733	0.162939	0.0950616	0.13714	2
NM_026536.1	43.8518	35.8512	19.3707	1	6.43246	2.16057	1.67264	1.5427	0	1	0.486072	0.0932519	0.0480936	0.0193556	2
NM_026660.2	55.4752	42.8466	13.1721	23	8.57661	10.3708	6.69054	8.74195	9.64669	1	0.267938	0.321156	0.173525	0.187025	2
NM_026735.2	76.0803	48.0931	24.0197	12	12.8649	7.34595	7.02507	2.05693	2.06715	1	0.386874	0.200244	0.115734	0.0332123	2
NM_026851.2	48.6068	48.0931	13.1721	9	6.43246	2.16057	1.67264	0.514233	0.689049	1	0.272432	0.159591	0.0396403	0.0124435	2
NM_026855.4	83.477	71.7024	17.8211	10	9.00544	3.0248	3.01074	1.5427	1.3781	1	0.229683	0.122474	0.038894	0.0188221	2
NM_026958.3	35.3985	34.9768	9.29794	9	5.14597	3.45692	3.6798	1.02847	0.689049	1	0.264239	0.201008	0.101409	0.0244051	2
NM_027248.2	328.624	215.107	104.602	76	51.0308	16.4204	14.3847	5.65656	4.1343	1	0.384755	0.233628	0.0566548	0.0180068	2
NM_027356.2	17.4351	18.3628	3.87414	3	3.43064	1.72846	0.669054	0.514233	2.7562	1	0.216445	0.179638	0.0669736	0.0913582	2
NM_027404.2	27.4734	20.1117	7.74829	6	5.14597	3.45692	2.34169	1.02847	0	1	0.32566	0.234232	0.121858	0.0216132	2
NM_027432.3	235.637	179.256	86.006	35	33.02	12.9634	12.3775	3.59963	3.44525	1	0.414593	0.163946	0.0610782	0.01698	2
NM_027475.3	91.402	49.8419	18.5959	18	14.5802	5.18538	4.68338	1.5427	2.7562	1	0.263316	0.230666	0.0698703	0.030436	2
NM_027481.2	49.1352	48.0931	17.8211	18	11.1496	3.45692	5.35243	1.5427	4.82334	1	0.366582	0.299806	0.0906048	0.0654752	2
NM_027772.2	160.086	137.284	44.9401	17	22.728	9.93864	8.02865	2.05693	2.06715	1	0.302251	0.133598	0.0604208	0.0138685	2
NM_027949.1	72.9103	74.3257	23.2449	20	15.4379	6.48172	7.02507	0.514233	5.51239	1	0.31575	0.240688	0.0917357	0.0409318	2
NM_028315.2	175.936	146.903	48.8142	29	24.8722	11.6671	12.3775	2.05693	4.1343	1	0.302407	0.166871	0.0744788	0.0191775	2
NM_028339.1	34.8701	21.8605	6.19863	5	6.00363	2.16057	1.33811	0	0	1	0.218529	0.193963	0.0616719	0	2
NM_028390.3	145.821	127.665	56.5625	27	30.447	13.8277	11.7084	5.14233	7.57954	1	0.413641	0.210055	0.0933728	0.0465175	2
NM_028809.1	84.0053	52.4652	28.6687	15	10.2919	9.07441	4.68338	0.514233	2.06715	1	0.420145	0.185329	0.100811	0.0189153	2
NM_028816.2	48.6068	35.8512	16.2714	7	8.57661	3.45692	3.34527	1.02847	3.44525	1	0.385313	0.18443	0.0805393	0.0529696	2
NM_028932.4	176.464	153.898	59.6618	43	30.0181	11.6671	10.0358	3.59963	3.44525	1	0.361191	0.221025	0.0656944	0.0213247	2
NM_029083.2	85.5903	75.2001	31.768	18	15.4379	5.61749	7.69412	1.5427	2.7562	1	0.395148	0.20796	0.0827886	0.026736	2
NM_029086.2	68.6836	74.3257	19.3707	11	11.5784	5.18538	3.34527	1.5427	2.06715	1	0.270902	0.157881	0.059651	0.025242	2
NM_029103.3	100.384	85.6931	34.8673	28	15.0091	9.07441	8.02865	7.19926	3.44525	1	0.374762	0.231136	0.091914	0.0572049	2
NM_029162.2	63.9286	44.5954	15.4966	7	7.29012	3.0248	1.67264	1.02847	0	1	0.285588	0.131677	0.0432848	0.00947685	2
NM_029248.2	307.491	193.247	104.602	67	46.7425	23.3342	19.4026	7.19926	6.89049	1	0.417791	0.22715	0.0853476	0.028138	2
NM_029556.3	62.8719	36.7256	18.5959	12	12.4361	4.75326	3.01074	3.59963	3.44525	1	0.373421	0.245348	0.0779538	0.0707334	2
NM_029751.4	323.341	280.689	86.7808	51	31.3046	13.3956	16.0573	6.68502	7.57954	1	0.287339	0.136259	0.0487606	0.0236157	2
NM_029762.1	47.5502	44.5954	14.7217	13	8.57661	4.75326	6.35601	1.5427	0.689049	1	0.319532	0.234158	0.120562	0.0242198	2
NM_029767.2	331.266	282.438	79.8074	42	33.02	14.2598	11.0394	4.11386	6.20144	1	0.260084	0.122241	0.0412238	0.0168083	2
NM_029780.3	103.025	83.9443	37.9666	23	22.2992	9.93864	8.36318	1.02847	3.44525	1	0.406126	0.242281	0.0978866	0.0239275	2
NM_029884.1	34.8701	36.7256	13.1721	8	12.8649	3.45692	4.01432	5.14233	1.3781	1	0.367957	0.291427	0.104353	0.0910728	2
NM_030116.2	59.1735	66.4559	22.47	18	15.0091	4.75326	8.6977	6.17079	7.57954	1	0.357719	0.262749	0.107069	0.109452	2
NM_030244.3	185.974	139.033	52.6884	41	33.8776	17.2846	12.3775	6.68502	5.51239	1	0.324229	0.230388	0.0912661	0.0375297	2
NM_030564.1	92.4587	87.442	33.3176	21	16.7244	8.6423	8.02865	2.05693	4.82334	1	0.3704	0.209696	0.0926675	0.0382449	2
NM_030609.3	418.441	373.377	159.615	87	73.33	33.2728	33.7872	21.5978	21.3605	1	0.40316	0.202483	0.0846912	0.0542527	2
NM_030705.4	64.9852	52.4652	24.7945	14	11.5784	3.88903	2.34169	1.02847	2.06715	1	0.422213	0.217781	0.0530498	0.0263568	2
NM_031165.4	258.356	224.726	63.536	32	29.1605	15.9882	14.0501	7.71349	9.64669	1	0.263044	0.126605	0.0621807	0.0359363	2
NM_053089.3	30.6434	27.9814	8.52312	13	4.71714	3.0248	1.33811	0.514233	0.689049	1	0.290768	0.302212	0.0744208	0.0205251	2
NM_053177.1	119.404	125.042	51.1387	15	24.0145	9.93864	8.6977	5.14233	4.82334	1	0.418405	0.159604	0.0762392	0.0407684	2
NM_053272.2	82.9486	54.214	23.2449	21	8.57661	3.45692	5.01791	3.59963	4.1343	1	0.338939	0.215632	0.0617867	0.0563851	2
NM_057172.3	186.502	131.163	50.3639	34	33.4488	13.3956	11.7084	6.68502	9.64669	1	0.317088	0.212327	0.0790266	0.0514117	2
NM_080556.3	35.9268	27.107	8.52312	5	4.28831	1.29634	3.34527	1.02847	2.06715	1	0.27043	0.147354	0.0736369	0.0491104	2
NM_130881.2	62.8719	59.4605	21.6952	13	12.4361	4.75326	4.68338	1.5427	3.44525	1	0.354693	0.207926	0.0771393	0.0407737	2
NM_133655.2	178.049	130.289	52.6884	28	29.1605	7.77807	9.70128	4.11386	6.20144	1	0.341758	0.185383	0.056689	0.0334546	2
NM_133735.2	79.7786	65.5815	13.9469	11	12.4361	3.0248	5.01791	2.05693	2.7562	1	0.191895	0.161228	0.0553296	0.0331118	2
NM_133777.2	101.44	67.3303	34.8673	17	20.155	9.50653	12.712	9.25619	9.64669	1	0.413191	0.220151	0.131649	0.112003	2
NM_133962.3	125.215	103.182	43.3904	26	17.5821	9.93864	7.69412	2.05693	4.1343	1	0.379956	0.190817	0.0772023	0.0271073	2
NM_134077.4	26.9451	22.7349	7.74829	2	4.28831	2.16057	2.34169	2.05693	0	1	0.311928	0.126576	0.0906253	0.0414036	2
NM_134097.3	278.433	231.721	103.052	61	52.3173	22.47	32.4491	14.3985	15.1591	1	0.404004	0.222124	0.107652	0.0579386	2
NM_134101.2	49.6635	48.0931	13.9469	22	13.7226	10.8029	8.02865	6.68502	15.8481	1	0.28534	0.365424	0.192637	0.230503	2
NM_134123.3	45.9652	43.721	10.8476	11	8.57661	3.0248	2.67622	1.5427	1.3781	1	0.241901	0.218279	0.0635663	0.0325669	2
NM_134141.4	152.689	132.912	51.1387	29	22.2992	7.77807	7.69412	3.0854	0.689049	1	0.358113	0.179619	0.0541742	0.0132158	2
NM_134150.2	117.819	74.3257	29.4435	21	16.7244	5.18538	8.36318	2.05693	0.689049	1	0.306473	0.196334	0.0705123	0.0142912	2
NM_138747.2	143.707	129.414	55.0128	35	22.728	17.2846	11.3739	7.19926	13.781	1	0.402845	0.211364	0.10493	0.0768166	2
NM_138753.2	126.272	95.3118	40.2911	22	13.7226	6.91384	5.68696	3.59963	6.89049	1	0.363665	0.161215	0.0568669	0.0473415	2
NM_144535.4	38.5685	30.6047	8.52312	11	6.43246	1.29634	1.33811	0.514233	0.689049	1	0.246428	0.252012	0.0380849	0.0173952	2
NM_144818.3	66.5702	40.2233	18.5959	21	12.8649	3.45692	4.68338	2.57116	3.44525	1	0.348259	0.317106	0.0762246	0.0563368	2
NM_144825.2	25.8884	11.3675	7.74829	4	1.71532	0.86423	1.33811	0	2.06715	1	0.41595	0.153407	0.0591138	0.0554851	2
NM_144866.3	222.957	179.256	79.8074	40	33.8776	16.4204	17.3954	9.77042	13.0919	1	0.396841	0.183678	0.0840742	0.0568413	2
NM_144898.2	35.9268	42.8466	10.8476	10	7.71895	3.45692	5.01791	5.65656	5.51239	1	0.275413	0.224936	0.107585	0.141786	2
NM_144907.1	94.572	66.4559	34.0925	15	14.5802	6.48172	5.68696	5.14233	2.7562	1	0.423435	0.183696	0.0755688	0.0490506	2
NM_144931.3	66.0419	62.9582	15.4966	16	12.4361	4.75326	6.69054	2.05693	0.689049	1	0.240257	0.220435	0.0887116	0.0212866	2
NM_145073.2	288.999	250.958	99.9529	69	51.0308	20.3094	20.4061	11.8273	8.26859	1	0.370225	0.222297	0.0754051	0.0372176	2
NM_145384.2	14.7934	8.7442	3.87414	2	3.00181	1.29634	1.33811	0	0.689049	1	0.329188	0.212503	0.111925	0.0292744	2
NM_145443.2	29.5868	26.2326	9.29794	3	4.71714	1.29634	2.67622	0.514233	0	1	0.333144	0.138252	0.0711682	0.00921244	2
NM_145480.1	85.062	80.4466	32.5428	20	15.8667	4.32115	4.68338	1.5427	2.7562	1	0.393246	0.216706	0.0544052	0.0259738	2
NM_145482.3	40.6818	41.9721	17.8211	7	6.43246	3.0248	2.34169	1.02847	0.689049	1	0.431221	0.162514	0.0649272	0.0207796	2
NM_145578.3	24.8318	22.7349	7.74829	5	3.85947	0	1.67264	0	2.06715	1	0.325786	0.186254	0.035164	0.0434579	2
NM_145604.2	90.3453	76.0745	32.5428	16	9.00544	6.04961	3.6798	4.62809	4.82334	1	0.391093	0.150255	0.058463	0.0567927	2
NM_145607.3	96.157	102.307	37.1918	10	12.8649	6.48172	2.34169	1.02847	0.689049	1	0.374796	0.115209	0.0444585	0.00865403	2
NM_145916.2	70.2686	62.0838	20.9204	12	12.0073	4.75326	7.02507	1.5427	1.3781	1	0.316131	0.181389	0.0889922	0.0220683	2
NM_146036.1	141.065	114.549	39.5163	20	15.8667	6.04961	5.68696	2.57116	1.3781	1	0.309186	0.140316	0.0459151	0.0154501	2
NM_146116.2	288.471	238.717	93.7543	41	44.1695	13.8277	15.0537	4.11386	5.51239	1	0.355677	0.161555	0.0547839	0.0182596	2
NM_146216.2	118.347	96.1862	42.6156	24	18.0109	5.18538	9.03223	2.05693	2.7562	1	0.397286	0.195825	0.0662723	0.0224353	2
NM_146252.2	49.1352	41.9721	15.4966	11	9.00544	3.45692	2.00716	0.514233	0.689049	1	0.340183	0.219581	0.0599741	0.0132073	2
NM_148927.2	70.2686	45.4698	18.5959	19	8.57661	6.48172	3.34527	2.05693	1.3781	1	0.321343	0.238267	0.0849069	0.0296792	2
NM_148952.1	54.4185	41.9721	19.3707	12	10.7208	5.18538	4.34885	1.02847	2.7562	1	0.401921	0.235715	0.0989124	0.0392638	2
NM_153075.3	23.7751	16.614	3.09931	5	3.85947	2.16057	1.00358	2.57116	0.689049	1	0.153473	0.219353	0.0783419	0.0807202	2
NM_153798.2	71.8536	63.8326	17.0462	12	11.1496	6.48172	5.35243	1.02847	2.7562	1	0.25126	0.170611	0.0872171	0.0278928	2
NM_170588.3	68.6836	56.8373	18.5959	14	13.7226	3.45692	4.68338	1.02847	0.689049	1	0.2963	0.22086	0.0648522	0.0136831	2
NM_172086.2	210.277	168.763	70.5094	33	33.8776	10.8029	11.0394	3.59963	6.89049	1	0.372042	0.176439	0.0576252	0.0276755	2
NM_172150.4	47.0218	74.3257	24.0197	7	7.29012	4.75326	3.6798	1.02847	0.689049	1	0.395883	0.117762	0.0694951	0.0141537	2
NM_172304.3	163.784	120.67	58.1122	42	31.7335	12.0992	9.70128	6.17079	3.44525	1	0.408588	0.259211	0.0766399	0.0338053	2
NM_172697.3	259.941	170.512	78.2577	39	26.5875	7.34595	11.7084	5.14233	4.1343	1	0.363606	0.152369	0.0442659	0.0215508	2
NM_172746.3	41.7385	41.9721	10.0728	8	3.43064	2.59269	3.34527	0	0.689049	1	0.240657	0.13655	0.0709344	0.00823132	2
NM_172762.2	25.3601	19.2372	6.97346	4	3.85947	1.72846	3.34527	1.02847	0.689049	1	0.31273	0.176232	0.113768	0.0385116	2
NM_173012.3	28.0018	20.9861	10.8476	2	4.71714	1.72846	1.67264	0.514233	1.3781	1	0.442869	0.137118	0.0694273	0.0386286	2
NM_173363.5	207.107	127.665	52.6884	27	16.2956	18.5809	15.3882	6.17079	6.89049	1	0.314771	0.129328	0.101469	0.0390154	2
NM_175004.2	116.762	93.5629	38.7414	25	14.5802	6.48172	8.36318	2.05693	3.44525	1	0.368396	0.188186	0.0705808	0.0261604	2
NM_175121.3	71.8536	45.4698	21.6952	13	11.5784	5.18538	7.35959	3.0854	2.06715	1	0.369836	0.209493	0.106926	0.0439174	2
NM_175246.4	55.4752	53.3396	19.3707	9	5.5748	4.32115	3.34527	1.5427	0	1	0.356031	0.133941	0.0704538	0.0141773	2
NM_175652.3	257.299	219.479	96.0788	35	39.4524	15.124	16.3918	10.7989	6.89049	1	0.403033	0.156157	0.0661016	0.0371019	2
NM_175653.2	212.391	216.856	34.0925	21	18.8685	16.4204	15.0537	6.68502	7.57954	1	0.158848	0.0928802	0.073324	0.0332316	2
NM_175654.2	910.85	767.741	364.944	194	159.096	58.7676	44.1576	27.2543	24.8058	1	0.434822	0.210353	0.0613164	0.0310142	2
NM_175655.2	273.678	240.465	79.8074	61	38.1659	17.2846	17.7299	11.3131	11.0248	1	0.310448	0.192876	0.0681027	0.0434469	2
NM_175656.3	263.639	245.712	66.6353	32	30.447	15.5561	7.69412	5.65656	2.7562	1	0.261648	0.122601	0.0456468	0.0165166	2
NM_175659.2	348.173	279.814	61.2115	32	24.0145	16.8525	17.0609	5.14233	6.89049	1	0.194945	0.0891969	0.0540033	0.0191609	2
NM_175660.3	271.564	208.986	42.6156	19	12.4361	4.32115	10.7049	9.25619	6.20144	1	0.177361	0.0654168	0.0312683	0.0321665	2
NM_175664.3	541.015	515.033	127.847	73	57.4633	24.6305	22.7478	11.3131	6.89049	1	0.242123	0.123539	0.0448638	0.0172375	2
NM_175665.2	153.217	113.675	57.3373	26	20.155	8.6423	8.02865	8.22772	4.82334	1	0.429667	0.172935	0.0624633	0.0489002	2
NM_175666.2	532.562	453.824	114.675	70	57.8921	32.8407	29.7729	14.3985	22.0496	1	0.232515	0.129657	0.0634778	0.0369512	2
NM_177185.4	59.1735	41.9721	20.1455	17	11.5784	1.29634	3.6798	2.57116	1.3781	1	0.398347	0.282547	0.0491978	0.0390453	2
NM_177301.5	557.394	390.866	174.336	106	81.049	26.359	31.7801	15.427	15.8481	1	0.367698	0.197255	0.0613114	0.0329816	2
NM_177342.3	52.8335	33.228	17.0462	12	6.86129	3.88903	4.34885	1.02847	2.06715	1	0.396141	0.219161	0.0957209	0.0359698	2
NM_177567.3	30.6434	33.228	9.29794	11	6.00363	2.16057	3.6798	0.514233	0	1	0.291146	0.266217	0.0914396	0.00805106	2
NM_177633.4	66.0419	49.8419	20.1455	8	14.1514	7.34595	6.35601	4.62809	4.82334	1	0.347685	0.191152	0.118239	0.0815596	2
NM_177640.4	124.159	98.8094	37.1918	20	19.7262	12.0992	11.3739	6.68502	11.0248	1	0.333606	0.17817	0.105276	0.0794275	2
NM_177648.3	29.0584	24.4838	9.29794	2	4.71714	2.16057	1.00358	0	0	1	0.347313	0.125455	0.0590965	0	2
NM_178182.2	583.81	452.075	134.045	71	50.602	19.8773	18.0645	11.3131	19.9824	1	0.258803	0.117389	0.0366274	0.0302114	2
NM_178183.2	400.478	322.661	79.8074	47	38.5947	20.3094	16.7264	14.9127	16.5372	1	0.220725	0.118366	0.0512153	0.0434908	2
NM_178184.2	250.959	217.731	34.0925	29	18.8685	6.48172	10.0358	5.65656	4.1343	1	0.14548	0.102133	0.0352419	0.0208898	2
NM_178186.3	183.332	164.391	68.1849	26	27.0163	11.6671	12.3775	2.57116	6.20144	1	0.392179	0.152467	0.0691487	0.0252287	2
NM_178187.4	102.497	65.5815	29.4435	22	15.0091	10.8029	5.68696	6.17079	4.1343	1	0.350354	0.220189	0.0981079	0.0613111	2
NM_178188.4	260.469	241.34	99.9529	51	38.1659	14.6919	14.7192	2.57116	7.57954	1	0.39837	0.177689	0.0586101	0.0202282	2
NM_178189.5	168.539	154.772	51.1387	40	24.4433	11.235	8.6977	2.05693	4.82334	1	0.316343	0.199323	0.0616517	0.0212807	2
NM_178192.2	463.878	390.866	110.026	88	52.3173	22.9021	24.0859	15.9412	18.6043	1	0.257447	0.164163	0.0549732	0.0404162	2
NM_178195.2	83.477	48.0931	19.3707	16	11.1496	4.75326	6.02149	0.514233	3.44525	1	0.294455	0.206351	0.0818936	0.0300941	2
NM_178196.4	115.705	84.8187	24.7945	14	12.4361	8.21018	7.69412	3.0854	6.20144	1	0.247297	0.131835	0.0793137	0.0463128	2
NM_178199.2	42.2668	32.3535	9.29794	4	6.00363	4.32115	3.6798	0.514233	2.7562	1	0.249207	0.13406	0.107222	0.0438276	2
NM_178200.2	106.195	82.1955	26.3442	18	9.8631	5.61749	5.35243	1.5427	2.06715	1	0.279676	0.147901	0.0582296	0.0191615	2
NM_178201.2	65.5136	48.9675	16.2714	11	12.8649	7.34595	4.68338	5.14233	2.7562	1	0.284264	0.208462	0.105077	0.0689941	2
NM_178203.2	100.912	90.0652	18.5959	7	12.0073	4.32115	7.02507	3.59963	1.3781	1	0.194745	0.0995263	0.0594114	0.0260645	2
NM_178204.2	75.0236	45.4698	13.1721	4	7.71895	5.18538	6.35601	1.02847	4.1343	1	0.218636	0.097258	0.0957844	0.0428468	2
NM_178205.2	239.336	174.884	51.1387	35	29.1605	19.8773	21.7443	12.8558	19.2934	1	0.246916	0.154895	0.100482	0.0776139	2
NM_178206.2	213.447	195.87	52.6884	21	19.7262	7.34595	11.0394	7.19926	6.89049	1	0.257445	0.0994979	0.0449171	0.0344225	2
NM_178207.2	191.786	155.647	49.589	30	24.8722	10.3708	10.7049	4.11386	4.82334	1	0.28546	0.157936	0.0606611	0.0257236	2
NM_178208.2	265.753	247.461	92.9794	76	37.7371	15.5561	18.0645	5.65656	7.57954	1	0.362342	0.221618	0.06551	0.0257906	2
NM_178213.4	31.7001	32.3535	13.1721	5	6.00363	2.16057	5.35243	0.514233	1.3781	1	0.411283	0.171788	0.117292	0.0295429	2
NM_178218.4	51.7768	34.9768	17.8211	8	8.57661	3.88903	2.34169	2.05693	1.3781	1	0.410843	0.191077	0.0718209	0.0395952	2
NM_178375.2	50.1918	35.8512	15.4966	13	14.1514	3.88903	5.01791	2.57116	2.06715	1	0.360205	0.315556	0.103517	0.0539069	2
NM_178376.3	131.555	115.423	44.9401	29	26.5875	6.91384	9.03223	4.11386	2.7562	1	0.363918	0.22507	0.0645645	0.0278164	2
NM_178627.3	113.592	99.6839	39.5163	32	19.7262	9.93864	10.0358	8.74195	15.1591	1	0.370565	0.242532	0.0936555	0.112066	2
NM_178923.3	69.2119	38.4745	20.1455	13	8.14778	2.59269	2.67622	1.02847	2.06715	1	0.374152	0.196383	0.0489282	0.0287466	2
NM_181860.1	27.4734	17.4884	6.97346	3	3.43064	0.86423	1.33811	0.514233	2.06715	1	0.310195	0.143025	0.0489824	0.0574127	2
NM_183020.1	29.0584	24.4838	10.8476	7	6.86129	0.86423	1.33811	0	0	1	0.405198	0.258885	0.0411328	0	2
NM_183406.3	123.63	137.284	42.6156	26	33.4488	11.6671	8.36318	5.14233	4.1343	1	0.326663	0.227848	0.0767696	0.0355543	2
NM_194444.2	45.9652	31.4791	6.97346	9	6.86129	2.59269	1.33811	0.514233	1.3781	1	0.18009	0.204809	0.0507565	0.0244347	2
NM_197982.3	182.804	152.149	45.7149	24	23.1568	8.6423	12.712	5.14233	4.1343	1	0.272963	0.140786	0.0637532	0.0276953	2
NM_198014.2	24.8318	29.7303	6.19863	3	6.86129	3.45692	3.01074	0.514233	0	1	0.227214	0.180735	0.118538	0.00942473	2
NM_198102.2	186.502	229.972	55.0128	41	24.8722	10.3708	10.0358	3.0854	2.06715	1	0.264183	0.158166	0.0489983	0.0123718	2
NM_198631.2	28.0018	15.7396	4.64897	6	2.14415	3.0248	0.669054	2.05693	1.3781	1	0.212567	0.186189	0.0844478	0.0785305	2
NM_199301.2	96.6853	68.2047	33.3176	21	16.2956	8.21018	9.03223	6.17079	6.20144	1	0.404119	0.226184	0.104569	0.0750332	2
NM_199467.2	115.705	113.675	48.0394	29	22.728	6.91384	7.69412	2.57116	2.06715	1	0.418863	0.225512	0.0636845	0.0202211	2
NM_207523.2	151.632	133.786	45.7149	27	20.155	9.93864	8.36318	4.11386	5.51239	1	0.320336	0.165214	0.0641228	0.0337268	2
NR_002840.2	1037.65	861.303	174.336	103	82.3355	30.248	32.7837	22.112	21.3605	1	0.183613	0.0975987	0.0331929	0.0228929	2
NR_002847.2	1257.44	934.755	269.64	163	126.505	70.4347	81.6246	46.7952	59.9473	1	0.246001	0.132062	0.069364	0.0486921	2
NR_002865.2	1109.5	1026.57	284.362	241	173.248	114.51	156.893	101.304	88.1983	1	0.266248	0.19393	0.127057	0.0887152	2
NR_002896.3	169.596	118.921	31.768	30	23.5857	11.6671	17.0609	14.3985	13.0919	1	0.220216	0.185728	0.0995713	0.095282	2
NR_003270.2	448.557	394.363	87.5556	43	51.4597	27.2232	23.0824	28.797	32.3853	1	0.207744	0.112062	0.0596802	0.0725838	2
NR_003513.3	346.06	273.693	76.708	41	38.1659	15.124	16.3918	9.25619	11.7138	1	0.247544	0.127738	0.0508523	0.0338361	2
NR_015475.1	48.6068	43.721	13.1721	4	8.57661	2.16057	4.34885	1.5427	2.7562	1	0.285333	0.136217	0.0705034	0.0465612	2
NR_015586.2	81.3636	71.7024	13.9469	21	12.4361	2.16057	5.35243	0	0.689049	1	0.182234	0.218442	0.0490834	0.00450165	2
NR_024067.2	630.304	616.466	220.826	125	84.4796	33.2728	33.7872	7.71349	6.89049	1	0.354237	0.168018	0.0537871	0.0117135	2
NR_024068.2	604.415	496.67	172.012	77	65.1822	29.3838	28.1003	15.9412	8.26859	1	0.312441	0.129129	0.0522067	0.0219872	2
NR_024201.3	420.555	404.856	134.045	128	74.6165	60.4961	56.2005	47.3094	51.6787	1	0.324797	0.245473	0.14138	0.119926	2
NR_027010.1	212.919	137.284	72.0591	46	32.5911	13.3956	16.0573	4.62809	6.20144	1	0.411527	0.224416	0.0841023	0.0309236	2
NR_027831.1	57.0602	34.9768	16.2714	4	9.43427	1.29634	4.34885	0.514233	1.3781	1	0.353584	0.145966	0.0613362	0.0205605	2
NR_027866.1	215.032	187.126	45.7149	24	23.1568	9.07441	10.7049	3.0854	7.57954	1	0.227348	0.117259	0.0491828	0.0265193	2
NR_027900.2	258.884	177.507	46.4897	23	25.301	13.3956	11.0394	6.17079	6.20144	1	0.213064	0.110683	0.0559932	0.0283512	2
NR_027901.1	1660.03	1552.1	608.241	533	264.16	202.23	245.877	182.553	211.538	1	0.378715	0.248172	0.139505	0.122688	2
NR_028081.1	44.3802	36.7256	10.0728	4	7.29012	3.45692	1.67264	1.02847	0	1	0.248386	0.139202	0.0632452	0.0126805	2
NR_028329.1	109.894	101.433	32.5428	25	16.7244	8.21018	8.02865	0.514233	4.1343	1	0.307986	0.19744	0.0768424	0.0219969	2
NR_028429.1	66.0419	56.8373	24.7945	10	12.0073	2.59269	2.00716	1.02847	1.3781	1	0.403559	0.179097	0.0374339	0.0195848	2
NR_028512.1	479.728	489.675	196.032	84	71.6147	23.3342	27.4312	15.427	19.2934	1	0.404438	0.160526	0.0523677	0.0358162	2
NR_028574.1	1062.48	904.15	316.905	131	119.644	36.7298	37.467	19.5408	13.0919	1	0.322282	0.127448	0.0377278	0.0165932	2
NR_029432.1	58.1169	48.0931	17.0462	8	5.5748	2.59269	3.01074	1.02847	2.7562	1	0.320991	0.127811	0.0527581	0.0356338	2
NR_029441.1	162.199	125.916	48.0394	20	24.8722	10.3708	7.35959	6.17079	5.51239	1	0.333473	0.155744	0.0615391	0.0405504	2
NR_029446.1	25.3601	27.9814	10.0728	6	3.00181	3.0248	2.00716	1.02847	0	1	0.377671	0.168758	0.0943349	0.0192808	2
NR_029468.1	62.3435	48.0931	9.29794	3	9.43427	1.29634	4.01432	1.5427	0.689049	1	0.168385	0.112592	0.0480879	0.0202084	2
NR_030738.1	1240.53	1177.84	332.402	169	107.636	38.4582	37.8016	14.9127	17.2262	1	0.274897	0.114389	0.0315335	0.0132895	2
NR_033173.1	32.7568	13.9907	8.52312	8	6.00363	1.72846	4.01432	1.5427	1.3781	1	0.364645	0.299559	0.122847	0.0624803	2
NR_037622.1	144.236	130.289	33.3176	27	21.0127	6.91384	7.02507	2.57116	2.06715	1	0.24273	0.174894	0.0507748	0.0168958	2
NR_037999.1	127.857	109.302	31.768	25	23.5857	8.21018	8.36318	4.62809	2.06715	1	0.267904	0.204865	0.0698827	0.028231	2
NR_038009.1	248.846	205.489	61.9863	27	30.0181	11.6671	13.0466	3.59963	6.20144	1	0.272866	0.125498	0.0543953	0.0215724	2
NR_038151.1	348.173	306.921	88.3305	46	34.7353	13.3956	10.0358	4.11386	13.0919	1	0.269673	0.123242	0.0357679	0.0262646	2
NR_039598.1	215.032	187.126	45.7149	24	23.1568	9.07441	10.7049	3.0854	7.57954	1	0.227348	0.117259	0.0491828	0.0265193	2
NR_040308.1	15.8501	13.1163	6.19863	1	3.43064	2.16057	3.6798	1.02847	0.689049	1	0.427988	0.152958	0.201626	0.0592934	2
NR_040719.1	98.2703	71.7024	24.0197	15	10.7208	6.48172	5.68696	3.0854	3.44525	1	0.28263	0.151323	0.071592	0.0384217	2
NR_040721.1	1446.58	1245.17	321.554	171	131.222	51.8538	54.5279	28.2828	19.9824	1	0.238918	0.112277	0.0395213	0.0179308	2
NR_045289.1	187.031	163.516	39.5163	23	12.0073	7.34595	8.36318	1.02847	3.44525	1	0.225455	0.0998646	0.0448132	0.0127621	2
NR_045376.1	66.5702	41.9721	22.47	12	12.0073	4.32115	4.68338	2.05693	1.3781	1	0.414032	0.221179	0.0829586	0.0316469	2
NR_045703.1	10.5667	9.61862	3.09931	3	1.71532	0.432115	0.334527	0.514233	0	1	0.307086	0.233602	0.0379802	0.0254756	2
NR_045749.1	26.4168	20.1117	6.97346	3	3.00181	2.59269	1.67264	0.514233	0.689049	1	0.299751	0.128992	0.0916714	0.0258612	2
NR_045893.1	219.787	161.768	60.4366	46	27.4452	14.6919	16.3918	5.65656	5.51239	1	0.316791	0.192489	0.0814659	0.0292722	2
NR_077221.1	24.3034	15.7396	3.87414	8	4.28831	2.59269	4.68338	3.59963	3.44525	1	0.193499	0.306878	0.181706	0.175933	2
NR_106097.1	359.796	311.293	127.072	78	58.321	20.3094	19.068	3.59963	8.95764	1	0.378703	0.203134	0.0586769	0.0187118	2
NR_106194.1	140.009	96.1862	41.8408	23	20.155	13.3956	11.3739	4.62809	5.51239	1	0.35429	0.182709	0.104869	0.0429327	2
NR_126540.1	37.5118	34.1024	13.1721	5	6.43246	3.45692	3.34527	1.02847	0.689049	1	0.367863	0.15964	0.0949838	0.0239829	2
NR_131002.1	133.669	123.293	39.5163	12	14.5802	7.34595	6.35601	5.14233	0.689049	1	0.307565	0.10344	0.0533229	0.0226935	2
NR_131048.1	193.371	158.27	73.6087	35	39.4524	13.3956	11.3739	4.62809	5.51239	1	0.418659	0.211729	0.0704398	0.0288376	2
NR_131212.1	346.06	273.693	76.708	41	38.1659	15.124	16.3918	9.25619	11.7138	1	0.247544	0.127738	0.0508523	0.0338361	2
NR_132423.1	30.1151	27.9814	6.97346	4	5.14597	1.29634	0.669054	1.02847	0.689049	1	0.240065	0.157427	0.0338299	0.0295631	2
NM_001001981.3	0	0	0	0	0	0	0	0	0	NA	NA	NA	NA	NA	NA
NM_001025427.3	0	0	0	0	0	0	0	0	0	NA	NA	NA	NA	NA	NA
NM_001080999.2	0	0	0	0	0	0	0	0	0	NA	NA	NA	NA	NA	NA
NM_001083331.2	0	0	0	0	0	0	0	0	0	NA	NA	NA	NA	NA	NA
NM_001109913.1	0	0	0	0	0	0	0	0	0	NA	NA	NA	NA	NA	NA
NM_001110101.2	0	0	0	0	0	0	0	0	0	NA	NA	NA	NA	NA	NA
NM_001163379.1	0	0	0	0	0	0	0	0	0	NA	NA	NA	NA	NA	NA
NM_001163818.1	0	0	0	0	0	0	0	0	0	NA	NA	NA	NA	NA	NA
NM_001166537.1	0	0	0	0	0	0	0	0	0	NA	NA	NA	NA	NA	NA
NM_001168508.1	0	0	0	0	0	0	0	0	0	NA	NA	NA	NA	NA	NA
NM_001177601.1	0	0	0	0	0	0	0	0	0	NA	NA	NA	NA	NA	NA
NM_001199044.1	0	0	0	0	0	0	0	0	0	NA	NA	NA	NA	NA	NA
NM_001301841.1	0	0	0	0	0	0	0	0	0	NA	NA	NA	NA	NA	NA
NM_001316696.1	0	0	0	0	0	0	0	0	0	NA	NA	NA	NA	NA	NA
NM_007479.3	0	0	0	0	0	0	0	0	0	NA	NA	NA	NA	NA	NA
NM_007669.5	0	0	0	0	0.428831	0	0	0	0	NA	NA	Inf	NA	NA	NA
NM_008841.2	0	0	0	0	0	0	0	0	0	NA	NA	NA	NA	NA	NA
NM_010435.2	0	0	0	0	0	0	0	0	0	NA	NA	NA	NA	NA	NA
NM_010690.1	0	0	0	0	0	0	0	0	0	NA	NA	NA	NA	NA	NA
NM_010922.2	0	0	0	0	0	0	0	0	0	NA	NA	NA	NA	NA	NA
NM_011239.2	0	0	0	0	0	0	0	0	0	NA	NA	NA	NA	NA	NA
NM_011287.2	0	0	0	0	0	0	0	0	0	NA	NA	NA	NA	NA	NA
NM_011296.2	0	0	0	0	0	0	0	0	0	NA	NA	NA	NA	NA	NA
NM_013663.5	0	0	0	0	0	0	0	0	0	NA	NA	NA	NA	NA	NA
NM_013820.3	0	0	0	0	0	0	0	0	0	NA	NA	NA	NA	NA	NA
NM_016795.3	0	0	0	0	0	0	0	0	0	NA	NA	NA	NA	NA	NA
NM_016805.2	0	0	0	0	0	0	0	0	0	NA	NA	NA	NA	NA	NA
NM_016844.2	0	0	0	0	0	0	0	0	0	NA	NA	NA	NA	NA	NA
NM_019420.2	0	0	0	0	0	0	0	0	0	NA	NA	NA	NA	NA	NA
NM_019537.2	0	0	0	0	0	0	0	0	0	NA	NA	NA	NA	NA	NA
NM_019734.3	0	0	1.54966	1	1.28649	0.432115	0	0.514233	0	NA	Inf	Inf	Inf	Inf	NA
NM_019837.2	0	0	0	0	0	0	0	0	0	NA	NA	NA	NA	NA	NA
NM_023065.3	0	0	0	0	0	0	0	0	0	NA	NA	NA	NA	NA	NA
NM_025315.3	0	0	0	0	0	0	0	0	0	NA	NA	NA	NA	NA	NA
NM_025511.2	0	0	0	0	0	0	0	0	0	NA	NA	NA	NA	NA	NA
NM_025963.3	0	0	0	0	0	0	0	0	0	NA	NA	NA	NA	NA	NA
NM_029219.1	0	0	0	0	0	0	0	0	0	NA	NA	NA	NA	NA	NA
NM_133662.2	0	0	0.774829	1	0	0	0	0	0	NA	Inf	Inf	NA	NA	NA
NM_133753.1	0	0	0	0	0	0	0	0	0	NA	NA	NA	NA	NA	NA
NM_145569.4	0	0	0	0	0	0	0	0	0	NA	NA	NA	NA	NA	NA
NM_175137.4	0	0	0	0	0	0	0	0	0	NA	NA	NA	NA	NA	NA
NM_178281.1	0	0	0	0	0	0	0	0	0	NA	NA	NA	NA	NA	NA
NR_004411.3	0	0	0	0	0	0	0	0	0	NA	NA	NA	NA	NA	NA
NR_015536.1	0	0	0	0	0	0	0	0	0	NA	NA	NA	NA	NA	NA
NR_027943.1	0	0	0	0	0	0	0	0	0	NA	NA	NA	NA	NA	NA
NR_028425.1	0	0	0	0	0	0	0	0	0	NA	NA	NA	NA	NA	NA
NR_028527.1	0	0	0	0	0	0	0	0	0	NA	NA	NA	NA	NA	NA
NR_029440.1	0	0	0	0	0	0	0	0	0	NA	NA	NA	NA	NA	NA
NR_029640.1	0	0	0	0	0	0	0	0	0	NA	NA	NA	NA	NA	NA
NR_029641.1	0	0	0	0	0	0	0	0	0	NA	NA	NA	NA	NA	NA
NR_029642.1	0	0	0	0	0	0	0	0	0	NA	NA	NA	NA	NA	NA
NR_029643.1	0	0	0	0	0	0	0	0	0	NA	NA	NA	NA	NA	NA
NR_029644.1	0	0	0	0	0	0	0	0	0	NA	NA	NA	NA	NA	NA
NR_029645.1	0	0	0	0	0	0	0	0	0	NA	NA	NA	NA	NA	NA
NR_030276.1	0	0	0	0	0	0	0	0	0	NA	NA	NA	NA	NA	NA
NR_030698.1	0	0	0	0	0	0	0	0	0	NA	NA	NA	NA	NA	NA
NR_035445.1	0	0	0	0	0	0	0	0	0	NA	NA	NA	NA	NA	NA
NR_040649.1	0	0	0	0	0	0	0	0	0	NA	NA	NA	NA	NA	NA
NR_103514.1	0	0	0	0	0	0	0	0	0	NA	NA	NA	NA	NA	NA
NR_103515.1	0	0	0	0	0	0	0	0	0	NA	NA	NA	NA	NA	NA
NR_106140.1	0	0	0	0	0	0	0	0	0	NA	NA	NA	NA	NA	NA
NR_106158.1	0	0	0	0	0	0	0	0	0	NA	NA	NA	NA	NA	NA
