# Supplementary material for: Mouse promoters are characterised by low occupancy and high turnover of RNA polymerase II
Source: Mol Syst Biol. 2025 Mar 31;21(5):447–71. doi: 10.1038/s44320-025-00094-5 (PMC12048509; doi:10.1038/s44320-025-00094-5)
Supplement: Supplementary file 10 — Dataset EV6 [file 44320_2025_94_MOESM10_ESM.xlsx]

## Sheet: Legend
Dataset EV6 - PRO-seq analysis of the top 5% highly active promoters from time-course TRP experiment in Drosophila S2 cells

## Sheet: Dataset EV6
	Spike-in normalised counts									Fold change compared to 0 min
gene	0min_R1	0min_R2	2.5min_R2	5min_R1	5min_R1	10min_R1	10min_R2	20min_R1	20min_R2	FC_0min	FC_2.5min	FC_5min	FC_10min	FC_20min	turnover_cluster
NM_001014476.2	543.685	353.466	542.414	484.59	425.785	397.887	237.819	251	206.502	1	1.20919	1.01474	0.708583	0.50995	1
NM_001014478.2	176.423	120.757	176.194	155.503	177.41	117.644	85.206	69	58.6585	1	1.18577	1.12024	0.682584	0.429566	1
NM_001042881.5	2308.6	1378.01	2197.32	2233.99	1916.92	2094.64	1208.41	1525	1342.56	1	1.19206	1.12594	0.895959	0.77783	1
NM_001043113.2	426.299	339	342.194	395.085	410.705	327.109	253.724	249	201.713	1	0.894277	1.05291	0.758963	0.588938	1
NM_001043139.4	1800.61	1212.6	1872.6	1637.3	1457.43	1121.93	706.263	635	612.323	1	1.24293	1.02705	0.606724	0.413951	1
NM_001043290.2	904.083	560.387	805.977	834.47	764.639	706.823	376.8	466	326.213	1	1.10071	1.09194	0.739942	0.540955	1
NM_001103730.2	330.879	332.081	464.511	391.469	482.556	439.015	379.829	322	307.658	1	1.40132	1.31837	1.23513	0.949767	1
NM_001103792.3	197.704	130.191	152.167	145.558	161.443	140.599	107.17	113	88.5863	1	0.928147	0.93628	0.755638	0.61479	1
NM_001104274.2	338.43	202.519	265.747	234.158	304.259	303.197	205.63	157	147.843	1	0.982519	0.995318	0.940619	0.563534	1
NM_001104420.3	942.525	627.684	899.17	725.98	763.752	697.258	471.473	452	404.624	1	1.14529	0.948747	0.744316	0.545548	1
NM_001104472.2	2231.03	1589.34	1637.44	1729.51	2012.72	1511.2	1389.8	989	1026.52	1	0.857214	0.979548	0.759353	0.527573	1
NM_001144200.2	413.256	267.3	306.519	294.732	353.934	286.938	246.529	186	171.187	1	0.900789	0.95314	0.783869	0.524846	1
NM_001144327.2	658.326	410.699	473.247	482.781	545.537	454.318	426.409	296	297.482	1	0.885381	0.961922	0.823859	0.555162	1
NM_001144373.2	2793.25	2086.2	2743.38	3269.17	3496.76	3358.13	2130.53	2471	2150.01	1	1.12446	1.38662	1.12485	0.947035	1
NM_001144446.2	0	0.628942	0.728073	0.904085	0	0	0.757386	0	0	1	2.31523	1.43747	1.20422	0	1
NM_001144530.2	697.455	491.204	594.108	596.696	640.452	483.012	468.443	280	245.408	1	0.999627	1.04079	0.800444	0.442018	1
NM_001144557.2	964.492	624.54	1040.42	1069.53	959.79	1050.19	593.034	659	637.462	1	1.3095	1.27708	1.0341	0.815882	1
NM_001144563.2	133.862	109.436	101.202	75.0391	118.865	125.296	92.7798	68	59.8556	1	0.83192	0.796982	0.896333	0.525511	1
NM_001144621.3	998.816	589.948	787.047	793.787	781.493	698.215	554.407	556	698.515	1	0.990767	0.991513	0.788426	0.789617	1
NM_001144629.3	4522.47	3260.44	3973.09	4261.86	4814.03	3622.11	2390.31	2703	2633.65	1	1.02098	1.16613	0.772516	0.685688	1
NM_001169451.2	3097.36	2152.24	3261.04	3072.08	3033.72	2596.79	1958.6	1708	1737.01	1	1.2424	1.1631	0.867759	0.656243	1
NM_001169565.2	1099.73	653.471	1044.06	876.962	795.686	682.912	423	435	415.997	1	1.19103	0.954056	0.630797	0.485397	1
NM_001169729.2	968.611	693.094	790.687	852.552	780.606	681.955	530.17	389	339.381	1	0.951658	0.982821	0.729447	0.438334	1
NM_001169992.2	205.255	159.122	171.825	183.529	221.763	154.946	140.116	110	89.7834	1	0.943117	1.11229	0.809773	0.548287	1
NM_001170099.3	3545.62	2420.17	3271.23	3484.34	3300.72	3515.94	2427.04	2299	2053.05	1	1.09666	1.13733	0.996177	0.7295	1
NM_001201817.1	2574.27	1938.4	2203.15	2387.69	2419.88	2473.4	2166.12	1646	1361.12	1	0.976429	1.06535	1.02811	0.666372	1
NM_001201855.2	2628.5	1705.06	2116.51	2208.68	1968.37	1922.48	1187.2	1131	1090.57	1	0.976799	0.963884	0.717582	0.512643	1
NM_001202089.1	673.428	496.235	431.747	565.053	583.68	549.007	544.182	268	278.927	1	0.738242	0.982106	0.934619	0.467594	1
NM_001202192.2	888.98	513.846	935.574	876.962	709.642	685.781	409.367	495	437.545	1	1.33384	1.13101	0.780673	0.664761	1
NM_001202203.1	830.63	523.28	760.836	711.515	704.319	566.224	376.8	316	323.22	1	1.12391	1.04574	0.696518	0.472129	1
NM_001202273.2	32.2642	25.1577	32.7633	34.3552	34.595	21.9986	18.1773	11	11.3726	1	1.14114	1.20077	0.699661	0.389618	1
NM_001202337.2	2320.96	1779.91	2153.64	2603.76	1885.87	2465.75	622.193	1619	812.839	1	1.05033	1.0948	0.752998	0.593006	1
NM_001259087.3	3561.41	2337.78	3505.67	3200.46	2792.44	2659.91	1724.57	1565	1491.6	1	1.18853	1.01589	0.743234	0.518139	1
NM_001259635.2	350.787	222.646	351.659	338.128	358.369	343.369	200.707	201	166.997	1	1.22651	1.21461	0.948806	0.641745	1
NM_001259909.2	1486.21	937.753	1417.56	1386.87	1173.57	1215.66	727.848	906	645.842	1	1.16962	1.0563	0.801789	0.640209	1
NM_001259930.2	3.43236	0	2.91229	2.71225	0.887052	1.91292	0.378693	2	1.79567	1	1.69696	1.04864	0.667649	1.10585	1
NM_001259937.2	1102.47	656.616	1071.72	1067.72	855.118	929.678	471.852	559	529.124	1	1.2185	1.09309	0.796736	0.618572	1
NM_001260106.2	777.772	513.217	682.932	596.696	628.92	526.052	334.007	319	286.708	1	1.058	0.949362	0.666202	0.469182	1
NM_001260168.1	902.023	608.816	896.986	831.758	700.771	675.26	494.195	547	412.405	1	1.1874	1.01436	0.774043	0.635015	1
NM_001260329.2	475.038	406.297	468.879	418.591	425.785	427.537	336.28	231	238.225	1	1.06402	0.958065	0.866659	0.532403	1
NM_001260388.1	3804.42	2523.94	3678.22	3586.51	3048.8	2964.07	1808.26	2376	2263.74	1	1.16246	1.0485	0.754116	0.733165	1
NM_001272894.1	3827.08	2474.26	3942.52	3357.77	2993.8	2789.03	1509.85	1505	1573.6	1	1.25133	1.00797	0.682218	0.488564	1
NM_001272939.2	3147.47	1916.39	2680.76	2968.11	2699.3	2469.58	1445.47	1738	1508.96	1	1.05878	1.11919	0.773136	0.641203	1
NM_001273023.1	361.084	233.966	284.677	292.019	293.614	276.417	146.176	137	148.442	1	0.956815	0.984175	0.710179	0.479694	1
NM_001273143.1	5938.66	4064.22	5658.58	5610.75	5311.67	4152.94	2542.55	2466	2369.09	1	1.13139	1.09193	0.669356	0.483369	1
NM_001273675.1	3779.71	2458.53	3009.85	3291.77	2790.67	2926.76	1642.01	2167	1462.87	1	0.964968	0.975024	0.732382	0.581874	1
NM_001274004.1	3184.54	2102.55	2805.99	3100.11	2615.03	2480.1	1417.07	1440	1332.39	1	1.06145	1.08096	0.73711	0.524369	1
NM_001274112.1	701.574	547.809	721.52	658.174	660.854	571.006	365.818	267	239.423	1	1.155	1.05574	0.749829	0.405338	1
NM_001274269.1	961.06	678	922.468	934.824	998.821	747.951	652.488	469	471.662	1	1.12561	1.17973	0.854416	0.573904	1
NM_001274313.1	1648.22	1191.85	1615.59	1728.61	1704.03	1540.86	1033.45	993	791.291	1	1.13772	1.20865	0.906427	0.628258	1
NM_001274807.1	278.707	157.864	214.053	217.884	213.78	247.723	111.714	170	124.5	1	0.98061	0.988758	0.823318	0.674573	1
NM_001274907.1	854.657	588.69	735.354	797.403	808.105	697.258	684.299	548	558.453	1	1.01896	1.11235	0.95719	0.766589	1
NM_001274931.1	545.745	353.466	447.037	481.877	390.303	391.192	260.541	244	206.502	1	0.994288	0.96994	0.724783	0.500997	1
NM_001275069.1	1845.92	1293.11	1679.66	1743.98	1686.29	1494.95	783.895	909	609.929	1	1.07018	1.09278	0.72597	0.483885	1
NM_001275088.1	250.562	144.028	195.852	180.817	205.796	211.377	175.335	132	127.492	1	0.992685	0.979785	0.980036	0.657626	1
NM_001275109.1	7181.86	4971.16	5566.12	7439.72	5948.57	7542.63	2742.87	4840	3448.88	1	0.916006	1.10164	0.846333	0.682043	1
NM_001275482.1	1104.53	683.66	970.521	1052.35	899.471	948.807	703.233	645	681.756	1	1.08548	1.09151	0.92386	0.741953	1
NM_001275602.1	1022.16	672.968	896.986	844.415	831.168	671.434	474.124	541	406.42	1	1.05831	0.988472	0.675796	0.558909	1
NM_001275760.1	2095.8	1398.77	2087.39	2054.08	1781.2	1489.21	819.871	957	793.686	1	1.19465	1.0975	0.660763	0.500974	1
NM_001275821.1	1735.4	1224.55	1456.15	1703.3	2065.06	1597.29	1405.33	1295	1236.62	1	0.983899	1.27311	1.01441	0.855291	1
NM_001276025.1	554.669	325.163	404.809	449.33	427.559	418.929	315.451	248	246.605	1	0.920195	0.996656	0.834683	0.562159	1
NM_001276121.1	102.971	62.8942	84.4565	83.1758	68.303	70.778	32.9463	50	43.6946	1	1.01838	0.913266	0.625354	0.564885	1
NM_001298807.1	406.391	240.256	336.37	380.62	335.306	326.152	226.08	221	193.932	1	1.04035	1.10714	0.853994	0.641667	1
NM_001298820.1	624.689	364.786	662.546	598.504	502.959	474.404	284.02	316	332.797	1	1.33919	1.11318	0.76649	0.655698	1
NM_001298821.1	622.629	366.673	664.003	598.504	502.959	472.491	284.02	316	333.396	1	1.34236	1.11337	0.764691	0.656418	1
NM_001298958.1	733.838	522.651	659.634	816.389	831.168	988.978	626.737	580	584.789	1	1.04996	1.31124	1.2859	0.927019	1
NM_001298979.1	1066.78	837.751	893.346	942.057	1155.83	1013.85	966.804	761	766.152	1	0.938128	1.10153	1.03997	0.801854	1
NM_001298998.1	594.484	388.686	454.318	505.384	480.782	424.668	378.693	306	281.92	1	0.924189	1.00305	0.817113	0.597984	1
NM_001299071.1	232.027	162.896	194.395	210.652	190.716	208.508	118.531	129	105.346	1	0.984472	1.01632	0.828108	0.593396	1
NM_001299161.1	549.177	366.673	436.116	430.344	416.915	390.235	258.647	290	226.853	1	0.952373	0.925106	0.708503	0.564342	1
NM_001299424.1	934.974	595.608	783.407	874.25	827.62	729.778	543.803	454	431.559	1	1.02367	1.11191	0.83209	0.578577	1
NM_001299486.1	441.401	304.408	420.098	454.755	468.364	364.411	261.677	237	212.487	1	1.12656	1.23774	0.839475	0.602684	1
NM_001299543.1	194.958	145.915	161.632	159.119	187.168	143.469	154.886	102	128.091	1	0.948344	1.01588	0.875267	0.675006	1
NM_001299814.1	998.816	655.358	800.152	758.527	702.545	731.691	424.894	465	413.004	1	0.967434	0.883264	0.699192	0.530781	1
NM_001300081.1	1358.53	1009.45	1247.92	1223.23	1313.72	890.463	678.997	460	365.718	1	1.05399	1.07136	0.662785	0.348702	1
NM_001347799.1	1279.58	848.443	1070.27	1159.04	1133.65	927.765	705.884	507	456.1	1	1.00588	1.07738	0.767683	0.452579	1
NM_001369953.1	125.624	101.889	115.036	99.4493	122.413	140.599	92.4011	92	82.6008	1	1.01124	0.975165	1.02412	0.767432	1
NM_057349.7	597.917	369.189	477.616	484.59	464.815	459.1	281.748	227	240.021	1	0.987722	0.981697	0.766047	0.482906	1
NM_057466.2	915.066	645.924	824.179	725.076	766.413	603.526	451.781	379	306.461	1	1.05597	0.955477	0.67605	0.439119	1
NM_057700.4	66.5877	42.7681	54.6055	46.1083	45.2397	50.6923	30.2955	39	30.5264	1	0.998676	0.835328	0.74059	0.635781	1
NM_057845.5	3622.51	2771.12	3692.06	3246.57	3218.23	2859.81	1354.21	1835	1693.91	1	1.15492	1.01113	0.659097	0.551942	1
NM_057893.5	348.041	200.004	279.58	251.336	290.066	254.418	178.743	160	174.18	1	1.02028	0.987879	0.790376	0.609768	1
NM_078838.3	1790.32	1091.21	1369.51	1366.07	1258.73	1159.23	884.249	765	775.13	1	0.95054	0.910904	0.709163	0.534483	1
NM_078865.4	9214.5	6583.77	8616.02	7924.3	7547.04	6144.29	3991.8	4642	3433.32	1	1.09075	0.979306	0.641595	0.511152	1
NM_078902.3	2869.45	1916.39	2364.05	2320.79	2520.12	1909.09	1593.16	1012	1068.42	1	0.987937	1.01151	0.731796	0.434704	1
NM_079002.3	350.1	235.224	299.966	274.842	293.614	221.898	160.566	141	141.858	1	1.02496	0.971181	0.653422	0.483249	1
NM_079073.3	3973.3	3453.52	4148.56	3861.35	4466.31	3712.02	2912.91	2628	2303.24	1	1.11718	1.1213	0.892027	0.663978	1
NM_079126.3	1385.3	959.137	1266.12	1247.64	1170.91	1148.71	862.663	971	936.741	1	1.08011	1.03161	0.857933	0.813731	1
NM_079176.3	6.17824	5.03154	6.55266	9.04085	4.43526	1.91292	6.81648	5	5.38701	1	1.1691	1.20217	0.77873	0.926602	1
NM_079347.3	1250.06	785.549	1223.16	1150	1102.61	1144.88	544.939	768	566.833	1	1.20176	1.1066	0.830129	0.65574	1
NM_079394.3	325.387	211.325	357.484	278.458	251.036	188.422	124.969	139	115.521	1	1.33213	0.986551	0.583909	0.474223	1
NM_079467.3	2244.07	1411.98	2272.32	2289.14	1914.26	2084.12	1061.48	1479	1360.52	1	1.24304	1.14971	0.860382	0.776663	1
NM_079533.4	770.907	482.399	657.45	726.884	644.887	566.224	468.443	385	429.165	1	1.04915	1.09452	0.82555	0.649614	1
NM_079568.3	7917.07	5444.75	6356.81	6829.46	6939.41	5865.01	4222.43	3518	3507.54	1	0.951488	1.03046	0.754944	0.525792	1
NM_079645.4	581.441	350.321	492.177	487.302	439.091	465.795	366.954	398	328.607	1	1.05644	0.994237	0.893736	0.779821	1
NM_079679.3	4475.11	3213.27	4219.18	4281.75	4933.78	4199.81	2718.26	2651	2217.05	1	1.09755	1.19863	0.89981	0.633171	1
NM_079712.6	11.67	8.17625	8.73688	10.849	12.4187	13.3904	11.3608	6	3.59134	1	0.880456	1.1724	1.24715	0.483282	1
NM_079909.3	2953.89	1959.78	2311.63	2823.46	2616.8	2390.19	1503.79	1403	1644.83	1	0.940898	1.10717	0.792479	0.620276	1
NM_080018.2	3163.26	2152.87	2970.54	2913.87	2693.09	2471.49	1529.54	1926	1483.22	1	1.11756	1.05471	0.752621	0.641298	1
NM_080070.4	1761.49	1084.3	1373.15	1367.88	1337.67	1159.23	798.285	647	762.561	1	0.965039	0.950725	0.687865	0.495316	1
NM_080091.4	377.559	200.633	336.37	350.785	333.532	350.064	204.116	280	234.036	1	1.16352	1.18355	0.95847	0.88904	1
NM_080362.4	473.665	279.25	356.028	386.044	425.785	376.845	262.434	260	238.824	1	0.945731	1.07825	0.849072	0.662523	1
NM_080382.4	227.222	117.612	195.124	175.392	166.766	185.553	101.111	81	84.995	1	1.13169	0.99224	0.83131	0.481376	1
NM_134670.3	245.07	155.978	237.352	237.774	194.264	191.292	104.519	120	108.339	1	1.18366	1.07727	0.737595	0.569355	1
NM_134817.3	2263.98	1776.76	2233.73	2430.18	2607.05	2355.76	1542.42	1755	1516.74	1	1.1056	1.24661	0.964717	0.809688	1
NM_135186.2	1244.57	781.775	1065.17	942.057	1013.9	750.82	578.264	424	481.838	1	1.05132	0.965262	0.655902	0.44703	1
NM_135328.3	298.615	170.443	216.966	232.35	212.005	249.636	101.111	145	142.456	1	0.925112	0.947335	0.747768	0.612837	1
NM_135348.3	1630.37	1076.75	1244.28	1403.14	1329.69	1207.05	852.438	695	653.025	1	0.919263	1.0095	0.760768	0.497956	1
NM_135652.3	1367.45	966.055	1181.66	1034.27	1155.83	900.984	769.505	589	524.335	1	1.01278	0.938546	0.715871	0.477108	1
NM_136754.5	1127.19	782.404	814.714	968.275	1028.09	908.636	725.576	473	450.713	1	0.853287	1.04544	0.855792	0.483723	1
NM_137350.4	16.4753	3.14471	10.193	9.94493	6.20937	8.60813	4.92301	8	4.78845	1	1.03904	0.823358	0.68966	0.651806	1
NM_137449.3	1017.35	697.497	807.433	911.318	903.906	873.247	482.834	699	515.357	1	0.941697	1.05853	0.790788	0.708143	1
NM_137495.3	595.171	349.692	440.484	420.4	415.14	447.623	301.818	314	231.043	1	0.932377	0.884298	0.793175	0.576849	1
NM_138199.3	28260.7	21370.8	25628.2	26301.6	27454.3	19729.8	12011.4	10616	9890.54	1	1.03274	1.0831	0.639538	0.413176	1
NM_139427.4	2890.04	2215.76	2739.74	2731.24	3188.07	2380.63	1886.27	1734	1534.7	1	1.07319	1.15933	0.835695	0.640192	1
NM_140511.4	577.322	335.855	524.941	489.11	380.545	342.412	238.577	223	214.283	1	1.1497	0.95234	0.636228	0.478859	1
NM_140544.2	1987.33	1446.57	1903.18	1717.76	1500.01	1566.68	943.703	1045	864.315	1	1.10847	0.937059	0.731059	0.556019	1
NM_140987.3	400.213	250.319	337.098	356.209	400.061	363.454	378.693	259	250.197	1	1.03638	1.16254	1.14083	0.782739	1
NM_141155.4	1833.56	1295.62	1788.88	1784.66	1680.96	1590.59	1034.59	1220	1007.97	1	1.14335	1.10752	0.838934	0.711996	1
NM_142237.3	1356.47	905.677	1226.8	1259.39	1374.04	1132.45	832.746	809	705.698	1	1.08464	1.16413	0.868731	0.669585	1
NM_142271.3	4243.08	3053.51	3429.22	4478.84	4011.25	3948.26	1994.96	2212	1468.26	1	0.939952	1.16357	0.81452	0.50438	1
NM_142585.3	1438.84	922.029	1532.59	1504.4	1418.4	1253.92	813.812	930	739.217	1	1.29833	1.23801	0.875832	0.707034	1
NM_142672.3	1162.2	803.159	1045.51	958.33	963.339	1035.84	634.311	719	670.383	1	1.06394	0.977772	0.849799	0.706937	1
NM_143130.4	468.86	348.434	468.151	435.769	454.171	382.584	279.097	247	167.596	1	1.14561	1.08889	0.809599	0.507279	1
NM_143213.4	3772.16	2566.08	3172.21	3118.19	3230.64	2864.59	2180.89	1816	1732.22	1	1.00098	1.00167	0.796039	0.559812	1
NM_143224.4	2113.65	1584.31	1785.23	1934.74	1982.56	1503.55	1350.42	1080	1056.45	1	0.965527	1.05932	0.771772	0.577739	1
NM_143276.3	681.666	478.625	592.651	570.478	584.567	482.055	341.581	301	215.48	1	1.02156	0.995479	0.709853	0.44513	1
NM_143413.2	1022.84	750.328	993.82	829.046	979.306	835.945	574.099	356	323.819	1	1.12095	1.01984	0.795211	0.383392	1
NM_143421.3	238.892	137.109	218.422	164.543	177.41	167.38	126.105	128	116.718	1	1.16181	0.909448	0.780543	0.650845	1
NM_143540.2	8535.58	6717.1	9382.68	8364.59	9784.19	7329.34	4747.68	6143	5368.45	1	1.2303	1.18987	0.791796	0.754716	1
NM_143761.4	278.707	149.688	244.633	227.829	222.65	189.379	134.815	137	107.74	1	1.14209	1.05155	0.756762	0.571295	1
NM_143789.3	648.715	518.248	511.107	576.806	683.917	501.184	393.462	290	229.846	1	0.875961	1.08034	0.766645	0.445469	1
NM_144369.3	775.026	566.677	613.766	633.764	646.661	622.655	510.478	471	432.756	1	0.914905	0.954328	0.844548	0.673589	1
NM_164404.3	1578.88	1214.49	1874.79	1772.91	1503.55	1444.25	708.535	927	737.421	1	1.34231	1.17294	0.770677	0.595847	1
NM_164490.1	365.889	241.514	344.379	329.087	324.661	328.065	198.435	203	167.596	1	1.13394	1.0763	0.866806	0.610132	1
NM_164935.3	317.836	225.161	313.071	274.842	270.551	228.594	142.01	159	123.901	1	1.15312	1.00441	0.682514	0.520999	1
NM_165447.2	5521.98	5063.61	4925.41	5484.18	7801.62	4287.8	4172.82	2510	2332.57	1	0.930589	1.25508	0.799259	0.457469	1
NM_165658.2	1246.63	866.682	1397.17	1093.94	1051.16	1116.19	689.222	696	450.713	1	1.32226	1.01504	0.854302	0.542614	1
NM_165717.3	358.338	247.174	304.335	296.54	282.083	286.938	194.648	143	157.42	1	1.00521	0.955592	0.795336	0.496142	1
NM_166666.2	6995.83	5029.65	6168.96	6162.24	6741.6	4984.11	4269.39	3479	3175.34	1	1.02598	1.07304	0.769491	0.553353	1
NM_167984.3	939.093	775.486	870.047	833.566	1014.79	723.083	799.043	441	450.713	1	1.01488	1.07802	0.887755	0.520077	1
NM_168267.2	600.662	368.56	516.204	452.947	486.105	399.8	309.392	329	263.365	1	1.06519	0.968871	0.731712	0.611175	1
NM_168317.3	2106.78	1234.61	1914.1	1650.86	1459.2	1405.04	849.787	792	759.568	1	1.14569	0.930767	0.674816	0.464347	1
NM_168741.2	1592.61	1408.2	1452.51	1330.81	1765.23	1281.65	1000.13	868	684.748	1	0.968074	1.03174	0.760388	0.517442	1
NM_168890.2	721.481	471.707	743.363	654.558	585.454	539.443	290.836	363	301.672	1	1.24601	1.03924	0.695849	0.557056	1
NM_169014.3	2022.34	1172.98	1697.14	1692.45	1534.6	1393.56	985.36	977	1083.99	1	1.06226	1.00993	0.744501	0.645001	1
NM_169336.4	2857.09	1930.85	2648	2289.14	2175.94	2094.64	1075.49	1309	1218.06	1	1.10611	0.932567	0.662107	0.527797	1
NM_169950.3	948.703	694.981	825.635	785.65	905.68	800.556	593.034	368	362.127	1	1.00461	1.02899	0.847845	0.444201	1
NM_170287.3	5877.57	3834.03	5181.7	5349.47	5065.07	5266.26	2580.42	3982	3373.46	1	1.06711	1.07238	0.80797	0.75739	1
NM_170636.2	3112.46	2496.27	2687.32	2929.24	3256.37	2462.88	2427.42	1836	1805.25	1	0.958262	1.10285	0.871909	0.64921	1
NM_176132.4	2047.06	1406.31	2077.19	1611.98	1601.13	1419.38	853.196	761	592.571	1	1.20299	0.930428	0.658076	0.391956	1
NM_176212.2	1458.07	1040.27	1315.63	1263.01	1364.29	1268.26	995.963	706	707.494	1	1.0532	1.05162	0.906294	0.565774	1
NM_176479.2	2021.66	1437.76	1654.91	1817.21	2055.3	1993.26	1412.15	854	829.599	1	0.956756	1.11941	0.984387	0.486671	1
NM_176504.2	801.799	549.067	724.433	721.46	658.193	589.179	407.853	457	423.179	1	1.07255	1.02131	0.738069	0.651567	1
NM_205965.2	2145.91	1315.75	1668.74	1577.63	1390.9	1586.77	930.449	974	958.887	1	0.96413	0.857545	0.72717	0.558371	1
NM_205969.2	621.257	537.117	552.607	566.861	585.454	558.572	377.557	296	251.394	1	0.954109	0.994771	0.808141	0.472554	1
NM_206033.2	1239.77	737.749	1029.5	888.716	883.504	805.338	503.662	542	475.254	1	1.0412	0.896184	0.661942	0.51441	1
NM_206066.3	4408.52	2893.13	3969.45	4220.27	3813.44	3645.06	1644.66	2342	1755.57	1	1.08728	1.10026	0.724456	0.561183	1
NM_206496.2	1783.45	1230.84	1665.1	1617.41	1555.89	1451.9	829.338	873	712.282	1	1.10481	1.05275	0.756809	0.525922	1
NR_048199.1	6995.83	5029.65	6168.96	6162.24	6741.6	4984.11	4269.39	3479	3175.34	1	1.02598	1.07304	0.769491	0.553353	1
NR_073957.1	7.55118	4.4026	7.28073	9.94493	1.7741	6.69521	1.51477	3	1.79567	1	1.21815	0.980363	0.686811	0.401184	1
NR_125120.1	1.37294	0.628942	0.728073	2.71225	1.7741	1.91292	1.51477	3	1.79567	1	0.727388	2.24107	1.71223	2.39558	1
NM_001014464.2	1408.64	1046.56	1164.92	1093.94	1299.53	810.121	577.886	433	389.062	1	0.948939	0.97486	0.565334	0.334825	2
NM_001014577.2	2071.77	1425.18	1464.15	1153.61	1217.92	982.283	643.021	625	504.583	1	0.837389	0.678172	0.464777	0.323019	2
NM_001014678.3	908.202	668.566	661.818	589.463	544.65	417.973	285.913	214	171.187	1	0.839462	0.719265	0.446411	0.244289	2
NM_001032048.2	529.269	425.794	370.589	348.977	322.887	248.679	170.412	139	114.923	1	0.776052	0.703476	0.43881	0.26587	2
NM_001032401.1	5281.71	3488.74	4662.58	4486.97	3890.61	2800.51	1420.86	1714	1599.34	1	1.06325	0.955206	0.481317	0.377785	2
NM_001038953.2	649.402	445.291	440.484	448.426	457.719	379.714	255.618	167	140.661	1	0.804763	0.827762	0.580375	0.281048	2
NM_001043095.3	250.562	152.833	163.088	168.16	150.799	131.035	76.1173	64	76.6152	1	0.808579	0.790686	0.513522	0.348579	2
NM_001043104.3	164.753	113.839	126.685	116.627	112.656	75.5602	54.9105	50	62.2499	1	0.909465	0.823006	0.468323	0.402919	2
NM_001043214.2	127.684	100.002	104.114	104.874	102.011	98.5153	64.7565	55	50.8773	1	0.914546	0.908643	0.717094	0.465016	2
NM_001043227.2	4384.49	3127.73	4136.91	3557.57	3278.54	2270.63	1349.66	1304	1081.59	1	1.10138	0.91	0.481921	0.317561	2
NM_001043257.2	1727.16	1123.29	1365.14	1041.51	982.854	690.563	329.842	181	172.384	1	0.957839	0.710189	0.35798	0.123975	2
NM_001043262.2	1508.86	942.155	1237.72	1143.67	1089.3	898.115	614.998	476	506.977	1	1.00997	0.911036	0.61734	0.401048	2
NM_001103659.3	28.1453	19.4972	19.658	18.0817	18.6281	9.56459	10.6034	10	8.97834	1	0.825228	0.770526	0.423319	0.398349	2
NM_001103689.2	250.562	155.349	160.904	125.668	141.041	127.209	86.7207	87	83.7979	1	0.792805	0.657063	0.527036	0.420777	2
NM_001103805.2	410.51	276.106	328.361	266.705	261.68	210.421	120.424	99	95.769	1	0.956462	0.769551	0.48185	0.283665	2
NM_001103899.2	416.688	280.508	248.273	274.842	256.358	184.597	145.797	98	89.7834	1	0.712204	0.761909	0.473889	0.269341	2
NM_001103967.2	3777.65	2628.35	2587.57	2308.13	2451.81	1547.55	1212.2	592	622.499	1	0.807859	0.743044	0.430807	0.189588	2
NM_001104031.2	65.9012	54.089	49.509	43.3961	31.9339	35.389	31.4315	11	14.3654	1	0.825216	0.627801	0.556883	0.211395	2
NM_001104036.3	2291.44	1472.35	1809.26	1694.26	1420.17	1204.18	609.696	635	529.124	1	0.961403	0.82747	0.481928	0.309295	2
NM_001104074.3	1933.79	1298.77	1692.04	1580.34	1649.92	1300.78	920.603	532	544.686	1	1.04688	0.999289	0.687192	0.333076	2
NM_001104104.3	779.145	537.117	511.835	547.876	473.686	364.411	281.369	205	169.99	1	0.777711	0.776108	0.490617	0.28489	2
NM_001104136.2	572.517	432.083	412.089	339.936	431.107	266.852	295.759	163	167.596	1	0.820404	0.767512	0.560035	0.329082	2
NM_001104159.3	2044.31	1411.98	1220.25	1341.66	1414.85	1369.65	832.746	564	532.117	1	0.706105	0.797535	0.637214	0.317137	2
NM_001104160.3	521.032	293.716	345.107	380.62	315.791	340.499	145.418	150	126.894	1	0.84715	0.854756	0.596402	0.339852	2
NM_001104277.2	258.113	154.72	181.29	168.16	198.7	161.642	130.649	90	80.2065	1	0.878274	0.888639	0.708012	0.412289	2
NM_001104305.3	532.702	384.913	353.115	311.005	334.419	225.724	163.217	172	118.514	1	0.769638	0.703372	0.423861	0.316597	2
NM_001104316.2	1460.12	1102.54	1216.61	1187.06	1335.9	860.813	657.033	680	571.621	1	0.94949	0.98451	0.592293	0.488407	2
NM_001104448.2	573.204	372.963	426.651	392.373	326.435	294.589	147.312	190	142.456	1	0.901852	0.759706	0.467044	0.351372	2
NM_001104456.2	666.564	471.078	501.642	498.151	438.204	349.107	254.482	194	202.911	1	0.881899	0.823067	0.530562	0.348889	2
NM_001104469.3	1377.06	942.155	997.46	1002.63	986.402	916.288	686.949	613	628.484	1	0.86017	0.857631	0.691284	0.535303	2
NM_001144145.4	1261.73	978.634	919.556	839.895	878.182	695.346	360.895	342	220.867	1	0.820897	0.766872	0.471458	0.251239	2
NM_001144167.1	10.9835	10.0631	5.09651	6.32859	5.32231	12.434	6.05909	7	3.59134	1	0.484307	0.553576	0.878671	0.503232	2
NM_001144188.2	659.012	360.384	495.818	442.098	369.014	395.974	220.778	190	207.1	1	0.972767	0.795678	0.605017	0.389545	2
NM_001144237.2	2972.42	2131.49	2412.83	2400.35	2638.98	1754.15	1425.78	967	939.733	1	0.945485	0.987347	0.623038	0.373583	2
NM_001144330.2	515.54	291.2	329.817	329.087	219.989	230.507	120.046	110	87.9878	1	0.817654	0.680611	0.434529	0.245417	2
NM_001144543.3	500.438	393.718	353.115	287.499	328.209	249.636	206.388	115	107.74	1	0.78983	0.688592	0.510005	0.249107	2
NM_001144561.2	928.796	672.339	736.81	745.87	672.386	572.919	436.255	385	302.271	1	0.92036	0.885781	0.630286	0.42924	2
NM_001169439.2	1090.12	647.181	934.118	763.952	738.914	612.134	355.972	420	376.492	1	1.07537	0.86506	0.557248	0.458466	2
NM_001169504.2	1099.73	642.779	866.407	706.994	648.435	517.444	289.322	275	306.461	1	0.994438	0.777862	0.462992	0.333692	2
NM_001169590.2	94.0466	52.2022	66.2546	47.9165	53.2231	59.3004	28.0233	34	28.1321	1	0.906054	0.691559	0.59709	0.424839	2
NM_001169632.2	789.442	594.35	533.678	567.765	516.264	417.016	202.222	258	184.355	1	0.771326	0.783376	0.447494	0.319669	2
NM_001169640.2	334.312	189.312	217.694	226.021	225.311	162.598	110.578	94	47.8845	1	0.83149	0.861941	0.521704	0.270967	2
NM_001169641.2	932.228	623.911	685.845	545.163	531.344	393.105	289.322	287	248.401	1	0.88147	0.691781	0.438538	0.344057	2
NM_001169657.2	81.0036	50.9443	60.4301	39.7797	44.3526	35.389	20.0707	26	19.1538	1	0.915968	0.637618	0.420315	0.342209	2
NM_001169829.3	35.6965	25.7866	31.3071	23.5062	30.1598	18.1727	10.9821	5	5.38701	1	1.0184	0.872857	0.474192	0.168941	2
NM_001169831.3	629.494	422.649	444.853	402.318	398.286	313.718	208.281	167	120.908	1	0.845612	0.760927	0.49613	0.27364	2
NM_001169963.2	1094.92	717.623	737.538	720.556	655.532	473.447	282.505	237	193.334	1	0.813815	0.759202	0.417067	0.23742	2
NM_001170022.3	2220.73	1496.88	1767.76	1514.34	1660.56	1007.15	599.471	534	466.874	1	0.951018	0.854016	0.432165	0.269225	2
NM_001170116.2	2026.46	1456	1613.41	1590.29	1633.06	1256.79	1087.99	697	583.592	1	0.926591	0.925594	0.673308	0.367726	2
NM_001170289.2	1898.09	1450.97	1430.66	1229.56	1403.32	774.732	786.546	695	572.818	1	0.854366	0.786152	0.466183	0.378559	2
NM_001201751.2	307.539	153.462	270.843	215.172	188.055	175.032	97.3241	88	65.2426	1	1.17502	0.874678	0.590793	0.332413	2
NM_001201765.2	4557.48	2977.41	3736.47	3163.39	3290.96	2211.33	1689.73	1080	1173.77	1	0.991778	0.856595	0.517733	0.299111	2
NM_001201909.2	2915.44	2153.5	2290.52	2255.69	2411.01	1612.59	1415.56	1102	1047.47	1	0.903746	0.920646	0.597392	0.424048	2
NM_001201966.2	470.919	277.992	334.914	273.938	312.242	203.726	151.477	174	144.252	1	0.894401	0.782709	0.474292	0.424953	2
NM_001201986.2	2918.88	1964.82	2171.11	2425.66	2497.94	1989.43	1307.25	1080	997.793	1	0.889128	1.00817	0.675039	0.425455	2
NM_001202023.2	5735.47	4035.29	4357.52	4039.45	4415.75	3654.63	1739.72	2326	1726.83	1	0.89195	0.865357	0.552091	0.414792	2
NM_001202044.2	1346.17	871.085	1036.05	904.989	792.138	629.35	428.302	409	353.747	1	0.934532	0.765418	0.47701	0.344005	2
NM_001202112.2	3979.47	2664.2	3215.17	2838.83	2580.43	2029.61	1205	1363	1078	1	0.967889	0.815703	0.48687	0.367417	2
NM_001202271.2	726.973	442.775	615.95	538.835	505.62	395.974	288.943	259	234.634	1	1.05313	0.892888	0.585525	0.422	2
NM_001202309.1	442.774	308.811	342.922	316.43	312.242	233.376	168.518	135	99.3603	1	0.912532	0.836462	0.534729	0.311822	2
NM_001202380.2	624.689	352.837	469.607	412.263	376.11	238.158	153.371	120	110.733	1	0.960808	0.806499	0.400531	0.236038	2
NM_001259014.2	426.299	314.471	305.063	276.65	272.325	182.684	151.099	108	81.4037	1	0.823637	0.741087	0.450588	0.255685	2
NM_001259070.1	389.916	274.848	372.773	306.485	290.066	222.855	132.921	149	115.521	1	1.12152	0.897388	0.535192	0.397918	2
NM_001259225.2	291.064	192.456	265.019	236.87	219.102	143.469	121.561	97	111.93	1	1.0962	0.943026	0.548125	0.432102	2
NM_001259382.1	1315.97	833.977	969.065	914.934	863.989	768.036	550.241	397	440.537	1	0.90148	0.827428	0.613169	0.389563	2
NM_001259401.2	575.949	349.692	464.511	339.032	346.837	207.552	142.01	120	129.887	1	1.00365	0.740967	0.377643	0.269961	2
NM_001259571.2	3054.11	2010.73	2622.52	2320.79	2000.3	1430.86	810.403	828	676.967	1	1.03558	0.853154	0.442515	0.29714	2
NM_001259608.2	116886	96792.9	123601	105542	123848	74788.4	38424.9	45581	39175.5	1	1.15688	1.07352	0.529828	0.396653	2
NM_001259637.1	364.516	288.684	278.124	308.293	320.226	249.636	160.945	120	106.543	1	0.851572	0.962214	0.628567	0.34682	2
NM_001259887.2	467.487	272.961	358.94	324.567	295.388	284.068	182.151	180	160.413	1	0.969521	0.83727	0.629646	0.459739	2
NM_001259958.2	1834.25	1262.29	1528.95	1587.57	1484.93	1084.62	718.002	599	578.205	1	0.987524	0.992237	0.582143	0.380168	2
NM_001259992.2	1873.38	1257.88	1532.59	1277.47	1040.51	864.639	531.307	490	405.821	1	0.978898	0.740271	0.445809	0.286089	2
NM_001260203.1	1738.15	1205.05	1378.97	1139.15	990.837	720.214	468.443	416	387.864	1	0.937056	0.723697	0.403866	0.273126	2
NM_001260262.2	2215.24	1830.85	2131.8	1906.72	1705.8	1584.85	777.836	879	623.097	1	1.05376	0.892841	0.583943	0.371246	2
NM_001260304.2	4488.15	3366.73	4063.38	4148.85	3586.35	2541.31	1437.9	1536	1332.39	1	1.03461	0.984764	0.506591	0.365173	2
NM_001260358.2	1619.39	1068.57	1518.03	1310.92	1248.08	1101.84	592.276	585	406.42	1	1.12951	0.952026	0.630261	0.368837	2
NM_001260374.2	1204.76	878.632	1096.48	1010.77	931.405	844.553	504.041	468	445.326	1	1.05259	0.932217	0.647308	0.438385	2
NM_001272900.1	1494.45	1030.21	1145.26	956.522	1130.1	740.299	550.999	351	411.208	1	0.90726	0.826499	0.511475	0.301906	2
NM_001272918.1	865.64	559.759	652.353	597.6	540.215	590.135	328.706	372	299.877	1	0.915328	0.798243	0.64462	0.47136	2
NM_001272979.1	625.375	409.441	512.563	475.549	439.091	313.718	182.909	189	161.61	1	0.990636	0.883866	0.479918	0.338814	2
NM_001273043.1	1403.15	951.59	981.442	1131.01	1190.42	919.157	646.808	464	431.559	1	0.83359	0.985857	0.665028	0.380322	2
NM_001273271.1	931.542	605.671	637.792	667.215	534.005	431.363	316.966	250	209.495	1	0.829803	0.781427	0.486809	0.298914	2
NM_001273335.1	6558.55	4459.83	5486.76	5410.95	5309.01	4313.63	1962.77	2710	2285.29	1	0.995929	0.972916	0.56963	0.45336	2
NM_001273346.1	3527.09	2431.49	3263.22	2844.25	2837.68	1984.65	1221.29	1049	854.14	1	1.0953	0.953571	0.538037	0.319395	2
NM_001273361.1	3322.52	2066.7	2364.78	2033.29	1927.56	1405.99	742.239	951	839.176	1	0.877596	0.734958	0.398616	0.332177	2
NM_001273365.1	2415.69	1605.06	2150.73	1780.14	1571.86	1275.92	726.712	745	682.354	1	1.06981	0.833675	0.498073	0.354997	2
NM_001273425.3	1221.92	692.465	1081.19	1011.67	759.317	686.737	332.493	449	383.076	1	1.12954	0.925095	0.532406	0.434644	2
NM_001273443.3	1475.91	907.564	1183.12	1092.13	1003.26	875.16	564.632	508	535.109	1	0.992767	0.879132	0.604072	0.437642	2
NM_001273516.1	536.134	378.623	427.379	403.222	431.994	333.804	251.452	250	220.269	1	0.934409	0.913047	0.639794	0.514091	2
NM_001273575.1	1678.42	1172.98	1330.19	1655.38	1288.89	1322.78	610.832	594	484.232	1	0.933008	1.03257	0.678128	0.378141	2
NM_001273597.1	746.194	494.349	562.072	533.41	463.041	417.016	304.848	317	266.358	1	0.906172	0.803238	0.581894	0.470244	2
NM_001273605.2	1951.64	1443.42	1480.17	1291.94	1583.39	1042.54	1013	624	577.607	1	0.871956	0.846914	0.605452	0.353928	2
NM_001273652.1	80.3171	39.6234	41.5002	44.3002	47.9008	53.5617	27.6446	25	22.7451	1	0.692012	0.768723	0.677055	0.398074	2
NM_001273661.1	2111.59	1644.05	1818	1639.11	1735.96	1121.93	891.444	557	453.706	1	0.968143	0.898666	0.536092	0.269117	2
NM_001273681.1	4.11883	1.88683	2.91229	0.904085	2.66116	0	1.13608	3	1.19711	1	0.96985	0.593647	0.189168	0.69886	2
NM_001273688.2	1658.51	1042.16	1472.89	1398.62	1289.77	1011.93	596.063	632	526.131	1	1.09076	0.995454	0.595406	0.428831	2
NM_001273716.1	485.335	342.773	393.159	308.293	320.226	199.9	105.277	116	105.944	1	0.949536	0.758981	0.368522	0.268014	2
NM_001273835.1	1605.66	1138.39	1256.65	1237.69	1208.17	1180.27	729.363	687	645.244	1	0.915915	0.891334	0.69592	0.485504	2
NM_001273852.1	503.87	320.761	411.361	387.852	329.096	348.151	189.725	213	196.925	1	0.997686	0.869418	0.652263	0.497101	2
NM_001273861.2	156.515	101.889	116.492	82.2717	117.978	70.778	63.6205	32	42.4975	1	0.901624	0.774948	0.520109	0.288298	2
NM_001273871.2	1296.06	870.456	1012.75	921.263	864.876	754.646	465.035	350	335.192	1	0.934912	0.82443	0.56297	0.316265	2
NM_001273950.1	832.003	466.046	763.749	629.243	462.154	526.052	216.991	262	267.555	1	1.17676	0.840798	0.572431	0.407962	2
NM_001273954.1	3496.2	2600.68	2517.68	2027.86	2231.82	1572.42	974.756	846	631.477	1	0.825891	0.698667	0.417784	0.242333	2
NM_001274146.2	2010.67	1364.8	1520.22	1423.93	1350.98	1073.15	757.386	600	493.21	1	0.900741	0.82208	0.542303	0.323868	2
NM_001274247.2	251.935	164.783	153.623	147.366	155.234	177.901	97.3241	106	95.1704	1	0.737302	0.726151	0.66046	0.48275	2
NM_001274291.1	478.471	257.237	328.361	262.185	249.262	197.987	110.578	99	101.156	1	0.892639	0.695176	0.419413	0.272059	2
NM_001274511.1	531.329	329.566	396.8	364.346	361.03	265.896	205.252	95	97.5647	1	0.921831	0.842585	0.547276	0.22368	2
NM_001274705.1	13041.6	9919.05	10328.4	8831.1	9640.48	8076.34	4392.46	6316	4930.91	1	0.899666	0.804489	0.543051	0.489834	2
NM_001274758.2	781.204	572.337	568.625	557.82	573.923	363.454	259.026	245	213.685	1	0.840203	0.836135	0.45989	0.338877	2
NM_001274827.1	1687.35	1078.64	1195.5	1137.34	967.774	582.483	395.356	328	256.182	1	0.864428	0.761072	0.353523	0.211202	2
NM_001274885.1	1197.89	878.632	697.494	1027.94	860.441	931.591	625.601	445	340.579	1	0.67179	0.909397	0.749903	0.378314	2
NM_001275100.1	418.748	270.445	298.51	267.609	271.438	267.808	187.074	124	103.55	1	0.86626	0.782143	0.660023	0.330169	2
NM_001275471.1	1898.78	1235.87	1520.94	1303.69	1146.07	965.067	528.656	376	317.235	1	0.970408	0.78151	0.47652	0.221152	2
NM_001275587.1	2583.19	1791.86	2200.24	1783.76	1751.04	1166.88	692.251	464	447.122	1	1.00581	0.807946	0.42494	0.208254	2
NM_001275648.1	1284.39	885.551	969.793	812.772	792.138	656.131	365.06	403	396.843	1	0.893844	0.739611	0.470608	0.368602	2
NM_001275780.1	0.686471	0	0.728073	0	0.887052	0	0	0	0	1	2.1212	1.29219	0	0	2
NM_001275807.1	352.16	232.08	280.308	241.391	253.697	208.508	196.92	111	86.7907	1	0.959566	0.847405	0.693942	0.338544	2
NM_001275808.1	351.473	230.822	280.308	240.487	253.697	208.508	196.163	111	86.7907	1	0.96277	0.848682	0.694959	0.339674	2
NM_001276001.1	262.232	176.104	231.527	187.146	173.862	114.775	73.0878	36	33.5192	1	1.05639	0.823587	0.428582	0.158598	2
NM_001276074.1	13668.3	10487	12038	12527.9	12023.1	8950.54	5814.08	3730	2768.92	1	0.996713	1.01638	0.611237	0.269047	2
NM_001276166.1	1163.57	842.154	973.434	665.407	714.077	405.539	314.694	260	218.473	1	0.970656	0.687774	0.359089	0.238554	2
NM_001276178.1	824.452	625.169	651.625	617.49	728.27	533.704	475.26	312	295.687	1	0.899029	0.928353	0.696019	0.419204	2
NM_001276210.1	78.2577	40.8812	50.9651	62.3819	43.4656	33.4761	18.1773	11	13.1682	1	0.855557	0.888437	0.433555	0.202858	2
NM_001298618.1	1561.04	1268.58	1392.08	1101.18	1311.06	834.989	792.984	554	447.72	1	0.983934	0.852498	0.575334	0.354013	2
NM_001298713.1	665.877	407.555	511.835	418.591	397.399	330.935	229.109	206	186.75	1	0.953643	0.76017	0.521732	0.365882	2
NM_001298831.1	1097.67	635.861	777.582	739.542	618.275	582.483	341.581	315	295.088	1	0.897109	0.783268	0.533054	0.351934	2
NM_001299115.1	1412.07	914.482	1125.6	943.865	817.862	653.261	357.865	356	279.526	1	0.967612	0.757226	0.434603	0.273162	2
NM_001299157.1	524.464	357.868	444.853	406.838	379.658	289.807	223.808	167	144.851	1	1.00836	0.891384	0.58211	0.353439	2
NM_001299217.1	1070.21	670.452	693.125	599.408	604.97	415.103	377.936	257	231.043	1	0.796393	0.691908	0.455596	0.280378	2
NM_001299302.1	1090.8	754.102	966.881	899.565	925.195	644.653	459.355	373	352.55	1	1.04816	0.989081	0.598409	0.393272	2
NM_001299319.1	911.634	638.376	778.31	648.229	655.532	521.27	294.623	207	206.502	1	1.00426	0.84113	0.526379	0.266774	2
NM_001299439.1	1187.6	754.102	821.266	688.913	600.534	615.003	361.652	351	266.956	1	0.845926	0.664083	0.50299	0.318256	2
NM_001299440.1	1554.86	1115.11	1249.37	1162.65	1180.67	1160.18	752.085	581	539.299	1	0.93587	0.877657	0.716213	0.419592	2
NM_001299498.1	457.19	238.998	300.694	293.828	258.132	308.936	152.992	186	140.062	1	0.86383	0.792832	0.663511	0.468354	2
NM_001299530.1	2761.67	2102.55	2425.21	2177.04	2404.8	1647.02	1215.61	884	808.65	1	0.997162	0.941945	0.588506	0.347979	2
NM_001299537.1	626.062	516.99	560.616	455.659	528.683	418.929	330.978	238	230.444	1	0.980911	0.861152	0.656056	0.409819	2
NM_001299597.1	1409.33	869.827	1028.77	870.634	854.231	457.187	347.64	186	180.764	1	0.902763	0.756801	0.353126	0.160921	2
NM_001299678.1	1304.98	837.751	967.609	725.98	777.945	573.875	377.178	255	194.531	1	0.903154	0.701872	0.443851	0.209793	2
NM_001299983.1	1964.68	1487.45	1659.28	1276.57	1375.82	812.99	644.536	383	305.862	1	0.961307	0.768333	0.422211	0.199547	2
NM_001300166.1	1695.58	1191.85	1578.46	1307.31	1176.23	967.936	562.359	655	523.737	1	1.09333	0.860121	0.529985	0.40823	2
NM_001300328.1	938.406	641.521	712.783	641.9	667.95	405.539	321.132	225	212.487	1	0.902299	0.829058	0.459939	0.276904	2
NM_001300400.1	928.109	664.792	639.248	605.737	591.664	445.71	287.428	249	189.742	1	0.802621	0.751711	0.460253	0.275436	2
NM_001300576.1	1458.75	1018.89	1054.25	855.264	1005.03	518.401	415.048	238	193.334	1	0.851012	0.750834	0.376749	0.174091	2
NM_001316397.1	2143.16	1628.33	1946.87	1640.01	1657.9	1214.7	891.065	691	699.712	1	1.03241	0.874431	0.558338	0.368743	2
NM_001316407.1	1287.13	739.007	872.96	834.47	767.3	653.261	329.084	290	250.197	1	0.861697	0.790552	0.484836	0.266614	2
NM_001316470.1	1036.57	656.616	958.144	757.623	761.091	475.36	357.108	269	318.432	1	1.13176	0.896956	0.491657	0.346939	2
NM_001316497.1	534.761	376.107	378.598	321.854	318.452	231.463	148.069	130	114.324	1	0.83129	0.702962	0.416671	0.268232	2
NM_001363930.1	412.569	281.137	293.413	288.403	292.727	217.116	195.784	128	106.543	1	0.84593	0.837718	0.595209	0.338101	2
NM_001382035.1	872.505	618.879	792.143	523.465	744.237	412.234	351.427	232	166.997	1	1.06229	0.850017	0.512049	0.267535	2
NM_001382071.1	661.758	446.549	519.844	452.947	455.945	296.502	250.695	202	214.283	1	0.938087	0.820072	0.493723	0.375603	2
NM_057219.4	2804.24	2044.06	2364.78	2030.57	2011.83	1143.92	867.207	719	614.717	1	0.97551	0.833779	0.414812	0.27509	2
NM_057254.4	1473.17	276.735	358.94	692.529	1091.07	476.317	161.702	582	164.004	1	0.41024	1.01926	0.364602	0.426312	2
NM_057270.5	838.868	581.143	647.257	536.122	529.57	307.023	241.985	174	143.055	1	0.911623	0.750482	0.386623	0.223276	2
NM_057442.5	4578.76	3042.19	3471.45	3817.95	3253.71	2923.89	1492.05	1514	1191.73	1	0.911028	0.927923	0.579448	0.355038	2
NM_057502.5	3295.06	2244.07	2619.61	2227.67	2275.29	1494.95	953.928	837	726.049	1	0.945855	0.812936	0.442104	0.282183	2
NM_057632.4	2966.93	2321.43	2323.28	2141.78	2336.5	1682.41	1503.03	974	873.892	1	0.87864	0.846818	0.602351	0.349427	2
NM_057832.5	2403.34	1552.86	2405.55	2019.73	1737.74	1604.94	668.015	819	796.08	1	1.21609	0.949767	0.57453	0.408241	2
NM_057917.4	860.835	555.356	650.169	593.08	538.441	589.179	327.948	369	298.081	1	0.918194	0.798989	0.647601	0.471039	2
NM_058087.5	29.5183	23.8998	18.2018	32.5471	20.4022	10.521	15.1477	11	6.58412	1	0.681486	0.991224	0.480526	0.329179	2
NM_078747.3	1575.45	1153.48	1235.54	1333.53	1383.8	942.112	864.557	633	552.467	1	0.905512	0.995747	0.662042	0.434407	2
NM_078775.3	2007.24	1279.9	1626.52	1351.61	1298.64	867.508	638.098	429	409.412	1	0.989623	0.806249	0.458029	0.255058	2
NM_078799.3	732.465	489.946	609.397	592.176	541.102	452.405	274.553	280	187.348	1	0.997041	0.927084	0.594692	0.382317	2
NM_078908.3	2007.93	1325.18	1532.59	1504.4	1363.4	1176.44	585.081	750	636.265	1	0.919618	0.860397	0.528493	0.415907	2
NM_078937.4	1010.49	718.881	815.442	695.241	837.377	659	387.024	295	306.461	1	0.943052	0.886231	0.60486	0.347793	2
NM_079037.4	603.408	465.417	489.265	492.726	504.733	391.192	247.665	194	186.75	1	0.915519	0.933229	0.597719	0.356232	2
NM_079062.3	2375.19	1601.92	2018.95	1608.37	1699.59	1320.87	968.697	883	739.217	1	1.01528	0.83175	0.575687	0.407889	2
NM_079109.3	2598.98	1713.87	1815.81	1593.9	1473.39	1191.75	753.978	593	527.927	1	0.842049	0.7112	0.451146	0.259904	2
NM_079150.4	33.6371	18.2393	22.5703	27.1225	22.1763	21.0421	8.33125	8	10.774	1	0.870155	0.950313	0.566218	0.361899	2
NM_079159.3	3142.67	2201.93	2713.53	2331.64	2261.98	1357.22	1021.71	662	630.878	1	1.01543	0.859489	0.44511	0.241904	2
NM_079259.4	963.119	654.1	685.845	734.117	601.421	539.443	400.279	296	235.831	1	0.848178	0.825824	0.581072	0.328855	2
NM_079282.2	2238.58	1580.53	1676.02	1709.62	1854.83	1155.4	1116.01	840	788.299	1	0.877703	0.933319	0.594748	0.426355	2
NM_079350.5	2136.99	1351.6	1560.26	1372.4	1270.26	902.897	505.555	613	482.436	1	0.894496	0.757517	0.403732	0.314006	2
NM_079363.5	1313.22	838.38	1057.89	866.113	768.187	615.003	315.451	384	307.059	1	0.983352	0.759575	0.432448	0.321184	2
NM_079383.3	3416.57	2632.75	2955.98	2623.65	2687.77	2240.98	1594.68	1366	1063.04	1	0.977292	0.87802	0.634065	0.401539	2
NM_079412.4	726.973	487.43	580.274	425.824	415.14	293.633	156.4	143	127.492	1	0.955653	0.692492	0.37058	0.222737	2
NM_079441.4	266.351	179.877	206.773	177.201	212.893	192.248	118.531	125	84.995	1	0.926758	0.874201	0.696458	0.4706	2
NM_079447.4	1732.65	1017	1307.62	1357.03	1098.17	1008.11	491.544	515	364.521	1	0.951116	0.892913	0.545397	0.319866	2
NM_079537.4	750.313	513.217	514.748	528.89	445.3	317.544	218.885	180	159.216	1	0.814777	0.771007	0.424548	0.268467	2
NM_079579.3	584.187	382.397	421.554	345.36	345.063	239.115	185.181	116	93.9733	1	0.872256	0.714293	0.438964	0.217232	2
NM_079587.3	2821.4	2185.57	2399.73	2156.24	2534.31	1682.41	1309.52	995	916.39	1	0.958555	0.936804	0.597553	0.381746	2
NM_079590.3	365.889	225.79	210.413	185.337	208.457	163.554	149.584	113	92.1777	1	0.71124	0.665554	0.529236	0.346772	2
NM_079654.3	2406.77	1678.65	1511.48	2076.68	1774.1	2182.64	980.437	988	708.092	1	0.739939	0.942569	0.774236	0.415158	2
NM_079737.3	885.548	542.777	755.74	669.023	605.857	490.663	296.517	362	307.059	1	1.05822	0.89257	0.551121	0.468422	2
NM_079754.4	1434.04	984.923	1087.74	1176.21	1063.58	938.286	692.63	675	577.008	1	0.899345	0.92593	0.674221	0.517581	2
NM_079853.4	345.295	229.564	260.65	224.213	219.102	197.031	148.448	117	86.1921	1	0.906832	0.771172	0.600979	0.353464	2
NM_079998.4	3212.69	2534.64	2683.68	2168.9	2483.75	1475.82	1217.12	741	682.354	1	0.933888	0.809533	0.468555	0.247655	2
NM_080027.6	1073.64	727.686	837.284	651.845	630.694	369.193	269.63	193	218.473	1	0.92963	0.711997	0.35464	0.228428	2
NM_080172.4	5978.48	4788.14	5127.09	4075.62	5144.9	3163.01	2152.87	1409	1091.77	1	0.952405	0.856399	0.493737	0.23227	2
NM_080215.4	484.649	344.66	438.3	349.881	304.259	243.897	163.595	110	102.353	1	1.05702	0.788777	0.491364	0.25606	2
NM_080241.3	210.06	120.757	136.878	156.407	133.058	149.208	89.7503	99	77.2138	1	0.827513	0.874999	0.722326	0.532662	2
NM_080359.4	557.415	384.913	493.633	421.304	416.915	320.414	168.518	172	150.836	1	1.04769	0.889519	0.518856	0.342595	2
NM_080376.2	604.095	414.473	462.326	480.973	431.994	368.237	221.536	245	192.735	1	0.907797	0.896325	0.579021	0.429756	2
NM_134774.3	576.636	486.801	586.827	479.165	493.201	369.193	284.399	274	226.853	1	1.10364	0.914362	0.614603	0.470975	2
NM_135414.3	1093.55	715.736	897.714	867.018	845.361	676.216	461.627	423	322.023	1	0.992341	0.946439	0.628891	0.411778	2
NM_135469.4	3176.99	2386.21	2924.67	2371.41	2485.52	1911.96	1333.38	1131	874.491	1	1.05143	0.873048	0.583359	0.360493	2
NM_135564.4	4519.04	3499.43	3865.34	4283.55	3715.86	2679.04	1591.65	1965	1657.4	1	0.964108	0.997623	0.532606	0.451757	2
NM_135854.3	2.05941	0	0	1.80817	0.887052	0.956459	0.757386	0	0	1	0	1.30873	0.8322	0	2
NM_135957.5	1686.66	1177.38	1331.65	1658.09	1290.66	1326.61	613.104	594	484.831	1	0.929907	1.02958	0.677265	0.376681	2
NM_135969.4	664.504	455.983	505.283	446.618	461.267	299.372	233.654	173	172.384	1	0.901898	0.810259	0.475708	0.308245	2
NM_135990.3	451.698	293.087	420.098	316.43	329.983	233.376	187.453	173	146.048	1	1.12811	0.867919	0.565034	0.428376	2
NM_136621.4	847.792	566.677	830.731	784.746	651.096	619.785	307.878	232	217.276	1	1.17462	1.01511	0.655838	0.317629	2
NM_137112.2	690.59	452.838	569.353	410.455	380.545	206.595	146.176	92	67.6369	1	0.99587	0.691779	0.30852	0.139612	2
NM_137158.4	773.653	500.638	621.046	538.835	532.231	406.495	306.741	270	270.547	1	0.974732	0.840519	0.559712	0.424195	2
NM_137247.3	411.196	244.659	289.773	293.828	265.229	200.856	124.211	88	80.2065	1	0.88365	0.852408	0.49564	0.256469	2
NM_137345.3	663.131	450.323	522.028	596.696	535.78	423.711	309.771	211	198.721	1	0.937674	1.01708	0.658745	0.367973	2
NM_137428.3	354.906	255.979	249.001	201.611	212.005	211.377	126.105	89	93.3748	1	0.815214	0.677077	0.552448	0.298542	2
NM_137481.4	146.905	77.3599	96.1056	109.394	95.8016	54.5182	30.6741	20	18.5552	1	0.857073	0.914972	0.379874	0.171918	2
NM_137542.4	3212.69	2060.41	2364.05	1906.72	2059.74	1582.94	700.961	873	760.166	1	0.896646	0.752205	0.433123	0.309717	2
NM_137621.3	1162.88	811.335	1063.71	694.337	677.708	530.835	302.197	397	285.511	1	1.07761	0.694982	0.421955	0.345712	2
NM_137630.4	2434.91	1652.23	2061.17	2087.53	1781.2	1437.56	889.55	785	584.789	1	1.00861	0.946561	0.569372	0.335146	2
NM_137649.3	2635.36	2120.16	2152.18	1726.8	2034.01	1341.91	1139.11	722	639.857	1	0.905129	0.79083	0.521713	0.286373	2
NM_138194.3	606.841	485.543	460.142	444.81	540.215	388.322	297.274	204	161.61	1	0.842455	0.90172	0.627615	0.33469	2
NM_138238.3	47.3665	35.2208	36.4037	42.492	34.595	30.6067	20.4494	21	17.3581	1	0.88158	0.933401	0.618208	0.464456	2
NM_138269.3	461.995	282.395	372.045	296.54	262.567	198.943	112.093	114	113.726	1	0.999597	0.751094	0.417841	0.305922	2
NM_139462.4	5834.32	4356.05	6021.16	5093.61	4955.07	3594.37	2031.31	2551	1876.47	1	1.18174	0.986096	0.552059	0.434476	2
NM_139508.3	1463.56	996.244	1051.34	823.621	868.424	689.607	445.722	360	323.819	1	0.854815	0.687879	0.461553	0.277998	2
NM_139579.3	713.93	523.909	563.529	526.177	519.813	316.588	242.364	137	112.529	1	0.910504	0.845013	0.451554	0.201584	2
NM_139583.4	1769.72	1247.19	1437.22	1149.09	1076.88	637.002	448.751	372	311.249	1	0.952772	0.737831	0.359888	0.226473	2
NM_139620.2	1090.8	679.258	867.135	810.06	757.543	686.737	439.284	475	370.506	1	0.97978	0.885621	0.636149	0.477671	2
NM_139850.4	370.695	252.206	247.545	287.499	234.182	193.205	73.0878	116	73.6224	1	0.794814	0.837503	0.427504	0.304419	2
NM_140042.3	1300.86	919.513	1049.88	895.044	900.358	493.533	358.244	233	212.487	1	0.945679	0.808603	0.383618	0.200636	2
NM_140053.2	1525.34	925.803	1215.15	1152.71	1032.53	964.111	454.811	415	347.761	1	0.9915	0.891518	0.578882	0.311186	2
NM_140155.4	1997.63	1265.43	1416.83	1437.5	1330.58	939.243	740.724	631	607.535	1	0.868405	0.848305	0.514843	0.379562	2
NM_140172.2	1055.79	768.567	869.319	929.399	665.289	593.004	258.269	341	230.444	1	0.953013	0.874108	0.466615	0.31323	2
NM_140652.4	1425.8	989.326	1141.62	1009.86	970.435	528.922	466.929	341	357.338	1	0.94539	0.819956	0.412339	0.289152	2
NM_140767.2	1079.82	791.209	952.319	884.195	868.424	659.957	526.005	465	368.112	1	1.01796	0.936714	0.633855	0.44527	2
NM_140810.4	255.367	144.028	208.229	170.872	141.928	104.254	72.7091	43	54.4686	1	1.04272	0.783185	0.443078	0.244041	2
NM_140882.3	5567.97	4132.78	4610.16	4251.91	4544.37	3022.41	1971.1	2078	1628.67	1	0.950475	0.906763	0.514755	0.382102	2
NM_140991.3	1083.94	679.886	940.67	728.693	749.559	541.356	349.912	338	273.54	1	1.06663	0.838094	0.505304	0.346713	2
NM_141117.2	408.45	280.508	249.001	245.911	237.73	218.073	192.376	105	93.3748	1	0.722833	0.701989	0.595752	0.287934	2
NM_141840.1	637.732	367.931	420.098	359.826	328.209	289.807	178.743	139	115.521	1	0.835465	0.684161	0.465912	0.253088	2
NM_141881.2	407.764	292.458	297.782	309.197	270.551	259.2	101.868	178	122.105	1	0.850535	0.827949	0.515649	0.428586	2
NM_141906.4	3357.53	2803.82	2980.73	2299.09	2646.96	1537.03	1194.4	901	624.893	1	0.967557	0.802754	0.443316	0.247655	2
NM_141999.3	254.681	192.456	208.957	154.599	141.928	100.428	63.2418	84	63.447	1	0.934644	0.663168	0.36604	0.329758	2
NM_142165.3	429.731	268.558	355.3	208.844	226.198	144.425	100.354	85	85.5935	1	1.01763	0.623011	0.350541	0.244302	2
NM_142493.3	1797.87	1254.11	1496.19	1221.42	1195.75	872.29	537.744	558	534.511	1	0.980472	0.791999	0.462007	0.357968	2
NM_142904.4	49.4259	18.2393	40.7721	40.6838	17.741	21.0421	12.1182	14	17.9567	1	1.20511	0.86344	0.490064	0.472276	2
NM_143012.3	1019.41	741.523	725.889	613.874	646.661	446.666	390.811	253	231.641	1	0.824437	0.715834	0.475588	0.275219	2
NM_143286.3	1015.98	711.963	869.319	791.074	804.556	623.611	454.811	423	340.579	1	1.00619	0.923429	0.624108	0.441901	2
NM_143387.2	783.95	530.827	623.959	593.08	573.036	396.93	312.043	339	264.562	1	0.949147	0.88693	0.539235	0.45906	2
NM_143550.3	4194.34	2810.74	3317.1	3496.1	2397.7	1840.23	680.89	871	547.08	1	0.947055	0.84136	0.359898	0.202436	2
NM_143995.4	3624.57	2654.14	2790.7	2592.92	2621.24	1829.71	1424.27	764	609.929	1	0.888943	0.830451	0.518255	0.218824	2
NM_164345.3	857.403	573.595	660.362	579.518	632.468	377.801	358.622	271	240.62	1	0.922939	0.846952	0.514622	0.357526	2
NM_164445.4	613.705	471.078	493.633	379.716	384.981	233.376	154.886	123	99.9589	1	0.910105	0.70493	0.357916	0.205533	2
NM_164615.2	1668.81	1151.59	1277.77	1099.37	1152.28	760.385	514.644	573	424.975	1	0.906088	0.798342	0.452073	0.353841	2
NM_164762.2	1078.45	788.065	882.424	860.689	885.278	614.047	578.264	465	462.085	1	0.945534	0.935417	0.638791	0.496694	2
NM_164777.3	1238.39	934.608	919.556	871.538	887.939	611.177	454.053	332	279.526	1	0.846346	0.809699	0.490211	0.28142	2
NM_164833.2	1707.25	1252.22	1459.79	1354.32	1577.18	991.848	748.676	565	468.071	1	0.986516	0.990546	0.588119	0.349072	2
NM_164842.2	3527.09	2425.2	3259.58	2838.83	2833.24	1987.52	1217.88	1052	854.14	1	1.09524	0.952922	0.538515	0.320236	2
NM_164866.3	2638.8	1734.62	2206.06	1684.31	1515.97	1353.39	728.606	712	590.176	1	1.00885	0.731758	0.476057	0.297748	2
NM_165386.3	602.035	396.234	535.862	466.508	384.981	358.672	215.855	200	164.603	1	1.07358	0.852965	0.575523	0.365235	2
NM_165464.3	94.0466	52.2022	65.5266	47.9165	54.1102	59.3004	28.0233	34	28.1321	1	0.896097	0.697624	0.59709	0.424839	2
NM_165471.3	941.152	532.714	758.652	655.462	573.036	481.099	312.422	241	232.838	1	1.02947	0.83352	0.538394	0.321493	2
NM_165542.3	1059.23	703.157	798.696	662.694	671.498	461.97	309.014	195	172.983	1	0.906382	0.757039	0.437466	0.208798	2
NM_165611.3	1605.66	1057.25	1149.63	1139.15	1101.72	782.383	610.075	487	401.033	1	0.863437	0.841511	0.522909	0.333482	2
NM_165674.3	249.189	142.77	182.746	171.776	150.799	109.993	67.0287	71	56.2643	1	0.932477	0.822982	0.451633	0.324688	2
NM_165762.3	854.657	607.558	724.433	593.08	575.697	442.84	286.671	248	205.903	1	0.99087	0.799319	0.498908	0.310422	2
NM_165878.2	1410.01	1031.47	1199.86	1035.18	1200.18	721.17	624.086	450	389.062	1	0.9829	0.915576	0.551001	0.34367	2
NM_165938.3	2052.55	1481.79	1487.45	1320.87	1366.95	1246.27	881.598	763	614.717	1	0.841716	0.760486	0.602055	0.389809	2
NM_166342.2	1414.82	1113.86	1127.06	931.208	1031.64	498.315	409.746	315	271.146	1	0.891421	0.776237	0.359106	0.2318	2
NM_166421.2	708.438	443.404	574.45	490.014	507.394	372.062	297.653	283	263.365	1	0.997445	0.865924	0.58143	0.47434	2
NM_166480.2	2125.32	1793.11	1860.95	1263.91	1420.17	707.78	577.886	408	346.564	1	0.949847	0.684989	0.328107	0.192568	2
NM_166525.2	79.6307	54.089	67.7108	53.341	57.6584	40.1713	35.2185	26	24.5408	1	1.01273	0.83009	0.563789	0.377961	2
NM_166618.3	590.365	393.089	420.098	387.852	425.785	255.375	164.732	218	158.617	1	0.854332	0.827326	0.427174	0.382954	2
NM_167849.2	591.052	381.768	508.923	368.867	337.08	228.594	120.046	126	107.142	1	1.04628	0.72567	0.35838	0.239655	2
NM_168145.3	42.5612	27.0445	34.2194	24.4103	29.2727	28.6938	12.8756	8	13.1682	1	0.983236	0.771244	0.597211	0.304116	2
NM_168232.3	785.323	545.922	696.766	493.63	468.364	311.806	166.246	143	144.851	1	1.04679	0.722627	0.359101	0.216227	2
NM_168294.3	1159.45	713.849	863.495	788.362	725.609	578.658	354.836	303	348.958	1	0.921897	0.808184	0.498315	0.348027	2
NM_168298.1	2156.89	1403.8	1453.23	1568.59	1314.61	1241.48	688.085	708	476.451	1	0.816265	0.80973	0.541908	0.332646	2
NM_168324.4	3343.8	2335.89	2888.27	2380.46	2322.3	1546.59	847.894	945	678.164	1	1.01705	0.827995	0.421588	0.285784	2
NM_168881.3	334.312	200.004	270.115	209.748	188.942	174.076	88.6142	76	74.221	1	1.01107	0.74617	0.491638	0.281147	2
NM_168892.3	813.469	489.317	595.564	542.451	565.939	416.06	323.404	208	210.692	1	0.914293	0.850785	0.567602	0.321382	2
NM_168948.5	953.509	698.126	767.389	656.366	768.187	506.923	437.391	335	281.92	1	0.929248	0.862511	0.571745	0.373521	2
NM_169060.2	223.79	148.43	148.527	125.668	141.041	100.428	78.3895	74	57.4614	1	0.79806	0.716536	0.480409	0.353182	2
NM_169187.3	1469.05	1052.85	1139.43	914.934	974.87	531.791	353.321	287	223.86	1	0.903632	0.749358	0.350971	0.20257	2
NM_169192.3	180.542	139.625	120.86	131.996	131.284	78.4296	59.8335	50	32.9206	1	0.754981	0.822321	0.431847	0.258992	2
NM_169221.3	130.43	69.1836	91.0091	69.6145	63.8678	44.9536	29.1594	28	19.1538	1	0.911855	0.668705	0.371283	0.236226	2
NM_169260.4	165.44	105.662	124.5	77.7513	105.559	47.8229	47.7153	37	28.1321	1	0.918477	0.676168	0.352407	0.24025	2
NM_169418.3	637.045	367.931	419.37	359.826	328.209	289.807	178.743	139	115.521	1	0.834587	0.684628	0.46623	0.253261	2
NM_169709.2	416.002	258.495	303.606	279.362	279.421	217.116	156.779	133	99.3603	1	0.900246	0.828445	0.554332	0.344494	2
NM_169810.2	141.413	93.0834	113.579	92.2167	86.9311	69.8215	54.9105	47	38.3076	1	0.968708	0.763968	0.531914	0.36379	2
NM_169937.3	2740.39	1904.44	1949.78	1616.5	1603.79	1040.63	692.251	686	593.768	1	0.839548	0.693307	0.373077	0.275525	2
NM_169992.3	538.194	415.731	388.063	405.03	482.556	402.669	332.871	221	192.137	1	0.813614	0.930458	0.771068	0.433092	2
NM_170304.2	1464.93	993.729	1133.61	1037.89	1000.59	747.951	540.774	515	390.857	1	0.922137	0.829104	0.524158	0.368436	2
NM_170370.2	1231.53	873.601	1004.01	770.28	739.802	450.492	321.132	273	274.737	1	0.953872	0.717334	0.366545	0.260192	2
NM_170448.2	829.257	504.412	650.169	666.311	573.036	466.752	321.889	330	262.766	1	0.975008	0.929276	0.591332	0.444463	2
NM_170492.2	3415.88	2555.39	3133.63	2717.68	2832.36	1347.65	1042.16	835	615.316	1	1.04957	0.929456	0.400219	0.242882	2
NM_170567.3	210.747	140.883	145.615	165.448	147.251	107.123	68.1648	66	51.4758	1	0.828227	0.889283	0.498502	0.33409	2
NM_170632.2	1523.28	923.287	1214.43	1152.71	1032.53	964.111	454.432	415	347.163	1	0.992759	0.893185	0.579809	0.311523	2
NM_170651.4	2383.43	2086.83	2130.34	1904.91	2303.67	1697.71	1129.64	864	611.126	1	0.953118	0.941463	0.632482	0.329987	2
NM_176001.4	2833.07	1935.26	2169.66	2105.61	2114.73	1457.64	1186.82	820	782.313	1	0.91003	0.88508	0.554591	0.336033	2
NM_176183.3	748.94	554.727	547.511	519.849	401.835	373.975	213.583	189	165.8	1	0.839955	0.706993	0.450697	0.272155	2
NM_176316.2	1447.77	925.803	1028.04	902.277	971.322	887.594	735.801	446	496.802	1	0.866238	0.789359	0.683946	0.397208	2
NM_176537.2	113.268	57.2337	96.1056	67.8064	62.9807	48.7794	28.0233	35	32.9206	1	1.12733	0.767073	0.450452	0.398358	2
NR_048212.1	484.649	425.165	315.984	342.648	420.463	282.155	238.198	129	137.069	1	0.694612	0.838755	0.571934	0.292444	2
NR_124728.1	5011.24	3863.59	4868.62	4037.64	4377.6	3492.03	2120.68	1866	1686.13	1	1.09718	0.948215	0.63243	0.400248	2
NR_133060.1	6515.99	4253.54	5783.81	4824.2	4201.97	3201.27	1818.48	1761	1618.5	1	1.07411	0.838121	0.466107	0.313802	2
NR_133213.1	2618.89	1921.42	2091.03	1968.19	1931.11	1409.82	1041.78	983	909.207	1	0.921095	0.85882	0.539965	0.416758	2
NR_167873.1	1436.78	1248.45	1238.45	923.071	1033.42	707.78	482.076	293	253.189	1	0.922416	0.728609	0.443111	0.203405	2
NM_001007095.3	1169.06	871.714	849.661	561.437	609.405	343.369	254.861	205	164.603	1	0.832685	0.573724	0.293138	0.181109	3
NM_001014454.2	428.358	292.458	222.062	145.558	194.264	94.6894	62.1057	65	52.673	1	0.616141	0.471441	0.217524	0.16325	3
NM_001014543.2	583.501	439.631	341.466	192.57	220.876	171.206	88.2355	117	96.3676	1	0.667493	0.404099	0.253576	0.208544	3
NM_001014565.2	240.951	178.62	126.685	101.258	86.0441	70.778	37.4906	45	42.4975	1	0.603877	0.446412	0.258046	0.20854	3
NM_001014599.2	1487.58	922.029	843.837	631.051	541.102	419.885	241.985	257	198.721	1	0.700392	0.486449	0.274679	0.189126	3
NM_001014629.2	204.568	150.317	128.869	116.627	112.656	87.9942	56.4253	38	42.4975	1	0.726256	0.646075	0.406947	0.226827	3
NM_001014643.2	874.564	583.029	537.318	384.236	334.419	235.289	146.933	120	117.317	1	0.737267	0.493042	0.262228	0.162814	3
NM_001031990.4	1090.12	696.239	496.546	362.538	378.771	251.549	163.217	136	114.923	1	0.555932	0.414984	0.232185	0.140466	3
NM_001032403.2	379.619	215.098	222.062	136.517	164.105	99.4717	65.1352	49	58.6585	1	0.746783	0.505487	0.276782	0.181025	3
NM_001032406.2	3033.52	1902.55	1698.59	1129.2	1263.16	717.344	463.899	361	368.112	1	0.688238	0.48467	0.239309	0.147711	3
NM_001038772.2	953.509	644.037	690.213	569.574	431.107	378.758	184.045	254	180.764	1	0.864092	0.626386	0.352292	0.272145	3
NM_001038776.3	2158.27	1520.78	1408.09	1014.38	1023.66	480.142	387.782	336	263.365	1	0.765466	0.553959	0.23591	0.162913	3
NM_001038812.2	200.45	113.839	100.474	80.4636	74.5124	61.2134	31.4315	32	22.1466	1	0.639375	0.493101	0.294777	0.172283	3
NM_001042873.2	416.688	227.677	206.045	164.543	146.364	108.08	60.5909	67	63.447	1	0.639528	0.482501	0.261763	0.202443	3
NM_001043111.3	322.642	220.13	154.351	137.421	125.961	85.1248	55.2892	43	41.3004	1	0.568753	0.485255	0.258698	0.155315	3
NM_001043192.3	931.542	588.061	528.581	348.073	320.226	229.55	149.962	147	108.937	1	0.695683	0.439785	0.249745	0.168424	3
NM_001043241.3	643.224	461.644	444.853	289.307	315.791	203.726	134.436	88	73.6224	1	0.80526	0.547666	0.306066	0.146282	3
NM_001103740.3	232.714	125.159	157.264	103.066	104.672	92.7765	45.8219	38	29.9278	1	0.87888	0.580479	0.387283	0.18981	3
NM_001103812.3	148.964	103.775	73.5354	61.4778	51.449	38.2584	21.2068	16	16.7596	1	0.581906	0.446811	0.235282	0.129618	3
NM_001103863.3	4385.18	3112.01	1918.47	1415.8	1567.42	1285.48	659.684	709	605.739	1	0.511785	0.397912	0.259453	0.175364	3
NM_001103896.2	284.886	205.664	198.764	148.27	158.782	90.8636	91.6437	77	70.6296	1	0.810372	0.625935	0.372047	0.300947	3
NM_001104112.2	639.791	386.799	397.528	311.005	282.083	238.158	139.738	138	123.901	1	0.774462	0.577726	0.368108	0.255117	3
NM_001104153.3	1038.63	710.076	576.634	472.836	495.862	326.152	218.885	149	136.471	1	0.659497	0.553951	0.31168	0.163247	3
NM_001104235.2	158.575	102.518	76.4477	75.0391	70.0771	34.4325	23.479	15	13.7668	1	0.585598	0.555804	0.221805	0.110179	3
NM_001104323.3	1013.23	562.274	601.388	547.876	439.091	417.973	190.483	134	144.252	1	0.763422	0.626444	0.386197	0.176611	3
NM_001144185.2	172.304	138.367	101.93	117.531	117.978	84.1684	42.7923	38	31.7235	1	0.656193	0.758064	0.408665	0.224428	3
NM_001144239.3	212.12	111.952	98.2899	115.723	85.157	105.21	63.6205	52	38.3076	1	0.606594	0.619863	0.520968	0.278666	3
NM_001144478.4	2231.72	1594.37	1327.28	1323.58	1179.78	767.08	501.39	504	402.828	1	0.693804	0.654287	0.331532	0.237012	3
NM_001144512.3	655.58	392.46	341.466	335.416	337.967	245.81	168.897	102	101.755	1	0.651628	0.642516	0.395698	0.194415	3
NM_001144559.2	391.289	230.193	213.325	168.16	164.992	114.775	76.8747	83	62.2499	1	0.686506	0.53606	0.308376	0.233715	3
NM_001169377.1	603.408	386.17	360.396	309.197	282.083	210.421	142.01	104	90.9806	1	0.728383	0.597506	0.356142	0.197034	3
NM_001169553.2	1171.81	807.562	883.153	661.79	640.452	393.105	187.832	220	178.37	1	0.892358	0.657908	0.293496	0.201261	3
NM_001169720.2	607.527	374.221	339.282	311.005	354.821	269.721	227.216	144	121.507	1	0.69118	0.678205	0.506176	0.270443	3
NM_001169776.2	924.677	569.193	421.554	421.304	387.642	448.579	232.518	124	98.1632	1	0.564379	0.54151	0.455928	0.148717	3
NM_001169823.2	2723.23	1533.99	1828.92	1349.8	1309.29	1079.84	515.023	533	495.006	1	0.859208	0.624606	0.374626	0.241473	3
NM_001169871.1	63.8418	37.7365	41.5002	28.0266	33.708	25.8244	13.2543	7	13.1682	1	0.817106	0.607754	0.384714	0.198549	3
NM_001169985.1	65.2148	46.5417	44.4125	39.7797	33.708	16.2598	20.4494	19	10.774	1	0.794808	0.65757	0.328475	0.266419	3
NM_001169994.2	1245.26	823.285	751.371	513.52	479.008	312.762	179.122	172	170.589	1	0.726474	0.47982	0.237792	0.165618	3
NM_001170286.3	190.839	120.757	88.8249	73.2309	75.3994	70.778	43.171	49	58.06	1	0.570129	0.476997	0.365695	0.343586	3
NM_001201763.2	2.05941	0	0	0	0.887052	1.91292	1.13608	0	0.598556	1	0	0.43073	1.48052	0.290644	3
NM_001202070.1	857.403	559.13	546.055	442.098	471.912	384.496	268.493	218	169.99	1	0.770974	0.645244	0.460978	0.273901	3
NM_001202098.2	21.2806	6.28942	9.46495	9.04085	6.20937	7.65167	2.27216	2	2.99278	1	0.686611	0.553145	0.35995	0.181095	3
NM_001202293.3	1113.46	827.059	658.178	565.957	543.763	358.672	266.221	237	203.509	1	0.678354	0.571869	0.322024	0.227006	3
NM_001202341.1	1002.93	637.118	653.081	585.847	562.391	416.06	206.009	196	151.435	1	0.796415	0.700123	0.379298	0.211844	3
NM_001202347.2	413.942	211.325	168.913	122.051	119.752	93.733	63.9991	36	35.3148	1	0.540291	0.386721	0.252264	0.114055	3
NM_001258500.1	4.11883	4.4026	2.18422	1.80817	2.66116	0.956459	0.378693	0	1.79567	1	0.512642	0.524481	0.156682	0.210724	3
NM_001259297.2	599.976	476.738	389.519	326.375	321.113	226.681	179.879	104	101.156	1	0.723533	0.601355	0.377593	0.190539	3
NM_001259386.2	306.166	184.909	182.018	141.037	147.251	93.733	55.6679	54	41.8989	1	0.741305	0.587055	0.304232	0.195284	3
NM_001259435.2	104.344	68.5547	64.0704	47.9165	45.2397	35.389	12.1182	12	17.3581	1	0.741134	0.538792	0.274769	0.1698	3
NM_001259519.2	1504.06	878.003	718.608	537.931	558.843	268.765	178.364	157	115.521	1	0.60335	0.46043	0.187707	0.114406	3
NM_001259528.2	760.61	561.016	445.581	397.797	385.868	295.546	138.98	164	108.339	1	0.674291	0.592955	0.328781	0.206063	3
NM_001259575.2	3604.66	2609.48	1769.95	1393.19	1444.12	768.993	407.095	314	275.934	1	0.569651	0.45659	0.18926	0.0949342	3
NM_001259654.2	298.615	185.538	198.036	174.488	166.766	110.949	63.2418	50	42.4975	1	0.818071	0.704848	0.359785	0.19105	3
NM_001259718.1	192.898	140.254	124.5	115.723	118.865	73.6473	54.5318	35	28.7307	1	0.747408	0.704146	0.384746	0.191296	3
NM_001259731.3	2394.41	1605.06	1459.06	1102.98	1022.77	648.479	419.592	353	311.249	1	0.729625	0.531509	0.267053	0.166084	3
NM_001259733.1	1449.14	968.571	917.372	692.529	695.449	397.887	278.339	227	193.932	1	0.758876	0.574087	0.279697	0.174104	3
NM_001259766.2	847.792	561.016	543.142	421.304	490.54	287.894	226.837	134	132.879	1	0.771066	0.647244	0.365366	0.189436	3
NM_001259879.2	841.614	484.285	555.52	424.016	389.416	371.106	221.536	192	199.319	1	0.837952	0.613494	0.446973	0.295135	3
NM_001259895.2	284.199	164.783	145.615	128.38	91.3664	84.1684	58.3187	34	28.1321	1	0.648643	0.489433	0.317356	0.138384	3
NM_001259970.2	2179.55	1298.14	1394.26	1050.55	875.52	654.218	365.06	329	257.379	1	0.801833	0.553836	0.293091	0.168612	3
NM_001259972.2	58.3501	39.6234	32.0352	21.698	22.1763	11.4775	14.0116	9	5.38701	1	0.653957	0.447819	0.260164	0.146846	3
NM_001260095.2	591.052	318.874	258.466	212.46	207.57	112.862	84.4486	77	63.447	1	0.568103	0.461609	0.216843	0.15435	3
NM_001260274.2	706.379	440.26	395.344	292.019	329.096	221.898	172.305	111	92.7762	1	0.68957	0.541684	0.343791	0.177716	3
NM_001260338.2	1627.62	1037.75	921.74	684.392	630.694	317.544	256.754	164	139.464	1	0.69164	0.493396	0.215466	0.113854	3
NM_001260438.2	1478.66	1064.8	762.292	491.822	491.427	372.062	251.831	155	149.639	1	0.599414	0.38658	0.245293	0.119774	3
NM_001272916.1	948.017	633.974	426.651	388.757	334.419	232.419	138.98	149	98.1632	1	0.539385	0.45713	0.234767	0.156236	3
NM_001272917.1	8.23766	5.66048	5.09651	0	3.54821	1.91292	0.378693	1	0	1	0.733409	0.255301	0.164886	0.0719521	3
NM_001273129.1	3382.24	2703.19	2335.66	1775.62	1760.8	981.327	546.833	539	461.487	1	0.767622	0.581129	0.251117	0.164407	3
NM_001273214.1	508.675	332.71	304.335	216.076	241.278	147.295	97.3241	103	79.608	1	0.723413	0.543573	0.290733	0.217032	3
NM_001273254.1	610.959	354.723	380.054	377.908	319.339	223.811	154.886	115	117.317	1	0.78712	0.722024	0.392154	0.240573	3
NM_001273380.1	140.727	94.9703	83.0003	64.19	72.7383	41.1277	28.7807	20	20.9495	1	0.704297	0.580951	0.296603	0.173738	3
NM_001273574.1	467.487	329.566	286.133	245.911	279.421	193.205	126.105	102	73.0239	1	0.717977	0.659094	0.400613	0.219589	3
NM_001273721.1	314.404	196.23	163.816	113.011	95.8016	84.1684	48.4727	55	38.3076	1	0.64162	0.408928	0.259758	0.182729	3
NM_001273789.1	2906.52	2164.82	2110.68	1753.02	1562.99	968.893	568.797	473	338.184	1	0.832397	0.653872	0.303212	0.159955	3
NM_001273844.1	928.109	599.382	549.695	437.577	410.705	336.674	153.749	111	102.952	1	0.719736	0.555344	0.321064	0.140067	3
NM_001274011.2	858.089	537.117	543.871	472.836	473.686	335.717	242.742	178	187.947	1	0.779628	0.678411	0.414605	0.262289	3
NM_001274208.2	1136.11	678	708.415	498.151	506.507	368.237	222.293	126	86.1921	1	0.781006	0.553802	0.32552	0.116968	3
NM_001274283.2	1858.28	1211.34	1388.44	1024.33	927.857	578.658	403.687	331	329.805	1	0.90463	0.635969	0.320021	0.215272	3
NM_001274348.1	350.787	210.696	168.185	153.694	138.38	90.8636	48.4727	53	45.4903	1	0.599074	0.520185	0.248158	0.175411	3
NM_001274510.1	545.745	403.152	270.843	272.13	225.311	155.903	63.9991	87	59.8556	1	0.570859	0.524231	0.231745	0.154765	3
NM_001274545.2	5318.09	3926.49	4165.31	3395.74	3039.93	1804.84	842.971	723	641.054	1	0.901135	0.696156	0.286417	0.147552	3
NM_001274689.1	4160.7	3208.86	2792.89	2291.86	2319.64	1285.48	702.855	748	565.037	1	0.757952	0.625749	0.269804	0.17817	3
NM_001274788.1	378.246	221.388	178.378	144.654	129.51	77.4732	50.7449	40	39.5047	1	0.594957	0.457218	0.213827	0.132589	3
NM_001274913.1	3715.87	2647.22	2476.9	1903.1	1911.6	1252	878.568	766	703.304	1	0.778523	0.599504	0.334833	0.230911	3
NM_001274950.1	252.621	164.783	186.387	112.107	111.769	75.5602	36.7332	32	32.9206	1	0.893075	0.536351	0.269028	0.155534	3
NM_001274988.1	3088.43	1978.65	2170.39	1291.94	1285.34	645.61	454.432	311	302.271	1	0.85666	0.508631	0.217095	0.12103	3
NM_001275037.2	714.617	503.154	402.624	307.389	336.193	242.941	145.797	151	132.281	1	0.661248	0.528492	0.319221	0.232623	3
NM_001275103.1	249.189	177.362	155.808	101.258	139.267	80.3425	51.1236	64	40.7018	1	0.730547	0.563883	0.308207	0.245462	3
NM_001275472.1	509.362	342.145	281.036	245.007	250.149	197.987	146.933	85	91.5791	1	0.660092	0.581506	0.40507	0.207373	3
NM_001275475.1	942.525	569.822	634.88	515.328	413.366	279.286	133.3	177	163.406	1	0.839595	0.614075	0.272812	0.225085	3
NM_001275530.1	643.224	416.989	332.729	274.842	294.501	140.599	123.454	89	76.0166	1	0.627666	0.537009	0.249057	0.155645	3
NM_001275580.1	670.682	472.965	363.308	238.678	248.375	154.946	97.7028	74	57.4614	1	0.635351	0.425877	0.220915	0.114949	3
NM_001275669.1	1036.57	650.955	538.774	387.852	357.482	201.813	99.975	54	47.2859	1	0.638537	0.441673	0.178834	0.0600203	3
NM_001275697.1	191.526	142.141	123.044	76.8472	85.157	59.3004	34.8398	40	27.5336	1	0.737529	0.485528	0.282139	0.202399	3
NM_001275851.1	386.483	249.061	184.202	119.339	116.204	96.6023	51.1236	42	35.3148	1	0.579668	0.370616	0.23244	0.121651	3
NM_001275943.1	278.021	210.067	118.676	84.0799	102.898	90.8636	78.3895	68	71.8268	1	0.486289	0.383083	0.346768	0.286479	3
NM_001275979.1	1218.49	964.797	891.889	725.076	727.383	507.88	307.12	326	200.516	1	0.817016	0.665263	0.373291	0.241158	3
NM_001276176.1	8303.56	5486.26	4170.4	2491.66	2650.51	1330.43	764.96	647	486.028	1	0.604852	0.372896	0.151952	0.0821641	3
NM_001276195.1	539.566	398.12	364.037	273.938	281.196	193.205	140.116	135	103.55	1	0.776456	0.592024	0.355472	0.254403	3
NM_001298659.1	4834.13	3514.53	2441.23	2026.96	2084.57	1320.87	973.241	613	588.979	1	0.584819	0.492478	0.274788	0.143973	3
NM_001298668.1	1399.72	861.651	780.494	560.533	559.73	382.584	183.287	155	144.851	1	0.690286	0.495392	0.250234	0.132597	3
NM_001298824.1	740.703	471.078	349.475	258.568	238.617	146.338	104.141	75	59.8556	1	0.576796	0.410293	0.206703	0.111287	3
NM_001298873.1	216.238	120.128	143.43	104.874	86.0441	65.9957	38.6267	23	22.1466	1	0.852822	0.567589	0.311037	0.134218	3
NM_001298935.1	1151.21	864.167	673.468	552.396	582.793	372.062	287.807	250	204.706	1	0.668328	0.563263	0.327417	0.225618	3
NM_001299047.1	1296.74	773.599	842.38	694.337	615.614	437.102	264.328	201	186.75	1	0.813759	0.632722	0.338799	0.187288	3
NM_001299182.1	351.473	273.59	273.027	141.941	162.331	60.2569	43.9284	44	25.7379	1	0.873599	0.486786	0.16668	0.111569	3
NM_001299540.1	910.947	587.432	442.668	464.7	432.881	346.238	248.423	148	140.661	1	0.590863	0.599035	0.396869	0.192649	3
NM_001299609.1	528.583	335.855	355.3	282.075	257.245	158.772	146.176	88	94.5719	1	0.822036	0.623896	0.35277	0.211203	3
NM_001299647.1	6947.09	4877.45	4045.17	2510.64	2325.85	1507.38	922.497	899	852.344	1	0.6842	0.409022	0.205494	0.148111	3
NM_001299662.1	2802.86	2035.89	1536.96	1230.46	1330.58	755.602	515.023	440	340.579	1	0.635273	0.529277	0.262594	0.161318	3
NM_001299906.1	764.043	523.28	486.353	411.359	399.173	318.501	244.257	159	119.711	1	0.755604	0.629626	0.437154	0.216505	3
NM_001299934.1	8.92413	6.28942	2.91229	7.23268	4.43526	4.78229	3.02955	0	2.99278	1	0.382855	0.766944	0.513479	0.196718	3
NM_001299965.1	142.786	98.115	79.36	50.6288	52.3361	24.8679	21.9642	17	14.3654	1	0.658859	0.427416	0.194404	0.1302	3
NM_001299968.1	299.988	281.766	223.518	156.407	162.331	80.3425	67.7861	40	52.673	1	0.768429	0.54789	0.254624	0.159299	3
NM_001300229.1	1097.67	776.115	517.66	429.44	408.044	269.721	207.145	136	132.281	1	0.552529	0.446949	0.254494	0.143176	3
NM_001300404.1	899.277	565.419	477.616	319.142	338.854	220.942	129.513	169	131.084	1	0.65217	0.449237	0.239268	0.204878	3
NM_001300482.1	1295.37	803.788	862.038	616.586	549.972	406.495	206.388	213	211.29	1	0.821318	0.555726	0.291966	0.202124	3
NM_001300514.1	527.896	306.924	311.615	320.046	259.906	234.332	148.826	110	98.1632	1	0.746545	0.694703	0.458972	0.249351	3
NM_001316420.1	792.188	576.74	481.256	378.812	420.463	306.067	192.376	179	155.625	1	0.703114	0.583869	0.364112	0.244443	3
NM_001316565.1	540.253	346.547	359.668	336.32	273.212	224.768	142.767	118	95.1704	1	0.811159	0.687338	0.414451	0.240382	3
NM_001370031.1	1066.78	776.744	508.195	382.428	382.319	250.592	162.459	116	107.142	1	0.551331	0.41483	0.224056	0.121041	3
NM_001370043.1	411.883	253.464	259.922	219.693	209.344	153.99	79.9043	48	52.673	1	0.781313	0.644832	0.351537	0.151309	3
NM_001370048.1	1020.1	688.063	698.222	597.6	568.6	456.231	240.47	194	211.889	1	0.817514	0.682724	0.407867	0.237618	3
NM_057269.3	2725.29	1971.73	1515.12	955.618	947.372	529.878	320.753	353	309.454	1	0.64514	0.405148	0.1811	0.141037	3
NM_057376.3	154.456	88.0519	71.3512	87.6962	68.303	35.389	20.4494	16	14.3654	1	0.588444	0.643275	0.230254	0.125214	3
NM_057398.4	4170.31	2961.69	2573.74	1980.85	1819.34	1266.35	746.026	612	593.169	1	0.721744	0.532837	0.282162	0.168981	3
NM_057585.3	438.655	300.634	257.01	216.076	227.085	131.035	88.2355	77	61.6513	1	0.695289	0.599443	0.296596	0.187547	3
NM_057594.4	1566.53	909.45	833.644	670.831	601.421	521.27	273.416	186	183.158	1	0.673385	0.513838	0.320959	0.149096	3
NM_057600.6	850.538	551.582	426.651	404.126	435.543	285.025	263.57	91	105.346	1	0.608579	0.598856	0.391261	0.140035	3
NM_057733.4	2338.81	1656.63	1254.47	1166.27	1299.53	623.611	470.716	259	268.752	1	0.627951	0.617154	0.273894	0.132088	3
NM_057769.4	2082.07	1087.44	1404.45	1051.45	962.452	482.055	305.984	226	263.963	1	0.886227	0.635399	0.248631	0.154587	3
NM_057819.4	1487.58	1015.11	937.758	739.542	722.948	500.228	423	271	266.358	1	0.749398	0.584365	0.368893	0.214711	3
NM_057908.4	1162.2	746.554	672.739	492.726	562.391	344.325	231.382	174	156.822	1	0.7049	0.552779	0.301614	0.173319	3
NM_057947.4	4777.84	3469.25	2427.4	2021.53	2074.82	1311.31	966.046	596	578.804	1	0.588667	0.496703	0.27614	0.142451	3
NM_057957.5	691.963	464.159	450.677	358.922	372.562	264.939	188.968	132	135.872	1	0.779636	0.632704	0.392612	0.231699	3
NM_058068.4	542.999	372.963	290.501	185.337	222.65	115.732	65.8926	70	47.8845	1	0.634309	0.44542	0.198288	0.1287	3
NM_078726.4	1109.34	768.567	642.888	494.534	455.058	309.893	193.891	187	152.632	1	0.684687	0.505666	0.268269	0.180857	3
NM_078835.3	1891.91	1112.6	1239.91	1064.11	835.603	581.527	294.623	297	240.62	1	0.825364	0.632286	0.291611	0.178937	3
NM_078891.3	6329.95	4553.54	4238.84	2788.2	2812.84	1853.62	967.561	965	778.722	1	0.778949	0.514636	0.259216	0.160217	3
NM_078934.3	341.176	257.237	214.053	167.256	150.799	105.21	67.7861	92	47.2859	1	0.715403	0.531496	0.289092	0.232759	3
NM_079043.3	3011.55	2594.39	2380.07	1880.5	2175.94	1089.41	599.471	592	509.97	1	0.849125	0.723596	0.301266	0.196572	3
NM_079152.4	1252.12	701.271	634.88	474.645	437.317	311.806	184.045	161	135.872	1	0.650027	0.46686	0.25384	0.151978	3
NM_079167.5	991.951	754.102	581.73	416.783	399.173	156.859	93.9159	122	70.6296	1	0.666338	0.467315	0.143624	0.110323	3
NM_079178.3	861.522	464.159	457.958	300.156	255.471	173.119	93.9159	144	133.478	1	0.690902	0.419126	0.201432	0.20931	3
NM_079253.4	1042.06	696.868	545.327	447.522	528.683	345.282	292.351	153	123.303	1	0.627197	0.561382	0.366681	0.158892	3
NM_079406.3	1477.97	1083.67	1015.66	741.35	738.027	404.582	282.505	221	204.706	1	0.792978	0.577512	0.268222	0.166185	3
NM_079414.3	412.569	268.558	206.045	197.091	174.749	117.644	63.6205	64	77.2138	1	0.60501	0.545918	0.266125	0.207324	3
NM_079491.3	530.642	271.703	295.598	231.446	235.956	160.685	96.1881	111	66.4397	1	0.736834	0.582544	0.320153	0.221151	3
NM_079535.3	834.749	649.068	490.721	349.881	352.16	237.202	148.826	137	117.317	1	0.661431	0.473131	0.260159	0.171394	3
NM_079578.3	291.75	170.443	163.816	144.654	145.477	131.991	74.6026	49	50.2787	1	0.708865	0.627724	0.446986	0.214799	3
NM_079600.3	355.592	196.859	176.194	98.5453	114.43	109.993	51.5023	53	51.4758	1	0.637862	0.385509	0.292325	0.189113	3
NM_079653.3	81.0036	50.9443	65.5266	37.9716	31.0468	29.6502	12.8756	13	17.9567	1	0.993219	0.523073	0.322292	0.234613	3
NM_079659.4	486.708	340.258	380.054	260.376	281.196	138.687	92.7798	74	55.6657	1	0.919153	0.65489	0.279898	0.156797	3
NM_079719.3	531.329	331.453	259.922	199.803	153.46	126.253	61.3483	77	55.6657	1	0.602521	0.409447	0.217437	0.153765	3
NM_079746.6	2035.39	1546.57	1540.6	1096.66	1129.22	684.825	515.78	466	392.653	1	0.860202	0.621413	0.335181	0.239716	3
NM_079795.3	1269.97	784.291	929.749	697.954	568.6	477.273	218.127	255	290.3	1	0.90519	0.616549	0.338516	0.265448	3
NM_079862.3	253.308	152.833	169.641	126.572	128.623	105.21	67.4074	59	54.4686	1	0.83538	0.62834	0.42502	0.279382	3
NM_134683.2	142.786	86.1651	58.9739	45.2042	47.0138	31.5631	19.692	38	17.3581	1	0.515166	0.402785	0.22387	0.24179	3
NM_135190.5	1175.24	733.347	560.616	372.483	376.997	216.16	142.01	134	117.916	1	0.587468	0.392689	0.187662	0.131991	3
NM_135275.3	4197.77	2498.79	2959.62	1953.73	1657.01	1155.4	514.644	541	577.607	1	0.883922	0.539193	0.249389	0.167042	3
NM_136267.5	385.797	269.816	172.553	151.886	200.474	117.644	60.9696	45	35.3148	1	0.526388	0.537451	0.272438	0.122503	3
NM_136337.3	676.861	440.26	340.738	199.803	245.713	139.643	93.9159	73	71.2282	1	0.61003	0.398808	0.209072	0.129107	3
NM_136391.4	2637.42	1849.09	1599.58	1387.77	1414.85	777.601	568.418	335	326.812	1	0.71306	0.624676	0.300015	0.147511	3
NM_136398.4	405.018	201.261	196.58	145.558	138.38	84.1684	58.6974	66	47.2859	1	0.648479	0.468328	0.235643	0.186854	3
NM_136420.4	2128.06	1397.51	1165.64	680.776	675.934	341.456	202.98	139	134.675	1	0.661252	0.38482	0.154425	0.0776258	3
NM_136466.4	430.418	255.351	214.053	164.543	168.54	91.82	82.9338	31	36.5119	1	0.624274	0.485709	0.254829	0.0984472	3
NM_136839.3	58.3501	30.1892	22.5703	23.5062	20.4022	12.434	10.2247	6	7.78123	1	0.509836	0.49592	0.255917	0.155651	3
NM_136849.2	272.529	197.488	164.544	101.258	123.3	51.6488	39.0054	35	23.3437	1	0.700164	0.477765	0.192874	0.124131	3
NM_137096.3	1047.56	666.679	538.774	523.465	539.328	353.89	201.086	211	147.843	1	0.628589	0.619981	0.323746	0.209332	3
NM_137111.3	1136.11	797.499	569.353	517.137	456.832	265.896	157.158	148	102.353	1	0.588902	0.503705	0.218789	0.129475	3
NM_137217.3	1872.01	1300.02	839.468	655.462	672.386	461.97	365.06	277	243.612	1	0.529294	0.418611	0.260726	0.164126	3
NM_137480.4	10.2971	5.66048	5.82458	5.42451	6.20937	2.86938	1.13608	2	1.19711	1	0.73001	0.729051	0.251007	0.200351	3
NM_137485.4	205.941	165.412	152.895	117.531	107.333	91.82	54.1531	33	36.5119	1	0.82345	0.605527	0.393084	0.187186	3
NM_137486.5	459.249	337.113	269.387	226.925	230.634	207.552	145.039	97	83.7979	1	0.676544	0.574561	0.442752	0.22703	3
NM_137700.4	2380	1654.75	1459.06	1236.79	1248.08	1023.41	511.236	326	274.139	1	0.723247	0.615868	0.380358	0.148743	3
NM_138139.4	521.718	399.378	275.94	213.364	187.168	103.298	96.9455	65	62.2499	1	0.599155	0.434843	0.217396	0.13815	3
NM_138141.3	2399.22	1903.18	1322.91	792.883	941.162	444.753	396.492	202	191.538	1	0.614964	0.403042	0.195529	0.0914695	3
NM_138196.3	446.206	279.879	222.79	160.927	170.314	103.298	82.1764	53	40.1033	1	0.613675	0.456201	0.255444	0.128226	3
NM_138198.4	1622.82	1244.05	1183.12	835.375	986.402	469.621	387.782	254	213.086	1	0.825374	0.635459	0.299073	0.162926	3
NM_139468.2	705.006	577.369	482.712	414.975	414.253	372.062	236.305	175	113.127	1	0.752841	0.646635	0.474407	0.224682	3
NM_139603.3	401.586	279.879	230.071	155.503	125.961	127.209	60.5909	48	41.3004	1	0.675225	0.413028	0.275583	0.131042	3
NM_139643.3	125.624	83.6493	77.1757	56.9574	61.2066	34.4325	20.4494	19	16.161	1	0.737558	0.564639	0.26225	0.168015	3
NM_140194.2	872.505	476.738	485.625	371.579	282.083	258.244	124.59	111	95.769	1	0.719848	0.484465	0.28374	0.153248	3
NM_140812.3	1426.49	1045.3	969.065	853.456	868.424	382.584	300.304	208	196.925	1	0.7841	0.696613	0.276272	0.163819	3
NM_140825.3	2367.64	1523.93	1360.04	846.224	776.171	477.273	198.435	292	271.745	1	0.698968	0.4169	0.173634	0.144863	3
NM_140948.4	280.767	184.909	170.369	150.078	169.427	109.036	97.7028	59	49.6802	1	0.731707	0.686111	0.443955	0.233382	3
NM_141190.3	749.627	490.575	357.484	319.142	324.661	188.422	112.472	109	129.288	1	0.576493	0.519112	0.242617	0.192137	3
NM_141268.3	1344.11	970.458	807.433	554.204	541.989	370.15	193.891	238	205.903	1	0.697696	0.473606	0.243691	0.191787	3
NM_141778.2	503.183	332.71	298.51	258.568	227.972	144.425	103.383	72	77.8123	1	0.714229	0.58206	0.296459	0.179224	3
NM_141829.3	1655.77	1198.13	873.688	715.131	811.653	599.7	420.349	357	279.526	1	0.612275	0.534981	0.357422	0.223037	3
NM_142030.4	1571.33	1020.77	819.81	659.078	608.518	423.711	273.795	233	171.187	1	0.632544	0.489022	0.269089	0.15593	3
NM_142069.4	326.074	191.827	174.738	136.517	149.912	103.298	60.5909	39	54.4686	1	0.674791	0.553057	0.316447	0.180476	3
NM_142327.3	2445.9	1672.99	1370.96	1206.95	1358.08	909.592	581.294	315	333.994	1	0.665696	0.622749	0.361964	0.157566	3
NM_142465.2	2733.53	2235.89	1648.36	1319.06	1496.46	951.677	713.458	406	361.528	1	0.6634	0.566569	0.335076	0.15445	3
NM_142528.3	254.681	179.877	137.606	119.339	130.397	78.4296	46.2006	44	35.3148	1	0.633313	0.574689	0.286797	0.182518	3
NM_142562.3	170.931	133.336	83.0003	65.0941	66.5289	43.0406	35.2185	21	17.3581	1	0.545575	0.43259	0.257205	0.126067	3
NM_142663.4	95.4195	49.6864	40.044	29.8348	29.2727	23.9115	13.633	12	13.1682	1	0.551928	0.40734	0.258738	0.173447	3
NM_142825.4	306.166	184.28	197.308	145.558	110.882	108.08	48.4727	45	44.2932	1	0.804605	0.522869	0.319204	0.182065	3
NM_142859.3	880.056	692.465	557.704	387.852	382.319	175.032	126.105	118	99.9589	1	0.709312	0.489769	0.191499	0.138605	3
NM_143252.4	105.717	84.9072	77.1757	51.5328	68.303	43.0406	20.8281	25	13.7668	1	0.809718	0.628651	0.335051	0.203368	3
NM_143344.3	4604.85	3333.39	2260.67	1511.63	1733.3	1400.26	665.743	776	700.909	1	0.569563	0.408772	0.260259	0.18605	3
NM_143437.3	450.325	327.05	294.141	207.94	209.344	137.73	85.5847	62	62.2499	1	0.756756	0.536786	0.287268	0.159833	3
NM_143524.4	183.974	142.77	131.781	87.6962	91.3664	89.9071	56.4253	36	32.322	1	0.806632	0.548021	0.44785	0.209099	3
NM_143815.4	402.272	247.174	180.562	148.27	119.752	94.6894	67.0287	43	40.1033	1	0.556049	0.412693	0.249009	0.12796	3
NM_145757.3	1352.35	1007.57	888.249	715.131	816.088	551.877	397.628	246	218.473	1	0.752781	0.648845	0.402347	0.196818	3
NM_164315.4	2182.98	1304.43	1397.9	1058.68	879.956	654.218	369.226	329	257.379	1	0.801685	0.555897	0.293469	0.168142	3
NM_164498.3	282.14	200.633	164.544	111.202	103.785	81.299	53.017	65	44.8917	1	0.681665	0.445319	0.278218	0.227626	3
NM_164786.2	170.245	114.467	99.746	88.6003	72.7383	60.2569	51.1236	62	38.3076	1	0.700679	0.566672	0.391204	0.352312	3
NM_164988.4	1151.9	864.167	673.468	552.396	583.68	373.019	287.807	250	205.305	1	0.668101	0.563512	0.32778	0.225838	3
NM_165013.4	2329.2	1686.82	1662.19	1156.32	1138.09	621.698	419.213	318	298.081	1	0.82778	0.571315	0.25919	0.153406	3
NM_165152.2	45.9936	18.8683	27.6668	25.3144	16.854	13.3904	9.46733	8	8.97834	1	0.853099	0.650126	0.352407	0.261762	3
NM_165217.3	1061.97	767.309	813.986	584.039	636.903	392.148	280.233	254	193.932	1	0.889952	0.667444	0.367566	0.244868	3
NM_165344.3	1942.71	1251.59	1317.08	1107.5	989.95	668.565	474.881	395	333.994	1	0.824644	0.656622	0.357964	0.228217	3
NM_165675.3	74.8254	51.5733	33.4914	26.2185	29.2727	19.1292	10.9821	11	9.5769	1	0.529932	0.439017	0.238225	0.162794	3
NM_165723.4	155.143	89.9387	72.0792	55.1492	37.2562	22.955	16.2838	10	20.3509	1	0.588207	0.37704	0.160105	0.12384	3
NM_165735.4	838.181	479.883	519.844	397.797	390.303	263.026	156.4	126	105.346	1	0.788799	0.597923	0.318214	0.175519	3
NM_166348.3	715.303	523.909	377.142	316.43	357.482	209.464	123.454	106	102.353	1	0.60868	0.543823	0.268653	0.168134	3
NM_166431.4	269.097	203.148	144.887	87.6962	128.623	78.4296	46.958	54	40.7018	1	0.613607	0.458065	0.265514	0.200535	3
NM_166466.3	381.678	253.464	227.159	147.366	188.942	149.208	92.7798	61	61.0527	1	0.715301	0.529501	0.380997	0.192166	3
NM_166527.2	1730.59	1212.6	923.197	627.435	698.11	488.75	334.007	238	234.634	1	0.627343	0.450376	0.279546	0.160585	3
NM_166539.2	2217.99	1522.67	1394.99	1050.55	1027.21	707.78	409.367	424	352.55	1	0.745852	0.555451	0.29865	0.207597	3
NM_166704.4	1080.51	698.126	752.827	522.561	581.906	471.534	314.315	254	210.692	1	0.846524	0.620965	0.441828	0.261264	3
NM_166788.2	518.286	298.119	215.51	217.884	179.185	146.338	60.2122	59	43.0961	1	0.527948	0.486363	0.253	0.125056	3
NM_166808.3	994.697	646.553	529.309	432.153	432.881	284.068	169.276	116	93.9733	1	0.645007	0.527058	0.276219	0.127935	3
NM_167790.3	227.222	111.323	129.597	114.819	125.961	89.9071	57.5614	32	28.7307	1	0.765612	0.711221	0.435595	0.179388	3
NM_167872.2	387.856	253.464	235.168	214.268	204.022	159.729	116.637	81	63.447	1	0.733386	0.652233	0.430933	0.225234	3
NM_167950.2	1363.33	932.092	841.652	639.188	628.92	499.272	325.676	323	305.264	1	0.733331	0.55245	0.359388	0.273703	3
NM_168372.2	1948.89	1273.61	1471.44	1102.98	1086.64	669.521	441.178	241	239.423	1	0.913226	0.679479	0.34467	0.149084	3
NM_168382.2	689.217	432.712	408.449	382.428	337.08	164.511	133.3	75	75.4181	1	0.728119	0.641313	0.265445	0.134071	3
NM_168417.2	256.74	164.154	139.79	101.258	102.898	60.2569	45.0645	45	28.7307	1	0.664253	0.485052	0.250232	0.175176	3
NM_168461.2	531.329	343.402	315.256	255.856	234.182	195.118	106.791	88	93.9733	1	0.720806	0.560215	0.345145	0.208033	3
NM_168499.2	792.188	537.746	404.809	290.211	296.275	197.031	126.105	72	63.447	1	0.608765	0.44099	0.242971	0.101845	3
NM_168692.4	60.4095	59.7495	47.3247	38.8757	50.562	22.955	12.8756	11	12.5697	1	0.787702	0.744327	0.298193	0.196154	3
NM_168705.2	5477.35	3681.83	3686.96	3081.12	3235.08	1747.45	1288.69	1081	857.133	1	0.805085	0.689603	0.331486	0.211605	3
NM_168757.1	2099.92	1501.28	1480.9	1246.73	1337.67	718.301	486.999	346	295.088	1	0.822448	0.717652	0.334694	0.178021	3
NM_168979.4	772.28	526.425	545.327	339.936	401.835	246.766	126.862	226	137.069	1	0.839801	0.571162	0.287693	0.279563	3
NM_169231.2	2409.51	1864.18	1563.17	1274.76	1430.82	954.546	658.926	510	406.42	1	0.731532	0.633076	0.377535	0.214432	3
NM_169337.2	882.802	557.243	545.327	472.836	468.364	347.195	229.867	165	153.23	1	0.757375	0.653591	0.400725	0.220986	3
NM_169504.3	15909	12884.5	12303.7	10061.6	11246.9	6022.82	2519.07	3766	2915.57	1	0.854617	0.740046	0.29666	0.232051	3
NM_169510.3	2139.04	1717.01	1217.34	964.659	843.587	448.579	289.7	283	237.627	1	0.63139	0.468936	0.19146	0.135015	3
NM_169676.2	608.9	404.41	294.87	264.897	274.099	237.202	173.441	97	110.733	1	0.581993	0.531916	0.405249	0.205004	3
NM_169697.3	2294.87	1383.67	1474.35	1253.97	1193.97	835.945	460.112	386	372.302	1	0.801593	0.665463	0.352329	0.206142	3
NM_169841.2	298.615	195.601	148.527	77.7513	117.091	75.5602	43.9284	49	42.4975	1	0.601061	0.394245	0.241774	0.185137	3
NM_169902.2	60.4095	45.2838	33.4914	17.1776	23.9504	14.3469	12.4969	6	11.9711	1	0.633746	0.389126	0.253978	0.170031	3
NM_169948.3	952.136	703.157	635.608	563.245	585.454	428.494	277.582	254	202.312	1	0.76797	0.693955	0.426556	0.275668	3
NM_170004.2	653.521	468.562	346.563	271.225	276.76	176.945	87.0994	97	66.4397	1	0.617713	0.488365	0.235316	0.145657	3
NM_170259.4	3012.92	2111.99	1671.66	1404.95	1295.98	748.907	511.993	289	283.117	1	0.652365	0.52702	0.246034	0.111635	3
NM_170373.2	297.929	201.89	136.15	97.6412	97.5757	64.0827	58.6974	28	41.3004	1	0.544796	0.390575	0.245649	0.138651	3
NM_170635.3	376.186	216.356	224.246	187.146	174.749	128.165	77.6321	57	59.8556	1	0.756896	0.610749	0.347313	0.197211	3
NM_170646.6	1863.77	1378.64	1035.32	1019.81	951.807	621.698	530.549	357	356.141	1	0.638611	0.608071	0.355367	0.219942	3
NM_176133.5	798.366	515.104	471.791	442.098	436.43	245.81	180.637	128	105.346	1	0.718389	0.66886	0.324672	0.177656	3
NM_176162.3	695.395	518.248	375.686	325.471	293.614	198.943	149.962	151	104.149	1	0.619104	0.510104	0.287486	0.210234	3
NM_176588.2	636.359	466.046	303.606	221.501	283.857	240.071	137.844	126	114.923	1	0.550807	0.458414	0.34281	0.218543	3
NM_205901.3	315.09	238.998	224.246	164.543	161.443	128.165	103.762	44	44.2932	1	0.809425	0.58833	0.418575	0.159349	3
NM_205999.2	15.1024	10.0631	9.46495	4.52042	9.75757	5.73875	5.6804	3	4.78845	1	0.752218	0.567365	0.453763	0.30949	3
NM_206109.2	1389.42	1179.9	1018.57	764.856	911.89	444.753	363.167	221	212.487	1	0.792876	0.652604	0.31445	0.168717	3
NM_206513.2	1249.38	843.411	890.433	656.366	667.95	436.145	299.546	286	226.254	1	0.850954	0.632799	0.351536	0.244771	3
NR_002548.1	536.821	367.302	176.922	138.325	242.165	184.597	166.246	175	138.267	1	0.391367	0.420839	0.388048	0.346487	3
NR_003794.1	113.268	83.0204	45.8686	33.4511	53.2231	33.4761	29.1594	33	29.3293	1	0.46736	0.441567	0.319099	0.31754	3
NR_003848.1	142.1	131.449	73.5354	52.4369	87.8182	44.9536	79.5256	62	43.6946	1	0.537641	0.512725	0.455053	0.386383	3
NR_037768.1	551.923	328.308	254.826	207.035	187.168	122.427	62.1057	62	55.6657	1	0.578997	0.447841	0.209641	0.133676	3
NR_048209.1	8750.45	6535.97	5910.5	3420.15	3822.31	2282.11	1627.24	1709	1435.94	1	0.7733	0.473784	0.25574	0.205734	3
NR_048359.2	565.652	348.434	307.975	261.281	213.78	146.338	87.8568	69	55.6657	1	0.673842	0.51971	0.256207	0.136383	3
NR_048380.1	372.067	276.735	213.325	188.954	171.201	87.9942	71.9517	38	44.8917	1	0.657598	0.555107	0.246525	0.127761	3
NR_073905.1	1804.73	1218.26	753.556	610.257	715.851	488.75	371.498	277	237.627	1	0.498549	0.438674	0.284568	0.170237	3
NR_124703.1	8.23766	6.28942	2.91229	4.52042	5.32231	2.86938	1.51477	2	3.59134	1	0.400947	0.677544	0.301792	0.384891	3
NR_125181.1	1.37294	2.51577	1.45615	0.904085	0	0.956459	0.378693	0	0	1	0.748909	0.23249	0.34334	0	3
NR_133165.1	1018.04	671.71	726.617	577.71	573.923	339.543	239.334	221	211.889	1	0.86003	0.681542	0.342582	0.256186	3
NM_001014455.2	593.111	366.044	117.22	73.2309	74.5124	56.4311	31.0528	46	40.1033	1	0.244423	0.154035	0.0912093	0.0897699	4
NM_001014581.3	392.662	252.835	150.711	101.258	88.7052	74.6038	38.6267	61	43.6946	1	0.466962	0.294289	0.175416	0.162192	4
NM_001031933.3	640.478	415.731	262.834	138.325	154.347	118.601	45.0645	70	50.2787	1	0.497694	0.277097	0.154956	0.113878	4
NM_001032005.2	790.128	567.306	254.826	177.201	170.314	110.949	59.4548	41	51.4758	1	0.375452	0.256008	0.125534	0.0681255	4
NM_001032217.3	1072.95	654.729	435.388	262.185	267.003	133.904	103.762	99	80.2065	1	0.504013	0.306299	0.137563	0.103726	4
NM_001032408.3	707.065	433.97	269.387	180.817	196.039	101.385	86.342	119	93.3748	1	0.47218	0.330275	0.164523	0.186125	4
NM_001038817.1	633.613	377.994	284.677	198.899	164.105	97.5588	69.3009	44	37.1105	1	0.56282	0.358838	0.164945	0.0801798	4
NM_001042906.2	201.823	147.172	49.509	32.5471	30.1598	22.955	18.1773	26	16.161	1	0.283723	0.179678	0.117859	0.120807	4
NM_001043090.3	503.183	328.937	198.764	122.956	141.928	83.2119	55.2892	35	32.9206	1	0.477729	0.318324	0.166444	0.0816235	4
NM_001104363.2	593.798	420.762	160.904	105.778	108.22	85.1248	53.7744	44	54.4686	1	0.31719	0.210927	0.136906	0.0970555	4
NM_001144160.2	23.34	22.013	10.193	8.13676	8.87052	4.78229	7.19517	3	1.79567	1	0.449497	0.374998	0.264094	0.105741	4
NM_001144289.2	203.882	120.128	102.658	34.3552	41.6915	21.9986	17.4199	5	9.5769	1	0.633674	0.234705	0.121658	0.0449891	4
NM_001144646.2	416.002	303.15	163.816	124.764	121.526	99.4717	62.4844	51	35.9134	1	0.455582	0.342473	0.225204	0.120855	4
NM_001169368.3	225.163	166.67	94.6495	54.2451	80.7217	31.5631	24.9937	24	25.7379	1	0.483112	0.344451	0.14434	0.126937	4
NM_001169497.1	299.988	215.098	97.5618	61.4778	47.0138	25.8244	10.6034	9	13.1682	1	0.378817	0.210628	0.0707218	0.0430379	4
NM_001169647.3	475.725	244.659	174.009	103.066	94.0275	88.9507	40.8989	56	44.2932	1	0.483103	0.273595	0.180251	0.139222	4
NM_001169773.2	295.869	182.393	90.2811	56.9574	46.1267	24.8679	16.2838	25	22.7451	1	0.377538	0.215539	0.0860443	0.0998304	4
NM_001201983.2	164.753	88.0519	55.3335	40.6838	40.8044	32.5196	14.0116	18	16.161	1	0.437757	0.322336	0.18406	0.135128	4
NM_001202253.2	801.112	486.172	233.711	156.407	131.284	87.9942	50.7449	58	52.673	1	0.363108	0.223486	0.107777	0.085974	4
NM_001258466.1	223.79	142.77	56.7897	28.0266	27.4986	32.5196	18.1773	29	14.9639	1	0.309853	0.151477	0.138305	0.119937	4
NM_001259017.2	246.443	155.349	70.6231	37.9716	52.3361	39.2148	22.7216	20	20.3509	1	0.351541	0.224762	0.15415	0.100427	4
NM_001259174.1	489.454	313.213	222.062	152.79	136.606	109.993	59.0761	63	65.2426	1	0.553311	0.360543	0.210634	0.159771	4
NM_001259204.1	175.05	122.644	51.6932	41.5879	41.6915	36.3454	24.2364	22	13.1682	1	0.347291	0.279748	0.203504	0.118136	4
NM_001259820.2	385.11	246.545	109.211	43.3961	40.8044	28.6938	10.9821	19	13.1682	1	0.345793	0.133301	0.0628125	0.0509269	4
NM_001259875.2	363.83	209.438	126.685	83.1758	89.5923	40.1713	31.8102	39	23.3437	1	0.441974	0.301374	0.125564	0.108751	4
NM_001259888.3	475.038	315.729	149.983	102.162	61.2066	59.3004	28.402	41	41.8989	1	0.379336	0.206595	0.110908	0.104834	4
NM_001260062.2	365.203	248.432	113.579	56.0533	73.6253	40.1713	29.1594	36	34.1177	1	0.370186	0.211329	0.112984	0.114266	4
NM_001260308.1	0.686471	0.628942	0	0	0	0	0	0	0	1	0	0	0	0	4
NM_001260312.2	153.083	84.2783	59.702	39.7797	37.2562	37.3019	20.8281	21	17.9567	1	0.503047	0.324551	0.244901	0.164124	4
NM_001260437.1	320.582	301.892	77.1757	57.8614	87.8182	52.6052	30.2955	28	23.3437	1	0.247964	0.234033	0.133179	0.0824832	4
NM_001260453.1	405.018	286.798	131.781	78.6554	79.8347	42.0842	30.6741	37	29.3293	1	0.380972	0.229093	0.10517	0.0958771	4
NM_001272903.1	3004	1867.33	904.267	596.696	588.116	330.935	179.501	227	197.524	1	0.371261	0.243222	0.104784	0.0871474	4
NM_001272925.1	1108.65	830.833	386.607	256.76	236.843	169.293	94.6733	112	84.995	1	0.39867	0.254502	0.136101	0.101571	4
NM_001272929.1	26.0859	15.7236	8.73688	9.04085	9.75757	3.82584	3.40824	2	2.39423	1	0.417938	0.449621	0.173025	0.105101	4
NM_001273029.1	81.6901	52.2022	29.851	22.6021	15.9669	18.1727	7.19517	6	5.98556	1	0.445896	0.28806	0.189465	0.0895165	4
NM_001273342.1	85.8089	53.4601	24.7545	26.2185	27.4986	11.4775	12.8756	10	7.78123	1	0.355492	0.385707	0.174864	0.127675	4
NM_001273364.1	663.818	430.825	205.317	119.339	125.074	86.0813	48.4727	66	54.4686	1	0.37513	0.223282	0.12292	0.110053	4
NM_001273612.2	538.88	313.213	225.703	149.174	140.154	114.775	65.5139	70	72.4253	1	0.52976	0.33955	0.211584	0.167148	4
NM_001273743.1	185.347	108.807	55.3335	31.643	31.0468	27.7373	14.0116	15	11.9711	1	0.376221	0.213119	0.141929	0.0916904	4
NM_001273809.1	435.223	289.313	162.36	134.709	120.639	86.0813	62.1057	51	35.9134	1	0.448177	0.352429	0.204527	0.119957	4
NM_001273860.2	35.01	16.3525	12.3772	5.42451	6.20937	4.78229	6.05909	3	4.18989	1	0.481956	0.226505	0.211076	0.139983	4
NM_001273862.1	81.0036	50.9443	40.7721	13.5613	26.6116	15.3033	9.84602	8	4.18989	1	0.618003	0.30446	0.190601	0.0923841	4
NM_001273868.2	2.05941	1.25788	0	0.904085	0	0.956459	0	0	0	1	0	0.272537	0.288325	0	4
NM_001273879.2	223.103	122.015	38.5879	22.6021	31.9339	23.9115	10.6034	10	10.774	1	0.223621	0.158021	0.100009	0.0601939	4
NM_001274335.1	2957.32	2030.85	958.872	584.943	758.43	479.186	306.363	316	274.737	1	0.384458	0.269312	0.157482	0.118428	4
NM_001274454.1	606.154	377.994	88.0968	38.8757	47.9008	31.5631	16.6625	21	37.1105	1	0.179032	0.0881742	0.0490024	0.0590465	4
NM_001274480.1	2257.12	1705.69	939.942	593.08	702.545	452.405	309.771	264	247.204	1	0.474382	0.326946	0.192332	0.129	4
NM_001274924.1	89.2413	61.6363	16.7457	7.23268	11.5317	10.521	3.02955	6	6.58412	1	0.221977	0.124368	0.0898118	0.0834061	4
NM_001275262.1	83.7495	61.0074	28.3948	18.9858	22.1763	20.0856	12.1182	21	8.97834	1	0.392311	0.284353	0.222468	0.207094	4
NM_001275297.1	2167.88	1589.97	970.521	826.334	709.642	401.713	187.832	152	90.382	1	0.516531	0.408739	0.156884	0.0645003	4
NM_001275366.1	1251.44	806.933	516.204	375.195	335.306	135.817	79.1469	58	44.2932	1	0.501566	0.345177	0.104434	0.0496962	4
NM_001275427.1	256.74	167.299	84.4565	63.2859	58.5454	33.4761	21.5855	17	24.5408	1	0.398343	0.287312	0.12985	0.0979646	4
NM_001275461.2	1278.21	908.821	532.221	340.84	376.997	231.463	163.217	133	126.894	1	0.486707	0.328225	0.180464	0.118834	4
NM_001275501.1	1253.5	889.324	486.353	301.964	322	169.293	138.223	121	122.105	1	0.453937	0.291188	0.14351	0.113451	4
NM_001275546.1	634.3	402.523	243.176	197.995	203.135	100.428	63.9991	70	62.2499	1	0.46908	0.386884	0.158588	0.127553	4
NM_001275657.1	361.084	278.621	40.044	20.794	38.1432	30.6067	14.769	23	31.1249	1	0.125195	0.0921318	0.0709322	0.0846092	4
NM_001275868.1	570.458	377.365	195.852	133.805	135.719	79.3861	38.248	36	43.6946	1	0.413266	0.284361	0.12411	0.0840817	4
NM_001276118.1	416.002	304.408	163.816	124.764	121.526	99.4717	62.4844	51	36.5119	1	0.454787	0.341875	0.224811	0.121475	4
NM_001276137.1	545.058	354.723	198.764	103.066	117.978	86.0813	49.6088	70	50.8773	1	0.441805	0.245664	0.150803	0.134341	4
NM_001297786.2	148.278	92.4545	54.6055	29.8348	39.0303	28.6938	19.692	19	14.3654	1	0.453661	0.286065	0.200994	0.138599	4
NM_001298741.1	1007.74	732.089	361.852	234.158	268.777	174.076	82.5551	113	95.769	1	0.415963	0.289071	0.147503	0.119994	4
NM_001298805.1	4144.23	2962.32	798.696	439.385	454.171	370.15	144.661	251	220.867	1	0.224778	0.125737	0.0724417	0.066399	4
NM_001298934.1	56.2906	40.8812	11.6492	10.849	12.4187	18.1727	12.8756	3	8.97834	1	0.239764	0.239449	0.319519	0.12327	4
NM_001299240.1	220.357	156.607	62.6143	42.492	39.9173	28.6938	14.0116	12	15.5625	1	0.332203	0.218613	0.113288	0.073117	4
NM_001299310.1	427.672	286.169	199.492	137.421	134.832	74.6038	51.5023	41	40.7018	1	0.558926	0.381392	0.176659	0.114454	4
NM_001299472.1	383.737	250.948	157.992	127.476	146.364	90.8636	58.3187	41	40.1033	1	0.497859	0.431457	0.235049	0.127785	4
NM_001299485.1	568.398	396.863	115.764	91.3126	114.43	83.2119	49.9875	68	46.0888	1	0.23986	0.213147	0.137993	0.118195	4
NM_001300071.1	3739.9	2458.53	720.064	437.577	413.366	331.891	181.015	205	187.348	1	0.232338	0.137284	0.0827478	0.063298	4
NM_001300695.1	764.043	464.788	144.887	88.6003	89.5923	54.5182	35.2185	40	45.4903	1	0.235812	0.14501	0.073026	0.0695704	4
NM_001370032.1	323.328	232.709	134.694	85.8881	84.27	47.8229	38.6267	27	30.5264	1	0.484477	0.306019	0.155475	0.103458	4
NM_001382024.1	1524.65	1011.97	713.512	478.261	431.994	238.158	158.294	151	122.105	1	0.562569	0.358846	0.156291	0.107665	4
NM_057304.5	310.285	191.198	85.9126	57.8614	61.2066	24.8679	24.6151	18	18.5552	1	0.342634	0.237432	0.0986732	0.0728942	4
NM_057319.5	2028.52	1542.17	802.336	626.531	528.683	239.115	128.756	91	97.5647	1	0.449401	0.323527	0.103025	0.052809	4
NM_057413.4	761.983	464.159	144.887	88.6003	89.5923	54.5182	34.8398	40	45.4903	1	0.236329	0.145328	0.0728773	0.069723	4
NM_057424.4	1771.78	1161.66	346.563	186.242	194.264	110.949	65.8926	81	107.142	1	0.236284	0.129713	0.0602848	0.0641369	4
NM_057453.5	1775.9	1406.94	744.091	463.796	549.085	262.07	161.702	178	152.033	1	0.467563	0.318231	0.133142	0.103691	4
NM_058003.4	522.405	319.503	212.597	119.339	106.446	59.3004	36.7332	24	19.7524	1	0.505037	0.268183	0.114067	0.0519681	4
NM_058027.5	464.741	300.005	66.9827	47.9165	50.562	43.0406	25.3724	46	33.5192	1	0.175176	0.128773	0.0894585	0.103981	4
NM_058044.5	807.29	545.293	281.764	194.378	200.474	124.34	84.0699	70	54.4686	1	0.416631	0.291924	0.154083	0.0920229	4
NM_058045.4	127.684	138.367	44.4125	30.7389	30.1598	22.955	20.8281	16	19.1538	1	0.333864	0.228899	0.164567	0.132132	4
NM_058057.6	1421	908.821	391.703	258.568	218.215	153.99	87.8568	138	112.529	1	0.336252	0.204644	0.103805	0.107531	4
NM_058073.5	221.044	155.349	51.6932	43.3961	30.1598	21.0421	11.7395	12	10.1755	1	0.274677	0.195423	0.0870941	0.0589158	4
NM_078802.4	142.786	80.5046	41.5002	33.4511	32.8209	34.4325	15.9051	27	16.7596	1	0.371714	0.296797	0.225435	0.195976	4
NM_078804.4	632.927	405.039	267.931	153.694	151.686	104.254	59.8335	63	44.8917	1	0.516262	0.294211	0.158086	0.103945	4
NM_078901.3	290.377	212.582	99.746	64.19	51.449	40.1713	18.9347	30	25.7379	1	0.396636	0.229917	0.117516	0.11082	4
NM_078907.3	744.135	459.128	248.273	128.38	119.752	87.0378	41.6562	48	43.6946	1	0.412666	0.206216	0.106954	0.076205	4
NM_078959.5	166.126	122.644	69.895	49.7247	22.1763	24.8679	15.9051	15	10.1755	1	0.484088	0.248991	0.141196	0.0871818	4
NM_078986.3	705.693	423.907	214.782	159.119	152.573	87.0378	63.6205	70	54.4686	1	0.380279	0.275931	0.133373	0.110188	4
NM_078989.3	818.274	503.783	296.326	172.68	207.57	93.733	67.7861	72	59.8556	1	0.44828	0.28762	0.122173	0.0997352	4
NM_079071.3	778.458	431.454	149.983	92.2167	95.8016	78.4296	46.5793	60	50.8773	1	0.247924	0.155398	0.103321	0.0916407	4
NM_079111.3	1228.1	680.515	473.247	347.169	314.904	215.203	115.88	108	83.7979	1	0.495907	0.346887	0.173468	0.100491	4
NM_079175.4	445.52	300.634	60.4301	56.9574	43.4656	51.6488	32.9463	59	43.0961	1	0.161977	0.134587	0.113375	0.13683	4
NM_079273.3	3837.37	2522.06	728.073	443.906	417.802	337.63	184.802	208	198.122	1	0.228974	0.135501	0.0821508	0.0638614	4
NM_079355.3	1251.44	988.068	382.966	258.568	271.438	166.424	118.91	113	100.557	1	0.34201	0.236662	0.127409	0.0953592	4
NM_079549.3	385.11	211.954	83.7284	60.5737	64.7548	59.3004	24.2364	29	20.9495	1	0.280467	0.209908	0.139913	0.0836585	4
NM_079632.6	960.373	562.903	154.351	103.066	101.124	93.733	58.6974	68	70.6296	1	0.202657	0.134046	0.100067	0.0910075	4
NM_079750.4	1812.97	1372.35	153.623	107.586	163.218	161.642	82.1764	176	165.8	1	0.096457	0.0850161	0.0765442	0.107305	4
NM_079781.3	3862.09	2787.47	1325.09	855.264	976.644	578.658	232.518	418	353.148	1	0.398551	0.275493	0.121989	0.11597	4
NM_079785.4	741.389	388.057	323.264	201.611	159.669	129.122	78.3895	88	57.4614	1	0.57243	0.319874	0.183728	0.12879	4
NM_079798.3	826.511	579.256	331.273	188.05	164.105	115.732	85.9634	102	75.4181	1	0.471306	0.250507	0.143477	0.126207	4
NM_079823.4	2259.86	1613.87	348.019	181.721	164.105	137.73	44.3071	120	100.557	1	0.179682	0.0892746	0.0469927	0.0569367	4
NM_079975.4	666.564	431.454	206.773	119.339	125.074	86.0813	48.8514	67	54.4686	1	0.376629	0.222595	0.122888	0.110625	4
NM_080063.4	9.6106	8.17625	0	2.71225	0.887052	0	1.13608	2	1.19711	1	0	0.202358	0.0638719	0.179746	4
NM_080081.3	532.015	300.634	133.965	76.8472	90.4793	53.5617	33.7037	54	37.709	1	0.321781	0.200957	0.104804	0.110141	4
NM_080214.4	1353.03	933.979	468.151	261.281	243.052	148.251	72.3304	77	86.1921	1	0.409399	0.22052	0.0964496	0.071356	4
NM_080483.3	1077.07	748.441	254.826	163.639	162.331	98.5153	64.3778	62	64.6441	1	0.279182	0.178563	0.0892313	0.0693745	4
NM_134279.3	308.226	196.859	115.036	96.7371	103.785	60.2569	44.3071	51	35.3148	1	0.45551	0.397007	0.207023	0.170892	4
NM_134292.3	366.576	199.375	129.597	86.7922	77.1735	66.9521	33.7037	43	39.5047	1	0.45798	0.289717	0.177853	0.145781	4
NM_134302.2	691.963	376.107	260.65	165.448	168.54	102.341	60.2122	75	47.2859	1	0.488077	0.312702	0.152193	0.114492	4
NM_134862.4	441.401	283.024	141.246	94.0248	92.2534	52.6052	29.5381	54	48.4831	1	0.389954	0.257139	0.113391	0.141468	4
NM_134904.3	497.692	329.566	110.667	64.19	66.5289	46.8665	29.1594	31	35.3148	1	0.267552	0.158015	0.0919011	0.0801623	4
NM_135326.5	4147.66	2967.98	801.608	443.002	455.945	371.106	146.176	252	220.867	1	0.225309	0.126334	0.0726964	0.0664547	4
NM_135463.3	5046.25	3555.41	1799.8	1271.14	1175.34	767.08	417.699	446	332.199	1	0.418476	0.28442	0.137738	0.0904708	4
NM_135695.2	199.077	125.788	39.3159	28.0266	22.1763	22.955	10.2247	11	13.1682	1	0.242045	0.154535	0.102134	0.0743947	4
NM_136052.3	934.287	727.686	137.606	48.8206	52.3361	48.7794	27.6446	27	26.935	1	0.165593	0.0608654	0.0459839	0.0324524	4
NM_136336.3	547.804	372.334	117.948	82.2717	81.6088	53.5617	30.6741	53	44.2932	1	0.25637	0.178104	0.091547	0.105738	4
NM_136373.4	232.027	153.462	100.474	70.5186	85.157	35.389	29.1594	17	14.3654	1	0.521281	0.403839	0.167445	0.0813651	4
NM_137189.3	1007.05	640.892	423.01	290.211	246.601	194.161	103.383	125	103.55	1	0.513379	0.325746	0.180555	0.138688	4
NM_137458.3	1990.77	1462.92	921.012	526.177	601.421	367.28	184.045	162	178.37	1	0.53335	0.326491	0.159634	0.0985526	4
NM_137484.4	306.853	179.877	104.114	82.2717	110.882	64.0827	43.5497	54	27.5336	1	0.427812	0.396838	0.221134	0.167513	4
NM_137622.3	4.11883	2.51577	0	0.904085	0.887052	2.86938	1.13608	0	0.598556	1	0	0.269969	0.603723	0.0902174	4
NM_137817.3	219.671	133.336	52.4213	40.6838	36.3691	27.7373	18.556	15	12.5697	1	0.296999	0.218276	0.13114	0.0780996	4
NM_138060.3	50.1124	41.5102	19.658	7.23268	13.3058	8.60813	7.19517	4	5.38701	1	0.429108	0.224164	0.172483	0.102453	4
NM_138144.3	396.094	294.345	99.0179	55.1492	57.6584	40.1713	25.7511	35	25.1394	1	0.286826	0.163385	0.095479	0.0871031	4
NM_138259.3	284.886	185.538	92.4653	52.4369	68.303	43.0406	21.9642	21	21.548	1	0.393115	0.256662	0.138184	0.0904462	4
NM_138760.3	220.357	140.254	62.6143	28.0266	30.1598	21.9986	12.4969	12	11.3726	1	0.347267	0.161355	0.0956582	0.0648137	4
NM_139977.3	410.51	258.495	155.08	107.586	112.656	114.775	49.6088	52	44.8917	1	0.463612	0.329208	0.245714	0.14483	4
NM_140199.4	1563.78	969.2	615.222	327.279	325.548	246.766	120.803	129	128.69	1	0.485769	0.257731	0.145113	0.101734	4
NM_141248.4	704.32	458.499	289.045	254.952	228.859	166.424	112.851	97	75.4181	1	0.497146	0.416068	0.24017	0.148276	4
NM_141885.3	421.493	257.866	168.913	144.654	114.43	130.078	43.171	54	40.1033	1	0.497271	0.381364	0.255019	0.138518	4
NM_141946.3	850.538	577.998	256.282	196.186	172.088	112.862	72.3304	111	64.0455	1	0.358803	0.257799	0.129638	0.122535	4
NM_142224.2	328.133	228.306	93.9214	52.4369	56.7713	44.9536	19.692	17	21.548	1	0.33758	0.196263	0.116177	0.0692762	4
NM_142504.4	1117.58	739.636	401.168	216.98	211.118	184.597	99.5963	103	101.156	1	0.432011	0.230506	0.153021	0.109926	4
NM_142661.3	1414.82	985.552	502.37	339.936	328.209	205.639	162.838	111	89.1849	1	0.418577	0.278351	0.153508	0.0833975	4
NM_142930.3	2.74589	1.25788	0.728073	0	1.7741	0	0.378693	0	0	1	0.363694	0.443108	0.0945842	0	4
NM_143014.3	1399.03	973.602	595.564	304.677	346.837	174.076	105.655	83	98.7618	1	0.502028	0.274596	0.117899	0.0766077	4
NM_143123.5	70.7065	49.6864	32.0352	19.8899	19.5151	20.0856	14.769	10	9.5769	1	0.532177	0.327303	0.289507	0.162608	4
NM_143729.3	645.97	368.56	266.475	180.817	173.862	94.6894	70.4369	43	41.3004	1	0.525317	0.3496	0.162761	0.0830931	4
NM_143743.3	175.05	101.889	48.7809	36.1634	37.2562	25.8244	12.1182	20	21.548	1	0.352286	0.265111	0.137007	0.150026	4
NM_163881.2	361.77	247.803	80.8161	41.5879	63.8678	46.8665	24.6151	32	20.9495	1	0.265156	0.172999	0.117265	0.0868631	4
NM_164358.2	308.226	194.972	139.062	80.4636	74.5124	52.6052	19.3134	19	22.1466	1	0.552713	0.307982	0.142923	0.0817702	4
NM_165394.3	903.396	601.269	217.694	177.201	209.344	174.076	115.501	162	123.901	1	0.289359	0.256898	0.192453	0.19001	4
NM_165395.2	903.396	601.269	217.694	177.201	209.344	174.076	115.501	162	123.901	1	0.289359	0.256898	0.192453	0.19001	4
NM_165445.4	1.37294	0.628942	0	0	0	0	0	1	0	1	0	0	0	0.499529	4
NM_165474.3	329.506	242.772	130.325	92.2167	83.3829	59.3004	34.8398	56	45.4903	1	0.455461	0.306843	0.164501	0.177344	4
NM_165539.2	946.644	632.087	197.308	119.339	129.51	78.4296	52.2597	59	63.447	1	0.249957	0.157626	0.0827812	0.0775604	4
NM_165541.2	32.9506	25.7866	14.5615	8.13676	10.6446	13.3904	6.81648	3	5.98556	1	0.495817	0.319753	0.344022	0.152979	4
NM_165568.3	3108.34	2362.31	1277.77	598.504	669.724	349.107	172.305	288	229.846	1	0.467136	0.231824	0.095311	0.0946589	4
NM_165665.2	713.244	496.864	257.738	164.543	198.7	134.861	76.1173	94	76.0166	1	0.425975	0.300174	0.174346	0.140497	4
NM_165863.3	2462.37	1591.22	910.819	709.707	632.468	332.848	177.228	156	130.485	1	0.449388	0.331107	0.125833	0.0706743	4
NM_166026.3	409.137	272.961	120.86	86.7922	82.4959	65.9957	38.6267	46	39.5047	1	0.354378	0.248187	0.153383	0.125356	4
NM_166145.2	1556.92	1171.72	567.897	424.92	422.237	290.763	207.145	166	153.829	1	0.41625	0.310469	0.182475	0.117212	4
NM_166280.2	288.318	169.185	96.8337	56.9574	61.2066	45.91	22.3429	31	25.1394	1	0.423314	0.25828	0.149186	0.122708	4
NM_168859.2	1326.26	939.64	348.019	162.735	189.829	156.859	84.4486	146	108.937	1	0.307179	0.155596	0.106495	0.11251	4
NM_169377.2	497.005	261.64	163.088	81.3676	86.9311	82.2555	51.881	70	67.6369	1	0.429946	0.221841	0.17681	0.181425	4
NM_169469.2	33.6371	19.4972	2.91229	3.61634	4.43526	2.86938	1.89347	2	4.18989	1	0.10962	0.151533	0.0896378	0.116495	4
NM_169626.2	436.596	348.434	50.237	33.4511	29.2727	39.2148	20.8281	49	38.9062	1	0.127988	0.0799	0.0764849	0.111978	4
NM_169693.2	601.349	393.089	184.202	116.627	102.898	97.5588	53.7744	62	43.6946	1	0.370466	0.220753	0.15218	0.106286	4
NM_169823.2	1050.99	689.95	456.502	353.497	323.774	245.81	149.962	153	126.295	1	0.524432	0.389027	0.227333	0.160428	4
NM_170087.2	748.254	496.235	326.905	247.719	245.713	153.99	89.7503	69	78.4109	1	0.525364	0.396494	0.195856	0.118451	4
NM_170109.2	229.968	149.688	79.36	58.7655	62.0937	49.7359	28.402	19	16.161	1	0.418062	0.318339	0.205812	0.0926128	4
NM_170120.2	1393.54	1005.05	399.712	242.295	276.76	171.206	106.413	139	99.9589	1	0.33329	0.2164	0.115743	0.0996249	4
NM_170212.3	97.4789	56.6048	33.4914	29.8348	23.0634	12.434	5.3017	6	7.18268	1	0.434716	0.343308	0.115104	0.0855553	4
NM_170263.4	116.7	64.781	33.4914	12.6572	21.2893	10.521	8.70994	3	5.98556	1	0.369089	0.187052	0.105967	0.0495124	4
NM_170366.4	738.643	459.757	268.659	208.844	199.587	154.946	92.0224	86	95.1704	1	0.448363	0.340813	0.206082	0.151177	4
NM_170442.2	680.293	511.33	67.7108	29.8348	23.0634	22.955	14.769	22	15.5625	1	0.113645	0.0443917	0.0316577	0.0315221	4
NM_170556.3	287.631	162.896	86.6407	39.7797	47.9008	45.91	26.8872	29	16.7596	1	0.384619	0.194618	0.161582	0.101569	4
NM_176141.3	315.777	214.469	152.167	79.5595	86.9311	52.6052	26.1298	40	29.3293	1	0.57395	0.313987	0.148488	0.130749	4
NM_176271.2	1.37294	1.25788	0	0	0.887052	0	0	0	0.598556	1	0	0.337176	0	0.227516	4
NM_176339.2	167.499	85.5361	80.8161	43.3961	35.4821	23.9115	15.5264	20	10.1755	1	0.638774	0.311728	0.155859	0.119254	4
NM_205948.3	441.401	315.1	192.211	131.092	132.171	56.4311	29.9168	37	22.1466	1	0.508159	0.348001	0.114141	0.0781844	4
NM_206223.3	1177.98	879.89	380.782	208.844	248.375	159.729	90.8864	108	98.7618	1	0.370073	0.22218	0.121783	0.100473	4
NM_206410.2	742.076	413.215	302.878	188.954	174.749	100.428	52.6384	67	49.6802	1	0.524333	0.314815	0.132492	0.100996	4
NM_206466.1	566.339	383.026	181.29	100.353	125.961	67.9086	43.5497	57	57.4614	1	0.381919	0.238386	0.117403	0.120566	4
NR_001641.1	526.524	420.133	129.597	96.7371	138.38	109.036	109.064	84	66.4397	1	0.273799	0.248366	0.23039	0.158917	4
NR_001646.1	23.34	14.4657	5.09651	3.61634	7.98347	6.69521	6.81648	3	3.59134	1	0.269616	0.306827	0.357398	0.174348	4
NR_001679.1	1307.04	917.627	172.553	136.517	189.829	168.337	165.11	139	108.937	1	0.155127	0.146694	0.149886	0.111449	4
NR_001933.1	135.921	115.725	29.1229	22.6021	36.3691	28.6938	35.2185	29	18.5552	1	0.231459	0.234342	0.253976	0.188976	4
NR_001972.1	408.45	303.779	52.4213	38.8757	39.9173	38.2584	39.0054	43	40.7018	1	0.147203	0.110629	0.108482	0.117521	4
NR_002067.3	1440.9	1059.14	149.983	114.819	137.493	144.425	74.2239	129	131.084	1	0.119984	0.100923	0.0874582	0.104032	4
NR_002078.1	26.7724	13.2078	2.18422	0.904085	3.54821	2.86938	1.13608	3	0.598556	1	0.109265	0.111363	0.100186	0.0900085	4
NR_003121.1	713.93	588.69	99.0179	61.4778	67.416	54.5182	50.7449	52	37.1105	1	0.152029	0.0989496	0.0808087	0.0684087	4
NR_003786.1	621.257	349.692	128.869	77.7513	75.3994	90.8636	39.0054	64	46.0888	1	0.26545	0.157733	0.133755	0.113383	4
NR_003825.1	659.699	513.846	187.115	146.462	215.554	119.557	188.211	166	153.23	1	0.318888	0.30848	0.262255	0.272022	4
NR_033156.2	596.544	327.679	125.229	75.0391	73.6253	84.1684	35.9759	64	44.2932	1	0.270992	0.160853	0.129995	0.117172	4
NR_037739.2	83.063	58.4916	24.7545	17.1776	18.6281	11.4775	9.46733	5	7.78123	1	0.349752	0.252946	0.147963	0.0902919	4
NR_048064.1	28.8318	18.2393	8.73688	8.13676	9.75757	7.65167	5.3017	2	2.99278	1	0.37122	0.380155	0.275187	0.106069	4
NR_048069.1	194.271	127.675	59.702	27.1225	46.1267	40.1713	24.2364	37	28.7307	1	0.370881	0.22752	0.200057	0.204166	4
NR_048218.2	198.39	123.902	37.1317	18.0817	23.9504	7.65167	8.33125	12	10.1755	1	0.230423	0.130416	0.0495915	0.0688055	4
NR_048523.1	130.43	98.7439	42.2282	28.0266	31.0468	29.6502	17.7986	21	19.1538	1	0.368526	0.257767	0.207043	0.175211	4
NR_073735.1	1310.47	883.664	432.475	236.87	256.358	181.727	92.4011	116	94.5719	1	0.39421	0.224794	0.124937	0.0959702	4
NR_073861.2	2391.67	1536.51	561.344	401.414	328.209	268.765	147.312	248	196.925	1	0.285804	0.185741	0.105921	0.113265	4
NR_073882.2	1780.02	1172.35	573.722	296.54	325.548	175.032	122.318	117	109.536	1	0.388652	0.210708	0.100716	0.0767302	4
NR_073883.2	621.257	395.605	240.264	179.009	185.394	125.296	65.5139	87	77.8123	1	0.47256	0.35836	0.187646	0.162079	4
NR_124504.1	1.37294	1.25788	0	0.904085	0	0	0.757386	1	0	1	0	0.34365	0.287889	0.380109	4
NR_124769.1	655.58	429.568	221.334	105.778	77.1735	52.6052	25.3724	29	25.7379	1	0.407934	0.168596	0.0718591	0.0504428	4
NR_125127.1	1094.92	673.597	229.343	150.078	157.008	111.906	53.017	88	79.0094	1	0.259362	0.17364	0.0932547	0.0944346	4
NR_133066.1	1832.19	1273.61	222.79	216.076	209.344	204.682	124.59	178	185.552	1	0.143467	0.136976	0.106019	0.117056	4
NR_133085.1	126.997	94.3413	36.4037	35.2593	30.1598	14.3469	11.7395	12	7.18268	1	0.328941	0.295561	0.117857	0.0866667	4
NR_133117.1	700.887	628.313	278.852	114.819	153.46	75.5602	78.0108	63	47.8845	1	0.419578	0.201835	0.115536	0.083422	4
NR_163234.1	254.681	158.493	65.5266	29.8348	28.3857	36.3454	20.8281	33	17.3581	1	0.317186	0.14091	0.138376	0.121881	4
NM_141034.3	0	0	0	0	0	0	0	0	0	NA	NA	NA	NA	NA	NA
