# Supplementary material for: Mouse promoters are characterised by low occupancy and high turnover of RNA polymerase II
Source: Mol Syst Biol. 2025 Mar 31;21(5):447–71. doi: 10.1038/s44320-025-00094-5 (PMC12048509; doi:10.1038/s44320-025-00094-5)
Supplement: Supplementary file 11 — Dataset EV7 [file 44320_2025_94_MOESM11_ESM.xlsx]

## Sheet: Legend
Dataset EV7 - Modelling of Pol II kinetics in TKO mESCs

## Sheet: Dataset EV7
gene	q	turnover_half_life_[min]	turnover_time_[min]	initation_time_[min]	ratio
NM_001001880.2	0.0202593	4.8028	3.32905	232.263	48.36
NM_001003919.1	0.132176	4.8028	3.32905	31.5335	6.56566
NM_001004140.2	0.210077	4.8028	3.32905	18.0593	3.76016
NM_001004191.3	0	3.95552	2.74175	Inf	Inf
NM_001007567.2	0.0652884	3.95552	2.74175	56.6298	14.3167
NM_001007571.2	0.00436796	4.8028	3.32905	1094.75	227.94
NM_001009935.2	0.101223	4.8028	3.32905	42.6448	8.87915
NM_001012273.1	0.0734043	3.95552	2.74175	49.9312	12.6232
NM_001012309.2	0.0330503	4.8028	3.32905	140.515	29.2569
NM_001024526.2	0.0310078	3.95552	2.74175	123.61	31.25
NM_001024910.3	0.014553	4.8028	3.32905	325.218	67.7143
NM_001025392.1	0.105492	3.95552	2.74175	33.5404	8.47941
NM_001033170.4	0.0658915	8.65616	5.99999	122.714	14.1765
NM_001033336.3	0.030303	4.8028	3.32905	153.69	32
NM_001033352.3	0.0723888	4.8028	3.32905	61.5444	12.8143
NM_001033355.3	0	8.65616	5.99999	Inf	Inf
NM_001033908.1	0.00973039	3.95552	2.74175	402.556	101.771
NM_001034862.2	0	3.95552	2.74175	Inf	Inf
NM_001037725.3	0	4.8028	3.32905	Inf	Inf
NM_001037726.1	0.018782	4.8028	3.32905	250.91	52.2424
NM_001037878.3	0.0380535	4.8028	3.32905	121.409	25.2788
NM_001038608.2	0.0471204	4.8028	3.32905	97.1233	20.2222
NM_001039084.1	0.0867971	4.8028	3.32905	50.5308	10.5211
NM_001039129.4	0.135424	3.95552	2.74175	25.2528	6.38421
NM_001039392.2	0.110149	4.8028	3.32905	38.8001	8.07865
NM_001039483.1	0.020073	4.8028	3.32905	234.464	48.8182
NM_001039514.1	0.0121889	8.65616	5.99999	701.51	81.0417
NM_001039519.2	0.0335641	4.8028	3.32905	138.29	28.7937
NM_001039521.1	0.0684831	4.8028	3.32905	65.3284	13.6022
NM_001039551.1	0	3.95552	2.74175	Inf	Inf
NM_001039824.2	0.00808571	16.1151	11.1701	1976.92	122.675
NM_001039965.1	0.027027	4.8028	3.32905	172.901	36
NM_001040396.2	0	4.8028	3.32905	Inf	Inf
NM_001042408.1	0.0471204	4.8028	3.32905	97.1233	20.2222
NM_001042484.1	0.00786391	3.95552	2.74175	499.041	126.163
NM_001047159.2	0.089172	8.65616	5.99999	88.4165	10.2143
NM_001048061.1	0.435609	4.8028	3.32905	6.22268	1.29564
NM_001048148.1	0	8.65616	5.99999	Inf	Inf
NM_001048192.2	0	8.65616	5.99999	Inf	Inf
NM_001077636.1	0.00641026	4.8028	3.32905	744.434	155
NM_001079908.2	0.0265306	4.8028	3.32905	176.226	36.6923
NM_001081001.2	0	4.8028	3.32905	Inf	Inf
NM_001081176.1	0	4.8028	3.32905	Inf	Inf
NM_001081188.1	0	8.65616	5.99999	Inf	Inf
NM_001081213.1	0.0762565	4.8028	3.32905	58.1794	12.1136
NM_001081240.3	0	3.95552	2.74175	Inf	Inf
NM_001081259.1	0	3.95552	2.74175	Inf	Inf
NM_001081282.2	0.0328638	4.8028	3.32905	141.339	29.4286
NM_001081429.1	0.0578035	3.95552	2.74175	64.4749	16.3
NM_001081475.1	0.250423	3.95552	2.74175	11.8398	2.99324
NM_001082548.1	0.166392	3.95552	2.74175	19.8167	5.0099
NM_001083922.1	0.00490242	8.65616	5.99999	1757.03	202.981
NM_001102565.1	0	4.8028	3.32905	Inf	Inf
NM_001109745.1	0.0266667	3.95552	2.74175	144.376	36.5
NM_001110499.1	0.00895904	4.8028	3.32905	531.281	110.619
NM_001113350.2	0.0568137	4.8028	3.32905	79.7332	16.6014
NM_001113564.1	0.0267857	4.8028	3.32905	174.502	36.3333
NM_001114085.1	0	3.95552	2.74175	Inf	Inf
NM_001114119.1	0.304636	3.95552	2.74175	9.0289	2.28261
NM_001115085.1	0	8.65616	5.99999	Inf	Inf
NM_001122873.1	0.0525789	3.95552	2.74175	71.2746	18.019
NM_001127233.1	0.0749694	3.95552	2.74175	48.8063	12.3388
NM_001129787.1	0.0949555	4.8028	3.32905	45.7767	9.53125
NM_001130408.1	0.135542	3.95552	2.74175	25.2274	6.37778
NM_001130457.1	0.0709731	4.8028	3.32905	62.8679	13.0899
NM_001130484.1	0.0275928	4.8028	3.32905	169.257	35.2414
NM_001130485.1	0.0275928	4.8028	3.32905	169.257	35.2414
NM_001134692.2	0	3.95552	2.74175	Inf	Inf
NM_001134767.1	0.0322581	8.65616	5.99999	259.685	30
NM_001141971.1	0.115653	16.1151	11.1701	123.225	7.64655
NM_001142937.2	0	4.8028	3.32905	Inf	Inf
NM_001146153.1	0	8.65616	5.99999	Inf	Inf
NM_001146308.1	0	3.95552	2.74175	Inf	Inf
NM_001159375.1	0.0631595	4.8028	3.32905	71.2396	14.8329
NM_001159593.1	0.158333	4.8028	3.32905	25.5307	5.31579
NM_001160181.1	0.0125186	4.8028	3.32905	378.849	78.881
NM_001160214.1	0.251227	8.65616	5.99999	25.7994	2.98046
NM_001160239.2	0.0389012	3.95552	2.74175	97.7256	24.7062
NM_001161419.1	0.0174566	3.95552	2.74175	222.635	56.2848
NM_001161854.2	0.134615	3.95552	2.74175	25.4283	6.42857
NM_001163447.1	0.0191341	8.65616	5.99999	443.738	51.2626
NM_001163701.1	0.0198784	3.95552	2.74175	195.03	49.3059
NM_001164237.1	0.0841069	3.95552	2.74175	43.0741	10.8896
NM_001164581.1	0	3.95552	2.74175	Inf	Inf
NM_001164600.1	0.00798909	8.65616	5.99999	1074.84	124.171
NM_001164625.1	0	3.95552	2.74175	Inf	Inf
NM_001164770.1	0.0426929	4.8028	3.32905	107.694	22.4231
NM_001166406.1	0.0757801	3.95552	2.74175	48.2418	12.1961
NM_001166428.1	0.170701	8.65616	5.99999	42.0533	4.85819
NM_001166482.1	0.0427752	3.95552	2.74175	88.5167	22.378
NM_001167910.1	0.00850126	4.8028	3.32905	560.149	116.63
NM_001167939.1	0.0169441	8.65616	5.99999	502.211	58.0177
NM_001168672.1	0.147771	3.95552	2.74175	22.8124	5.76724
NM_001170953.1	0	3.95552	2.74175	Inf	Inf
NM_001170981.1	0.0369752	3.95552	2.74175	103.022	26.0452
NM_001172074.1	0	3.95552	2.74175	Inf	Inf
NM_001172205.1	0.242082	8.65616	5.99999	27.101	3.13083
NM_001177621.1	0.0115473	4.8028	3.32905	411.12	85.6
NM_001177658.1	0.0315934	4.8028	3.32905	147.216	30.6522
NM_001177707.1	0	3.95552	2.74175	Inf	Inf
NM_001190436.1	0.0176386	3.95552	2.74175	220.297	55.6937
NM_001190474.1	0.0245184	16.1151	11.1701	641.15	39.7857
NM_001199105.1	0.0440788	3.95552	2.74175	85.7818	21.6866
NM_001199188.1	0.177465	3.95552	2.74175	18.3335	4.63492
NM_001199431.1	0.9367	3.95552	2.74175	0.267305	0.0675778
NM_001199484.1	0.438389	3.95552	2.74175	5.06734	1.28108
NM_001199485.1	0.0869565	3.95552	2.74175	41.5329	10.5
NM_001243584.1	0.0364902	4.8028	3.32905	126.816	26.4047
NM_001252494.1	0.00311621	4.8028	3.32905	1536.43	319.902
NM_001252625.1	0.0126932	3.95552	2.74175	307.67	77.7826
NM_001253681.1	0.019945	4.8028	3.32905	236	49.1379
NM_001253705.1	0.138068	4.8028	3.32905	29.9829	6.2428
NM_001253877.1	0.0939728	8.65616	5.99999	83.4573	9.64138
NM_001254951.1	0	3.95552	2.74175	Inf	Inf
NM_001271567.1	0.066445	3.95552	2.74175	55.5752	14.05
NM_001276704.1	0.142097	4.8028	3.32905	28.9966	6.03743
NM_001278207.1	0.0528169	4.8028	3.32905	86.1302	17.9333
NM_001281974.1	0.0177471	3.95552	2.74175	218.927	55.3472
NM_001282032.1	0.105787	16.1151	11.1701	136.22	8.45293
NM_001282118.1	0	4.8028	3.32905	Inf	Inf
NM_001284359.1	0.339798	3.95552	2.74175	7.68528	1.94293
NM_001286663.1	0.0249406	4.8028	3.32905	187.767	39.0952
NM_001288586.2	0.7157	3.95552	2.74175	1.57126	0.397233
NM_001289437.1	0.0794393	4.8028	3.32905	55.656	11.5882
NM_001289471.1	0.15427	4.8028	3.32905	26.3296	5.48214
NM_001289630.1	0	3.95552	2.74175	Inf	Inf
NM_001289726.1	0.194093	16.1151	11.1701	66.9126	4.15217
NM_001289848.1	0	3.95552	2.74175	Inf	Inf
NM_001289859.1	0.0257009	3.95552	2.74175	149.95	37.9091
NM_001290127.1	0.075783	3.95552	2.74175	48.2398	12.1956
NM_001290380.1	0.0816346	3.95552	2.74175	44.4984	11.2497
NM_001290466.1	0.0810538	3.95552	2.74175	44.8456	11.3375
NM_001290530.1	0.126955	3.95552	2.74175	27.2013	6.87681
NM_001290769.1	0.209563	4.8028	3.32905	18.1154	3.77183
NM_001290808.1	0.146929	8.65616	5.99999	50.2579	5.80602
NM_001290811.1	0.125219	4.8028	3.32905	33.5523	6.98598
NM_001291068.1	0.398379	4.8028	3.32905	7.25305	1.51017
NM_001293621.1	0.022465	8.65616	5.99999	376.662	43.5138
NM_001294322.1	0.0536372	16.1151	11.1701	284.331	17.6438
NM_001294324.1	0.0536372	16.1151	11.1701	284.331	17.6438
NM_001297606.1	0.188706	16.1151	11.1701	69.2827	4.29925
NM_001301100.1	0.0138249	4.8028	3.32905	342.6	71.3333
NM_001301176.1	0	3.95552	2.74175	Inf	Inf
NM_001301284.1	0.396495	16.1151	11.1701	24.5288	1.5221
NM_001301710.1	0.0182648	4.8028	3.32905	258.15	53.75
NM_001302382.1	0.0423358	4.8028	3.32905	108.643	22.6207
NM_001302451.1	0.126609	4.8028	3.32905	33.1312	6.89831
NM_001302457.1	0.126609	4.8028	3.32905	33.1312	6.89831
NM_001304269.1	0.0870757	3.95552	2.74175	41.4707	10.4843
NM_001306178.1	0.0231745	16.1151	11.1701	679.266	42.1509
NM_001308448.1	0.0138055	8.65616	5.99999	618.351	71.4348
NM_001309909.1	0.565126	16.1151	11.1701	12.4008	0.769517
NM_001310502.1	0.00376903	4.8028	3.32905	1269.48	264.32
NM_001310542.1	0.0665323	16.1151	11.1701	226.1	14.0303
NM_001310548.1	0.116925	3.95552	2.74175	29.8741	7.55251
NM_001310609.1	0.0568182	3.95552	2.74175	65.6616	16.6
NM_001310612.1	0.127364	3.95552	2.74175	27.1012	6.85149
NM_001310726.1	0.0246637	3.95552	2.74175	156.423	39.5455
NM_001311093.1	0.0852919	3.95552	2.74175	42.4207	10.7244
NM_001311120.1	0	4.8028	3.32905	Inf	Inf
NM_001313984.1	0.155973	4.8028	3.32905	25.9896	5.41135
NM_001316751.1	0	4.8028	3.32905	Inf	Inf
NM_001316753.1	0	3.95552	2.74175	Inf	Inf
NM_001317217.1	0.0076661	3.95552	2.74175	512.02	129.444
NM_001320725.1	0	3.95552	2.74175	Inf	Inf
NM_001324510.1	0.0684932	3.95552	2.74175	53.795	13.6
NM_001324515.1	0.0625	4.8028	3.32905	72.042	15
NM_001324556.1	0.138462	4.8028	3.32905	29.8841	6.22222
NM_007393.5	0.246592	3.95552	2.74175	12.0852	3.05528
NM_007450.4	0.045214	4.8028	3.32905	101.421	21.117
NM_007509.3	0.0940989	4.8028	3.32905	46.2371	9.62712
NM_007570.2	0.216726	4.8028	3.32905	17.3579	3.61412
NM_007634.4	0	3.95552	2.74175	Inf	Inf
NM_007659.3	0.0890302	3.95552	2.74175	40.4734	10.2321
NM_007687.5	0.0136245	3.95552	2.74175	286.369	72.3974
NM_007691.5	0	16.1151	11.1701	Inf	Inf
NM_007705.2	0.0597826	4.8028	3.32905	75.5349	15.7273
NM_007711.3	0.144008	4.8028	3.32905	28.5482	5.94407
NM_007830.4	0.0282797	3.95552	2.74175	135.916	34.3611
NM_007836.1	0.0690897	3.95552	2.74175	53.2964	13.4739
NM_007840.3	0.225256	3.95552	2.74175	13.6046	3.43939
NM_007842.2	0.148066	4.8028	3.32905	27.634	5.75373
NM_007853.4	0.0775371	3.95552	2.74175	47.059	11.8971
NM_007907.2	0.0165109	3.95552	2.74175	235.614	59.566
NM_007918.3	0	4.8028	3.32905	Inf	Inf
NM_008057.3	0.0170675	4.8028	3.32905	276.598	57.5909
NM_008143.3	0.0463704	4.8028	3.32905	98.7718	20.5655
NM_008162.3	0.118243	8.65616	5.99999	64.5502	7.45714
NM_008188.2	0.0191176	3.95552	2.74175	202.948	51.3077
NM_008252.3	0.0449217	8.65616	5.99999	184.038	21.261
NM_008296.2	0.00942195	4.8028	3.32905	504.943	105.135
NM_008298.6	0	3.95552	2.74175	Inf	Inf
NM_008302.3	0.299065	3.95552	2.74175	9.27074	2.34375
NM_008416.3	0.133466	3.95552	2.74175	25.6813	6.49254
NM_008448.3	0.0756266	4.8028	3.32905	58.7039	12.2229
NM_008452.2	0.167076	3.95552	2.74175	19.7194	4.98528
NM_008503.5	0.189666	3.95552	2.74175	16.8996	4.27243
NM_008540.2	0.102145	3.95552	2.74175	34.769	8.79
NM_008562.3	0.089587	3.95552	2.74175	40.1973	10.1623
NM_008577.4	0.123696	3.95552	2.74175	28.0222	7.08434
NM_008628.2	0	4.8028	3.32905	Inf	Inf
NM_008654.2	0.113043	3.95552	2.74175	31.0356	7.84615
NM_008679.3	0.0241028	4.8028	3.32905	194.46	40.4889
NM_008743.2	0	3.95552	2.74175	Inf	Inf
NM_008799.2	0	4.8028	3.32905	Inf	Inf
NM_008907.1	0	3.95552	2.74175	Inf	Inf
NM_008922.2	0.0147826	4.8028	3.32905	320.092	66.6471
NM_008929.3	0.0952381	4.8028	3.32905	45.6266	9.5
NM_009000.3	0.0477081	4.8028	3.32905	95.8678	19.9608
NM_009004.4	0.13577	3.95552	2.74175	25.1784	6.36538
NM_009076.3	0.0548584	3.95552	2.74175	68.1486	17.2287
NM_009077.2	0.0714566	4.8028	3.32905	62.41	12.9945
NM_009078.2	0.134003	3.95552	2.74175	25.5625	6.4625
NM_009081.2	0.0214355	3.95552	2.74175	180.575	45.6515
NM_009091.2	0.0246637	3.95552	2.74175	156.423	39.5455
NM_009092.3	0.180795	3.95552	2.74175	17.9229	4.53112
NM_009095.2	0.056765	3.95552	2.74175	65.7267	16.6165
NM_009098.2	0.125551	4.8028	3.32905	33.4511	6.96491
NM_009149.2	0.125129	4.8028	3.32905	33.5799	6.99174
NM_009211.2	0.292929	4.8028	3.32905	11.593	2.41379
NM_009328.2	0	8.65616	5.99999	Inf	Inf
NM_009358.3	0	3.95552	2.74175	Inf	Inf
NM_009438.5	0.238011	4.8028	3.32905	15.3761	3.20149
NM_009460.2	0.086729	4.8028	3.32905	50.5743	10.5302
NM_009469.3	0.10578	3.95552	2.74175	33.4384	8.45361
NM_009502.4	0.0863273	3.95552	2.74175	41.8645	10.5838
NM_009665.5	0.154661	3.95552	2.74175	21.6198	5.46574
NM_009687.2	0.0642202	3.95552	2.74175	57.6375	14.5714
NM_009790.5	0.00979899	4.8028	3.32905	485.329	101.051
NM_009796.2	0	4.8028	3.32905	Inf	Inf
NM_009831.2	0.0354938	4.8028	3.32905	130.511	27.1739
NM_009864.3	0.0604154	3.95552	2.74175	61.5165	15.5521
NM_009903.2	0.113861	3.95552	2.74175	30.7842	7.78261
NM_010023.4	0.0364013	8.65616	5.99999	229.142	26.4715
NM_010046.2	0	4.8028	3.32905	Inf	Inf
NM_010123.3	0.0304544	4.8028	3.32905	152.902	31.836
NM_010139.3	0	3.95552	2.74175	Inf	Inf
NM_010202.5	0.170686	4.8028	3.32905	23.3353	4.8587
NM_010240.2	0.173873	8.65616	5.99999	41.1281	4.75131
NM_010256.2	0	4.8028	3.32905	Inf	Inf
NM_010306.3	0.0173653	3.95552	2.74175	223.828	56.5862
NM_010322.3	0	4.8028	3.32905	Inf	Inf
NM_010404.3	0.0285639	4.8028	3.32905	163.34	34.0093
NM_010436.2	0.136	3.95552	2.74175	25.1292	6.35294
NM_010442.2	0.110236	3.95552	2.74175	31.9267	8.07143
NM_010480.5	0	3.95552	2.74175	Inf	Inf
NM_010590.5	0	8.65616	5.99999	Inf	Inf
NM_010638.4	0.046798	3.95552	2.74175	80.5676	20.3684
NM_010771.6	0.0257985	8.65616	5.99999	326.873	37.7619
NM_010798.2	0.0673401	4.8028	3.32905	66.5188	13.85
NM_010880.3	0.0285088	3.95552	2.74175	134.792	34.0769
NM_011015.2	0	3.95552	2.74175	Inf	Inf
NM_011045.2	0.140646	3.95552	2.74175	24.1685	6.11006
NM_011083.2	0.00886548	3.95552	2.74175	442.215	111.797
NM_011130.2	0	4.8028	3.32905	Inf	Inf
NM_011292.2	0.0966387	3.95552	2.74175	36.9755	9.34783
NM_011293.2	0.0139535	4.8028	3.32905	339.398	70.6667
NM_011294.3	0	3.95552	2.74175	Inf	Inf
NM_011295.6	0.0405405	3.95552	2.74175	93.6139	23.6667
NM_011297.2	0.0694665	3.95552	2.74175	52.9858	13.3954
NM_011434.1	0.052795	3.95552	2.74175	70.9666	17.9412
NM_011505.2	0.0755724	3.95552	2.74175	48.3852	12.2323
NM_011521.2	0	3.95552	2.74175	Inf	Inf
NM_011543.4	0.213098	3.95552	2.74175	14.6065	3.69268
NM_011574.2	0.0176043	3.95552	2.74175	220.735	55.8043
NM_011592.2	0.0331641	4.8028	3.32905	140.016	29.1531
NM_011631.1	0.101954	4.8028	3.32905	42.3045	8.80831
NM_011638.4	0	4.8028	3.32905	Inf	Inf
NM_011655.5	0.0189069	8.65616	5.99999	449.174	51.8906
NM_011699.3	0.0602867	4.8028	3.32905	74.8632	15.5874
NM_011739.3	0.111736	3.95552	2.74175	31.4451	7.94969
NM_011743.2	0.0128821	4.8028	3.32905	368.025	76.6271
NM_011790.4	0	8.65616	5.99999	Inf	Inf
NM_011791.3	0	8.65616	5.99999	Inf	Inf
NM_011830.3	0	16.1151	11.1701	Inf	Inf
NM_011917.2	0.0637306	4.8028	3.32905	70.5582	14.6911
NM_011968.3	0.046206	3.95552	2.74175	81.6506	20.6422
NM_012003.2	0	4.8028	3.32905	Inf	Inf
NM_012030.2	0.114286	4.8028	3.32905	37.2217	7.75
NM_012053.2	0.134465	3.95552	2.74175	25.4611	6.43685
NM_013481.1	0.0922166	3.95552	2.74175	38.9382	9.84404
NM_013529.3	0.0590909	4.8028	3.32905	76.4753	15.9231
NM_013562.2	0.037037	4.8028	3.32905	124.873	26
NM_013647.2	0.16198	3.95552	2.74175	20.4642	5.17358
NM_013716.2	0.276596	4.8028	3.32905	12.5612	2.61538
NM_013721.3	0.0578861	3.95552	2.74175	64.3772	16.2753
NM_013725.4	0	3.95552	2.74175	Inf	Inf
NM_013760.4	0.391304	4.8028	3.32905	7.47102	1.55556
NM_013762.2	0.030303	3.95552	2.74175	126.577	32
NM_013765.2	0.0789274	3.95552	2.74175	46.1604	11.6699
NM_013859.2	0.0460251	8.65616	5.99999	179.419	20.7273
NM_013914.2	0.00859498	16.1151	11.1701	1858.83	115.347
NM_015787.4	0.07147	4.8028	3.32905	62.3974	12.9919
NM_015802.3	0	4.8028	3.32905	Inf	Inf
NM_015810.2	0.226378	16.1151	11.1701	55.0716	3.41739
NM_016802.5	0.341688	8.65616	5.99999	16.6774	1.92665
NM_016806.3	0.143762	4.8028	3.32905	28.6053	5.95596
NM_016813.2	0.142097	4.8028	3.32905	28.9966	6.03743
NM_016898.2	0.110015	3.95552	2.74175	31.9988	8.08966
NM_016907.3	0.0458861	3.95552	2.74175	82.2475	20.7931
NM_017475.2	0	3.95552	2.74175	Inf	Inf
NM_018771.3	0.0210526	4.8028	3.32905	223.33	46.5
NM_018808.3	0	3.95552	2.74175	Inf	Inf
NM_018820.4	0.13229	3.95552	2.74175	25.9448	6.55914
NM_018853.3	0.19713	3.95552	2.74175	16.11	4.07281
NM_018860.4	0.0493685	3.95552	2.74175	76.1667	19.2558
NM_018868.2	0.117647	3.95552	2.74175	29.6664	7.5
NM_019419.2	0.0964101	8.65616	5.99999	81.1286	9.37235
NM_019438.1	0	3.95552	2.74175	Inf	Inf
NM_019479.3	0.0184843	4.8028	3.32905	255.029	53.1
NM_019552.2	0	8.65616	5.99999	Inf	Inf
NM_019553.2	0.019166	3.95552	2.74175	202.426	51.1757
NM_019641.4	0	4.8028	3.32905	Inf	Inf
NM_019661.4	0.0543881	3.95552	2.74175	68.772	17.3864
NM_019772.2	0	3.95552	2.74175	Inf	Inf
NM_019774.5	0.0820716	3.95552	2.74175	44.2404	11.1845
NM_019794.4	0	4.8028	3.32905	Inf	Inf
NM_019883.3	0.0735294	8.65616	5.99999	109.068	12.6
NM_019973.2	0.10588	4.8028	3.32905	40.558	8.44466
NM_020034.2	0.174166	3.95552	2.74175	18.7557	4.74165
NM_020507.3	0.00576102	3.95552	2.74175	682.644	172.58
NM_020579.2	0	3.95552	2.74175	Inf	Inf
NM_020584.2	0.11645	3.95552	2.74175	30.0119	7.58735
NM_021296.2	0.0294118	8.65616	5.99999	285.653	33
NM_021305.3	0.0282686	4.8028	3.32905	165.096	34.375
NM_021338.3	0.0275928	4.8028	3.32905	169.257	35.2414
NM_021420.3	0.0210623	4.8028	3.32905	223.226	46.4783
NM_022331.1	0.0902778	3.95552	2.74175	39.8594	10.0769
NM_023133.1	0.124151	4.8028	3.32905	33.8824	7.05473
NM_023138.4	0.115768	4.8028	3.32905	36.6834	7.63793
NM_023166.2	0.0637655	4.8028	3.32905	70.5169	14.6825
NM_023232.3	0.0423729	8.65616	5.99999	195.629	22.6
NM_023281.1	0	4.8028	3.32905	Inf	Inf
NM_023665.3	0.0656325	4.8028	3.32905	68.3744	14.2364
NM_023733.3	0	3.95552	2.74175	Inf	Inf
NM_023755.2	0.0652952	3.95552	2.74175	56.6235	14.3151
NM_023858.3	0.0967742	4.8028	3.32905	44.8261	9.33333
NM_024175.3	0.0540644	3.95552	2.74175	69.2075	17.4965
NM_024179.5	0	3.95552	2.74175	Inf	Inf
NM_024191.2	0.0140845	8.65616	5.99999	605.931	70
NM_024229.2	0	4.8028	3.32905	Inf	Inf
NM_024248.1	0.00362982	4.8028	3.32905	1318.35	274.496
NM_024270.3	0.015625	3.95552	2.74175	249.198	63
NM_024454.1	0	3.95552	2.74175	Inf	Inf
NM_025281.3	0	4.8028	3.32905	Inf	Inf
NM_025337.3	0	4.8028	3.32905	Inf	Inf
NM_025380.2	0.0310182	3.95552	2.74175	123.567	31.2391
NM_025404.3	0.0771812	4.8028	3.32905	57.4248	11.9565
NM_025414.3	0.0147695	8.65616	5.99999	577.429	66.7073
NM_025434.3	0.0406977	8.65616	5.99999	204.038	23.5714
NM_025463.3	0.0196484	3.95552	2.74175	197.359	49.8947
NM_025536.2	0	3.95552	2.74175	Inf	Inf
NM_025579.3	0.139423	8.65616	5.99999	53.4294	6.17241
NM_025587.2	0	3.95552	2.74175	Inf	Inf
NM_025589.4	0.105952	3.95552	2.74175	33.3776	8.43824
NM_025596.5	0.0249	16.1151	11.1701	631.078	39.1607
NM_025615.2	0.0207834	3.95552	2.74175	186.366	47.1154
NM_025649.3	0.415094	4.8028	3.32905	6.76758	1.40909
NM_025656.5	0.106373	4.8028	3.32905	40.3476	8.40085
NM_025717.3	0.222222	4.8028	3.32905	16.8098	3.5
NM_025722.3	0	4.8028	3.32905	Inf	Inf
NM_025825.3	0.0242465	3.95552	2.74175	159.182	40.2431
NM_025845.2	0.0230912	4.8028	3.32905	203.19	42.3066
NM_025880.4	0.42193	4.8028	3.32905	6.58013	1.37006
NM_025881.3	0.0733333	4.8028	3.32905	60.6899	12.6364
NM_025918.3	0.112398	4.8028	3.32905	37.9276	7.89698
NM_025974.2	0.104853	3.95552	2.74175	33.7689	8.53716
NM_025980.2	0.016835	4.8028	3.32905	280.483	58.4
NM_025996.5	0.0304472	3.95552	2.74175	125.958	31.8438
NM_026014.3	0.0172911	3.95552	2.74175	224.805	56.8333
NM_026020.6	0.153436	3.95552	2.74175	21.8241	5.51739
NM_026160.4	0.119715	3.95552	2.74175	29.0856	7.35318
NM_026209.1	0.054681	4.8028	3.32905	83.0302	17.2879
NM_026246.3	0.0892709	4.8028	3.32905	48.9975	10.2019
NM_026325.3	0.0182167	4.8028	3.32905	258.846	53.8947
NM_026401.2	0.0506725	4.8028	3.32905	89.9783	18.7346
NM_026423.4	0	4.8028	3.32905	Inf	Inf
NM_026445.2	0	16.1151	11.1701	Inf	Inf
NM_026453.3	0.162548	4.8028	3.32905	24.7441	5.15202
NM_026464.2	0.130178	4.8028	3.32905	32.0914	6.68182
NM_026487.3	0.0173461	3.95552	2.74175	224.08	56.65
NM_026500.3	0.0278193	8.65616	5.99999	302.5	34.9462
NM_026506.2	0.0258913	3.95552	2.74175	148.818	37.623
NM_026510.1	0	4.8028	3.32905	Inf	Inf
NM_026511.2	0	4.8028	3.32905	Inf	Inf
NM_026513.2	0.0263355	8.65616	5.99999	320.032	36.9716
NM_026517.2	0.0965784	4.8028	3.32905	44.9267	9.35429
NM_026519.3	0	4.8028	3.32905	Inf	Inf
NM_026532.3	0.0241255	4.8028	3.32905	194.273	40.45
NM_026533.3	0.0562738	3.95552	2.74175	66.3351	16.7703
NM_026572.3	0.153275	4.8028	3.32905	26.5318	5.52424
NM_026602.3	0	8.65616	5.99999	Inf	Inf
NM_026660.2	0.0221018	3.95552	2.74175	175.013	44.2453
NM_026678.4	0.0710128	16.1151	11.1701	210.817	13.082
NM_026735.2	0.0569676	3.95552	2.74175	65.479	16.5538
NM_026760.2	0.015617	4.8028	3.32905	302.734	63.0328
NM_026855.4	0.378182	3.95552	2.74175	6.50378	1.64423
NM_026885.3	0.0218688	8.65616	5.99999	387.167	44.7273
NM_026909.2	0.0109214	4.8028	3.32905	434.958	90.5634
NM_026958.3	0	3.95552	2.74175	Inf	Inf
NM_027088.2	0	4.8028	3.32905	Inf	Inf
NM_027090.1	0	8.65616	5.99999	Inf	Inf
NM_027204.2	0	4.8028	3.32905	Inf	Inf
NM_027287.4	0.0339071	4.8028	3.32905	136.843	28.4923
NM_027356.2	0.0824093	3.95552	2.74175	44.0429	11.1346
NM_027475.3	0.078534	3.95552	2.74175	46.4114	11.7333
NM_027772.2	0.0714897	3.95552	2.74175	51.3743	12.988
NM_027855.4	0.00874011	4.8028	3.32905	544.71	113.415
NM_027901.2	0.0125385	4.8028	3.32905	378.241	78.7542
NM_027911.3	0.144908	4.8028	3.32905	28.341	5.90094
NM_027927.4	0	4.8028	3.32905	Inf	Inf
NM_027930.3	0	16.1151	11.1701	Inf	Inf
NM_027949.1	0	3.95552	2.74175	Inf	Inf
NM_027980.2	0.0254731	16.1151	11.1701	616.517	38.2571
NM_028007.3	0.0723012	4.8028	3.32905	61.6248	12.831
NM_028018.2	0.0174446	4.8028	3.32905	270.514	56.3243
NM_028248.2	0.0469592	16.1151	11.1701	327.057	20.2951
NM_028274.4	0.0649485	8.65616	5.99999	124.621	14.3968
NM_028320.4	0.00828157	8.65616	5.99999	1036.58	119.75
NM_028339.1	0.0740291	3.95552	2.74175	49.4764	12.5082
NM_028358.2	0.0249406	4.8028	3.32905	187.767	39.0952
NM_028364.2	0.00798909	8.65616	5.99999	1074.84	124.171
NM_028390.3	0	3.95552	2.74175	Inf	Inf
NM_028791.6	0.125581	4.8028	3.32905	33.4417	6.96296
NM_028918.2	0.0465471	4.8028	3.32905	98.3786	20.4836
NM_029083.2	0.0824742	3.95552	2.74175	44.0051	11.125
NM_029086.2	0.0703094	3.95552	2.74175	52.3032	13.2229
NM_029103.3	0.0158244	3.95552	2.74175	246.008	62.1935
NM_029162.2	0.00816803	3.95552	2.74175	480.313	121.429
NM_029211.2	0.00969619	4.8028	3.32905	490.526	102.133
NM_029248.2	0.0315126	3.95552	2.74175	121.566	30.7333
NM_029366.2	0	4.8028	3.32905	Inf	Inf
NM_029368.1	0.0584239	4.8028	3.32905	77.4032	16.1163
NM_029556.3	0.0611384	3.95552	2.74175	60.7422	15.3563
NM_029578.3	0.00365158	4.8028	3.32905	1310.46	272.854
NM_029762.1	0.240437	3.95552	2.74175	12.4958	3.15909
NM_029780.3	0.0757623	3.95552	2.74175	48.254	12.1992
NM_029884.1	0	3.95552	2.74175	Inf	Inf
NM_029885.1	0	4.8028	3.32905	Inf	Inf
NM_030116.2	0.0177665	3.95552	2.74175	218.684	55.2857
NM_030244.3	0.0718603	3.95552	2.74175	51.089	12.9159
NM_030564.1	0.0322581	3.95552	2.74175	118.665	30
NM_030609.3	0.202781	3.95552	2.74175	15.5508	3.93143
NM_030705.4	0.0899149	3.95552	2.74175	40.0362	10.1216
NM_033618.3	0	4.8028	3.32905	Inf	Inf
NM_053068.3	0	8.65616	5.99999	Inf	Inf
NM_053157.2	0.0434783	8.65616	5.99999	190.436	22
NM_053177.1	0.00925926	3.95552	2.74175	423.24	107
NM_053272.2	0.0742574	3.95552	2.74175	49.3121	12.4667
NM_054070.3	0.059357	8.65616	5.99999	137.176	15.8472
NM_057172.3	0.0562423	3.95552	2.74175	66.3744	16.7802
NM_080554.2	0	8.65616	5.99999	Inf	Inf
NM_080556.3	0	3.95552	2.74175	Inf	Inf
NM_133240.2	0.0478516	4.8028	3.32905	95.5659	19.898
NM_133673.3	0.0148515	4.8028	3.32905	318.586	66.3333
NM_133676.2	0	8.65616	5.99999	Inf	Inf
NM_133735.2	0	3.95552	2.74175	Inf	Inf
NM_133777.2	0.103353	3.95552	2.74175	34.3163	8.67556
NM_133796.7	0.0713679	4.8028	3.32905	62.4936	13.0119
NM_133801.2	0.0186246	4.8028	3.32905	253.071	52.6923
NM_133815.2	0.01841	4.8028	3.32905	256.076	53.3182
NM_133953.2	0.0156297	4.8028	3.32905	302.484	62.9808
NM_133962.3	0.0360197	3.95552	2.74175	105.86	26.7626
NM_133973.2	0.0170394	4.8028	3.32905	277.061	57.6875
NM_134003.1	0.0288401	8.65616	5.99999	291.487	33.6739
NM_134077.4	0.0532915	3.95552	2.74175	70.2686	17.7647
NM_134097.3	0.0309091	3.95552	2.74175	124.017	31.3529
NM_134101.2	0.443239	3.95552	2.74175	4.9686	1.25612
NM_134141.4	0.330012	3.95552	2.74175	8.03046	2.03019
NM_134150.2	0	3.95552	2.74175	Inf	Inf
NM_138585.3	0	4.8028	3.32905	Inf	Inf
NM_138747.2	0.0687728	3.95552	2.74175	53.5602	13.5406
NM_138748.5	0.0295455	8.65616	5.99999	284.322	32.8462
NM_139149.2	0.19911	4.8028	3.32905	19.3185	4.02235
NM_144525.3	0.0195228	4.8028	3.32905	241.207	50.2222
NM_144818.3	0.0342105	3.95552	2.74175	111.667	28.2308
NM_144857.1	0.0596112	4.8028	3.32905	75.7659	15.7754
NM_144866.3	0.0523338	3.95552	2.74175	71.6269	18.1081
NM_144884.2	0.026	8.65616	5.99999	324.273	37.4615
NM_144898.2	0	3.95552	2.74175	Inf	Inf
NM_144900.2	0.106658	4.8028	3.32905	40.2273	8.3758
NM_144931.3	0	3.95552	2.74175	Inf	Inf
NM_145073.2	0.211301	3.95552	2.74175	14.7643	3.73259
NM_145359.2	0.0928225	4.8028	3.32905	46.939	9.77326
NM_145404.1	0.0400413	4.8028	3.32905	115.143	23.9742
NM_145412.3	0	4.8028	3.32905	Inf	Inf
NM_145462.2	0.0793388	4.8028	3.32905	55.7325	11.6042
NM_145531.2	0	8.65616	5.99999	Inf	Inf
NM_145546.1	0.0485075	4.8028	3.32905	94.2087	19.6154
NM_145916.2	0.190099	3.95552	2.74175	16.8521	4.26042
NM_145997.2	0.0740741	4.8028	3.32905	60.035	12.5
NM_146000.2	0.0194459	8.65616	5.99999	436.485	50.4248
NM_146035.2	0	4.8028	3.32905	Inf	Inf
NM_146036.1	0.0376569	3.95552	2.74175	101.085	25.5556
NM_146190.2	0.0133136	4.8028	3.32905	355.941	74.1111
NM_146216.2	0.0547502	3.95552	2.74175	68.2911	17.2648
NM_146218.4	0.0760792	4.8028	3.32905	58.3261	12.1442
NM_148927.2	0	3.95552	2.74175	Inf	Inf
NM_148952.1	0.00888838	3.95552	2.74175	441.066	111.506
NM_152895.2	0.0859539	4.8028	3.32905	51.0737	10.6341
NM_153064.5	0	8.65616	5.99999	Inf	Inf
NM_153126.2	0.0262657	16.1151	11.1701	597.425	37.0724
NM_153173.4	0.142629	4.8028	3.32905	28.8705	6.01119
NM_153176.4	0.143793	8.65616	5.99999	51.5426	5.95444
NM_153407.2	0.0536585	8.65616	5.99999	152.663	17.6364
NM_153526.5	0.5	4.8028	3.32905	4.8028	1
NM_153555.2	0	4.8028	3.32905	Inf	Inf
NM_153570.2	0.0377907	4.8028	3.32905	122.287	25.4615
NM_153798.2	0	3.95552	2.74175	Inf	Inf
NM_170588.3	0	3.95552	2.74175	Inf	Inf
NM_172265.2	0.050536	4.8028	3.32905	90.2344	18.7879
NM_172405.3	0.0904164	4.8028	3.32905	48.3159	10.0599
NM_172598.3	0	4.8028	3.32905	Inf	Inf
NM_172739.4	0.170048	4.8028	3.32905	23.4409	4.88068
NM_172762.2	0.00917782	3.95552	2.74175	427.031	107.958
NM_172894.2	0.102459	8.65616	5.99999	75.828	8.76
NM_172939.3	0	8.65616	5.99999	Inf	Inf
NM_173026.2	0.0879676	16.1151	11.1701	167.078	10.3678
NM_173189.2	0.137192	4.8028	3.32905	30.2051	6.28906
NM_173432.2	0.0355872	4.8028	3.32905	130.156	27.1
NM_173441.3	0	4.8028	3.32905	Inf	Inf
NM_175004.2	0.0329949	3.95552	2.74175	115.927	29.3077
NM_175135.4	0.0178571	4.8028	3.32905	264.154	55
NM_175246.4	0.0316056	3.95552	2.74175	121.197	30.64
NM_175334.3	0.0167526	16.1151	11.1701	945.832	58.6923
NM_175335.3	0	4.8028	3.32905	Inf	Inf
NM_175364.4	0	16.1151	11.1701	Inf	Inf
NM_175666.2	0.216083	3.95552	2.74175	14.35	3.62785
NM_176831.4	0.0175945	8.65616	5.99999	483.324	55.8358
NM_176838.2	0.191446	4.8028	3.32905	20.2842	4.2234
NM_176843.3	0.0407555	4.8028	3.32905	113.041	23.5366
NM_177140.3	0.0625	4.8028	3.32905	72.042	15
NM_177150.2	0	4.8028	3.32905	Inf	Inf
NM_177185.4	0.0338983	3.95552	2.74175	112.732	28.5
NM_177632.3	0.0537815	4.8028	3.32905	84.4992	17.5938
NM_177633.4	0.0324969	3.95552	2.74175	117.764	29.7722
NM_177648.3	0.00545091	3.95552	2.74175	721.706	182.456
NM_177815.3	0	4.8028	3.32905	Inf	Inf
NM_177899.3	0.0621019	4.8028	3.32905	72.5346	15.1026
NM_178183.2	0.0176519	3.95552	2.74175	220.13	55.6513
NM_178184.2	0.0743174	3.95552	2.74175	49.2691	12.4558
NM_178189.5	0.108041	3.95552	2.74175	32.6557	8.25574
NM_178193.2	0.0788821	4.8028	3.32905	56.083	11.6771
NM_178197.2	0.295862	4.8028	3.32905	11.4304	2.37996
NM_178198.2	0.0797999	4.8028	3.32905	55.3827	11.5313
NM_178204.2	0.123308	3.95552	2.74175	28.1227	7.10974
NM_178205.2	0.155295	3.95552	2.74175	21.5155	5.43936
NM_178376.3	0.0533136	3.95552	2.74175	70.2379	17.7569
NM_178604.3	0.0471204	4.8028	3.32905	97.1233	20.2222
NM_178798.3	0.0576923	4.8028	3.32905	78.4457	16.3333
NM_181517.3	0.283451	4.8028	3.32905	12.1412	2.52795
NM_181593.2	0	4.8028	3.32905	Inf	Inf
NM_183316.2	0.0995887	16.1151	11.1701	145.701	9.0413
NM_194444.2	0	3.95552	2.74175	Inf	Inf
NM_197982.3	0.217183	3.95552	2.74175	14.2573	3.60441
NM_198019.2	0.0606061	4.8028	3.32905	74.4434	15.5
NM_198031.1	0.0806122	4.8028	3.32905	54.7762	11.4051
NM_198102.2	0.0800427	3.95552	2.74175	45.4621	11.4933
NM_198605.3	0.0549631	4.8028	3.32905	82.5795	17.194
NM_198652.2	0.0196511	4.8028	3.32905	239.601	49.8878
NM_198653.2	0.00862745	4.8028	3.32905	551.885	114.909
NM_199008.2	0	4.8028	3.32905	Inf	Inf
NM_199035.2	0.025974	4.8028	3.32905	180.105	37.5
NM_199199.3	0.0232333	4.8028	3.32905	201.918	42.0417
NM_199301.2	0.0536753	3.95552	2.74175	69.7379	17.6305
NM_199446.1	0.0170824	4.8028	3.32905	276.351	57.5397
NM_207523.2	0.0248039	3.95552	2.74175	155.516	39.3162
NM_207678.1	0.0672515	8.65616	5.99999	120.057	13.8696
NR_002847.2	0.269089	3.95552	2.74175	10.7442	2.71625
NR_002865.2	0.114191	3.95552	2.74175	30.6839	7.75723
NR_003270.2	0.0312931	3.95552	2.74175	122.447	30.956
NR_003513.3	0.204309	3.95552	2.74175	15.4049	3.89454
NR_015475.1	0	3.95552	2.74175	Inf	Inf
NR_015507.2	0.00825572	4.8028	3.32905	576.952	120.128
NR_015531.1	0.0870536	8.65616	5.99999	90.7787	10.4872
NR_015538.1	0.00805967	4.8028	3.32905	591.103	123.075
NR_015586.2	0.0640279	3.95552	2.74175	57.8225	14.6182
NR_024067.2	0.139301	3.95552	2.74175	24.44	6.17871
NR_024509.1	0	8.65616	5.99999	Inf	Inf
NR_027785.1	0.226378	16.1151	11.1701	55.0716	3.41739
NR_027900.2	0.0499769	3.95552	2.74175	75.1914	19.0093
NR_027901.1	0.0201072	3.95552	2.74175	192.765	48.7333
NR_028081.1	0.0390244	3.95552	2.74175	97.4046	24.625
NR_028329.1	0	3.95552	2.74175	Inf	Inf
NR_028526.1	0.265193	8.65616	5.99999	23.9848	2.77083
NR_028592.1	0.0518044	8.65616	5.99999	158.437	18.3034
NR_029412.1	0.102421	16.1151	11.1701	141.227	8.76364
NR_029433.1	0.0309478	4.8028	3.32905	150.388	31.3125
NR_030252.1	0.0687398	4.8028	3.32905	65.0665	13.5476
NR_030694.1	0.0672304	4.8028	3.32905	66.635	13.8742
NR_030703.1	0.0571429	16.1151	11.1701	265.899	16.5
NR_030704.1	0.255533	16.1151	11.1701	46.9495	2.91339
NR_033199.1	0	4.8028	3.32905	Inf	Inf
NR_033222.1	0.0213493	8.65616	5.99999	396.798	45.84
NR_034038.1	0.125928	4.8028	3.32905	33.3364	6.94103
NR_037622.1	0.037871	3.95552	2.74175	100.491	25.4054
NR_037960.1	0.06	4.8028	3.32905	75.2438	15.6667
NR_037961.1	0.129771	4.8028	3.32905	32.207	6.70588
NR_037999.1	0.0351759	3.95552	2.74175	108.494	27.4286
NR_038009.1	0.0385741	3.95552	2.74175	98.5879	24.9242
NR_038073.1	0.112476	4.8028	3.32905	37.8977	7.89076
NR_038081.2	0.144908	4.8028	3.32905	28.341	5.90094
NR_038151.1	0.0653319	3.95552	2.74175	56.5894	14.3065
NR_040446.1	0.0267495	8.65616	5.99999	314.945	36.3839
NR_040721.1	0.075565	3.95552	2.74175	48.3904	12.2336
NR_045057.1	0.0102918	4.8028	3.32905	461.859	96.1646
NR_045268.1	0.125847	4.8028	3.32905	33.361	6.94615
NR_045749.1	0.017376	3.95552	2.74175	223.687	56.5507
NR_045893.1	0.120754	3.95552	2.74175	28.8012	7.28128
NR_077221.1	0	3.95552	2.74175	Inf	Inf
NR_103491.1	0.225673	4.8028	3.32905	16.4793	3.43119
NR_106097.1	0.0177471	3.95552	2.74175	218.927	55.3472
NR_122116.1	0	8.65616	5.99999	Inf	Inf
NR_131048.1	0.0561965	3.95552	2.74175	66.4317	16.7947
NR_131212.1	0.204309	3.95552	2.74175	15.4049	3.89454
NR_132423.1	0	3.95552	2.74175	Inf	Inf
NR_134309.1	0.0121957	4.8028	3.32905	389.008	80.9961
