# Supplementary material for: Mouse promoters are characterised by low occupancy and high turnover of RNA polymerase II
Source: Mol Syst Biol. 2025 Mar 31;21(5):447–71. doi: 10.1038/s44320-025-00094-5 (PMC12048509; doi:10.1038/s44320-025-00094-5)
Supplement: Supplementary file 12 — Dataset EV8 [file 44320_2025_94_MOESM12_ESM.xlsx]

## Sheet: Legend
Dataset EV8 - Modelling of Pol II kinetics in Drosophila S2 cells

## Sheet: Dataset EV8
gene	q	turnover_half_life_[min]	turnover_time_[min]	initation_time_[min]	ratio
NM_001014454.2	0.0365318	10.3125	7.14809	271.977	26.3734
NM_001014476.2	0.614156	31.9621	22.1544	20.0802	0.628251
NM_001014478.2	0.5	31.9621	22.1544	31.9621	1
NM_001014543.2	0.652788	10.3125	7.14809	5.48513	0.531891
NM_001014565.2	0.152683	10.3125	7.14809	57.2296	5.54953
NM_001014577.2	0.347059	17.2583	11.9625	32.469	1.88136
NM_001014643.2	0.282521	10.3125	7.14809	26.1892	2.53956
NM_001014678.3	0.513454	17.2583	11.9625	16.3538	0.947593
NM_001031933.3	0.373228	6.43613	4.46119	10.8084	1.67933
NM_001031990.4	0.202591	10.3125	7.14809	40.5905	3.93605
NM_001032217.3	0.43923	6.43613	4.46119	8.21707	1.27671
NM_001032403.2	0.151541	10.3125	7.14809	57.7383	5.59885
NM_001032408.3	0.325217	6.43613	4.46119	13.3541	2.07487
NM_001038776.3	0.209658	10.3125	7.14809	38.8747	3.76966
NM_001038812.2	0	10.3125	7.14809	Inf	Inf
NM_001038817.1	0.285043	6.43613	4.46119	16.1433	2.50824
NM_001042873.2	0	10.3125	7.14809	Inf	Inf
NM_001042881.5	0.655795	31.9621	22.1544	16.7758	0.524866
NM_001042906.2	0.131523	6.43613	4.46119	42.4993	6.60324
NM_001043113.2	0.304348	31.9621	22.1544	73.0562	2.28571
NM_001043139.4	0.376195	31.9621	22.1544	52.9995	1.6582
NM_001043192.3	0.263068	10.3125	7.14809	28.8884	2.80129
NM_001043241.3	0.312534	10.3125	7.14809	22.6839	2.19965
NM_001043290.2	0.355024	31.9621	22.1544	58.066	1.81671
NM_001103740.3	0.46323	10.3125	7.14809	11.9497	1.15876
NM_001103863.3	0.141873	10.3125	7.14809	62.3759	6.04857
NM_001103899.2	0.172789	17.2583	11.9625	82.6223	4.7874
NM_001103967.2	0.214569	17.2583	11.9625	63.174	3.6605
NM_001104104.3	0.0612951	17.2583	11.9625	264.302	15.3145
NM_001104153.3	0.257925	10.3125	7.14809	29.67	2.87709
NM_001104159.3	0.142538	17.2583	11.9625	103.82	6.01567
NM_001104160.3	0.147683	17.2583	11.9625	99.6022	5.77127
NM_001104235.2	0.195865	10.3125	7.14809	42.3387	4.10557
NM_001104277.2	0.403986	17.2583	11.9625	25.4617	1.47533
NM_001104305.3	0.3685	17.2583	11.9625	29.5755	1.7137
NM_001104323.3	0.351395	10.3125	7.14809	19.0349	1.8458
NM_001104363.2	0.190771	6.43613	4.46119	27.3013	4.24188
NM_001104456.2	0.0516906	17.2583	11.9625	316.618	18.3459
NM_001104469.3	0.329697	17.2583	11.9625	35.0876	2.03309
NM_001104472.2	0.343671	31.9621	22.1544	61.0399	1.90976
NM_001144145.4	0.58	17.2583	11.9625	12.4974	0.724138
NM_001144167.1	0.0280847	17.2583	11.9625	597.25	34.6066
NM_001144188.2	0.277041	17.2583	11.9625	45.0369	2.60958
NM_001144237.2	0.417391	17.2583	11.9625	24.0897	1.39583
NM_001144289.2	0.129264	6.43613	4.46119	43.3543	6.73608
NM_001144373.2	0.436257	31.9621	22.1544	41.3023	1.29223
NM_001144446.2	0	31.9621	22.1544	Inf	Inf
NM_001144530.2	0.184444	31.9621	22.1544	141.327	4.42171
NM_001144543.3	0.0207053	17.2583	11.9625	816.263	47.2969
NM_001144559.2	0.275081	10.3125	7.14809	27.1765	2.63529
NM_001144629.3	0.179642	31.9621	22.1544	145.959	4.56662
NM_001144646.2	0.279748	6.43613	4.46119	16.5707	2.57464
NM_001169497.1	0.0928351	6.43613	4.46119	62.8925	9.77178
NM_001169565.2	0.40932	31.9621	22.1544	46.1238	1.44308
NM_001169632.2	0.595238	17.2583	11.9625	11.7356	0.68
NM_001169640.2	0.196429	17.2583	11.9625	70.6021	4.09091
NM_001169641.2	0.197946	17.2583	11.9625	69.9286	4.05189
NM_001169729.2	0.421342	31.9621	22.1544	43.8958	1.37337
NM_001169776.2	0.181884	10.3125	7.14809	46.3857	4.498
NM_001169829.3	0.3305	17.2583	11.9625	34.9603	2.02571
NM_001169831.3	0.41587	17.2583	11.9625	24.2409	1.4046
NM_001169871.1	0.148368	10.3125	7.14809	59.1938	5.74
NM_001169992.2	0	31.9621	22.1544	Inf	Inf
NM_001169994.2	0.366334	10.3125	7.14809	17.838	1.72975
NM_001170022.3	0.403361	17.2583	11.9625	25.5279	1.47917
NM_001170099.3	0.492117	31.9621	22.1544	32.986	1.03204
NM_001170289.2	0.45079	17.2583	11.9625	21.0263	1.21833
NM_001201763.2	0.164384	10.3125	7.14809	52.4219	5.08333
NM_001201765.2	0.221232	17.2583	11.9625	60.7517	3.52015
NM_001201909.2	0.167873	17.2583	11.9625	85.5475	4.9569
NM_001201966.2	0.506579	17.2583	11.9625	16.81	0.974026
NM_001201986.2	0.317972	17.2583	11.9625	37.0179	2.14494
NM_001202070.1	0.546459	10.3125	7.14809	8.559	0.829963
NM_001202098.2	0	10.3125	7.14809	Inf	Inf
NM_001202203.1	0.0085146	31.9621	22.1544	3721.84	116.445
NM_001202271.2	0.384191	17.2583	11.9625	27.6628	1.60287
NM_001202337.2	0.533892	31.9621	22.1544	27.9041	0.873037
NM_001202341.1	0.261722	10.3125	7.14809	29.09	2.82084
NM_001259087.3	0.478706	31.9621	22.1544	34.8056	1.08897
NM_001259204.1	0.0594307	6.43613	4.46119	101.86	15.8263
NM_001259297.2	0.262131	10.3125	7.14809	29.0286	2.81489
NM_001259401.2	0.411157	17.2583	11.9625	24.7166	1.43216
NM_001259435.2	0.100863	10.3125	7.14809	91.9304	8.91445
NM_001259575.2	0.507223	10.3125	7.14809	10.0188	0.97152
NM_001259608.2	0.663956	17.2583	11.9625	8.73483	0.506124
NM_001259637.1	0.282618	17.2583	11.9625	43.8074	2.53834
NM_001259654.2	0.420116	10.3125	7.14809	14.2343	1.38029
NM_001259733.1	0.0784169	10.3125	7.14809	121.196	11.7524
NM_001259820.2	0.292512	6.43613	4.46119	15.5669	2.41867
NM_001259879.2	0.171903	10.3125	7.14809	49.6779	4.81725
NM_001259887.2	0.307204	17.2583	11.9625	38.9203	2.25516
NM_001259909.2	0.545273	31.9621	22.1544	26.6546	0.833944
NM_001259930.2	0.520833	31.9621	22.1544	29.4051	0.92
NM_001259937.2	0.644122	31.9621	22.1544	17.6591	0.552502
NM_001259958.2	0.031125	17.2583	11.9625	537.225	31.1286
NM_001259972.2	0.152123	10.3125	7.14809	57.4783	5.57364
NM_001259992.2	0.530458	17.2583	11.9625	15.2764	0.885163
NM_001260095.2	0.40709	10.3125	7.14809	15.0197	1.45646
NM_001260168.1	0.403197	31.9621	22.1544	47.3096	1.48018
NM_001260203.1	0.567867	17.2583	11.9625	13.1331	0.760976
NM_001260304.2	0.366505	17.2583	11.9625	29.8305	1.72848
NM_001260358.2	0.333333	17.2583	11.9625	34.5166	2
NM_001260374.2	0.274691	17.2583	11.9625	45.5696	2.64045
NM_001260388.1	0.298061	31.9621	22.1544	75.2714	2.35502
NM_001260438.2	0.394362	10.3125	7.14809	15.8374	1.53574
NM_001260453.1	0.238219	6.43613	4.46119	20.5816	3.19782
NM_001272894.1	0.421386	31.9621	22.1544	43.8878	1.37312
NM_001272900.1	0.210692	17.2583	11.9625	64.6542	3.74627
NM_001272903.1	0.283855	6.43613	4.46119	16.2379	2.52293
NM_001272916.1	0.064659	10.3125	7.14809	149.178	14.4658
NM_001272918.1	0.617508	17.2583	11.9625	10.69	0.619412
NM_001272925.1	0.552625	6.43613	4.46119	5.21035	0.809546
NM_001272939.2	0.54425	31.9621	22.1544	26.7648	0.837391
NM_001272979.1	0.405707	17.2583	11.9625	25.2805	1.46483
NM_001273029.1	0.0597015	6.43613	4.46119	101.369	15.75
NM_001273043.1	0.175933	17.2583	11.9625	80.8372	4.68397
NM_001273129.1	0.425177	10.3125	7.14809	13.9421	1.35196
NM_001273143.1	0.303476	31.9621	22.1544	73.3581	2.29516
NM_001273214.1	0.415873	10.3125	7.14809	14.4848	1.40458
NM_001273254.1	0.179432	10.3125	7.14809	47.1605	4.57313
NM_001273364.1	0.260941	6.43613	4.46119	18.2289	2.83228
NM_001273365.1	0.282883	17.2583	11.9625	43.7503	2.53503
NM_001273425.3	0.410559	17.2583	11.9625	24.7778	1.43571
NM_001273443.3	0.0864129	17.2583	11.9625	182.46	10.5723
NM_001273574.1	0.556197	10.3125	7.14809	8.2286	0.797923
NM_001273575.1	0.0181564	17.2583	11.9625	933.275	54.0769
NM_001273605.2	0.306221	17.2583	11.9625	39.1007	2.26562
NM_001273612.2	0.50906	6.43613	4.46119	6.20704	0.964405
NM_001273675.1	0.589477	31.9621	22.1544	22.259	0.696418
NM_001273681.1	0.0785679	17.2583	11.9625	202.402	11.7278
NM_001273688.2	0.531915	17.2583	11.9625	15.1873	0.88
NM_001273716.1	0.23417	17.2583	11.9625	56.4416	3.27041
NM_001273789.1	0.0471297	10.3125	7.14809	208.499	20.218
NM_001273809.1	0.504862	6.43613	4.46119	6.31217	0.98074
NM_001273835.1	0.483733	17.2583	11.9625	18.419	1.06725
NM_001273852.1	0.103496	17.2583	11.9625	149.495	8.66224
NM_001273871.2	0.478654	17.2583	11.9625	18.7976	1.08919
NM_001273954.1	0.212076	17.2583	11.9625	64.1197	3.7153
NM_001274004.1	0.411999	31.9621	22.1544	45.616	1.42719
NM_001274011.2	0.305068	10.3125	7.14809	23.4915	2.27796
NM_001274112.1	0.607656	31.9621	22.1544	20.6369	0.645669
NM_001274208.2	0.456298	10.3125	7.14809	12.2879	1.19155
NM_001274269.1	0.221354	31.9621	22.1544	112.431	3.51765
NM_001274283.2	0.447639	10.3125	7.14809	12.7251	1.23394
NM_001274454.1	0.730769	6.43613	4.46119	2.37121	0.368421
NM_001274480.1	0.546237	6.43613	4.46119	5.34655	0.830709
NM_001274511.1	0.339286	17.2583	11.9625	33.6082	1.94737
NM_001274689.1	0.666667	10.3125	7.14809	5.15626	0.5
NM_001274807.1	0.162353	31.9621	22.1544	164.905	5.15941
NM_001274827.1	0.279253	17.2583	11.9625	44.5434	2.58099
NM_001274885.1	0.326806	17.2583	11.9625	35.5507	2.05992
NM_001274907.1	0.25876	31.9621	22.1544	91.5581	2.86458
NM_001274988.1	0.324139	10.3125	7.14809	21.5026	2.0851
NM_001275037.2	0.333891	10.3125	7.14809	20.5734	1.99499
NM_001275088.1	0.325069	31.9621	22.1544	66.362	2.07627
NM_001275100.1	0.426593	17.2583	11.9625	23.1978	1.34416
NM_001275103.1	0.408142	10.3125	7.14809	14.9545	1.45013
NM_001275262.1	0.309688	6.43613	4.46119	14.3465	2.22905
NM_001275297.1	0.0587985	6.43613	4.46119	103.025	16.0072
NM_001275461.2	0.438582	6.43613	4.46119	8.23873	1.28007
NM_001275472.1	0.355383	10.3125	7.14809	18.7055	1.81387
NM_001275475.1	0.513782	10.3125	7.14809	9.75927	0.946352
NM_001275482.1	0.644495	31.9621	22.1544	17.6303	0.551601
NM_001275501.1	0.180196	6.43613	4.46119	29.2813	4.54952
NM_001275530.1	0.303091	10.3125	7.14809	23.7119	2.29934
NM_001275546.1	0.198343	6.43613	4.46119	26.0133	4.04176
NM_001275657.1	0.03616	6.43613	4.46119	171.554	26.6549
NM_001275669.1	0.02607	10.3125	7.14809	385.258	37.3583
NM_001275760.1	0.318252	31.9621	22.1544	68.4681	2.14217
NM_001275780.1	0.0620197	17.2583	11.9625	261.013	15.1239
NM_001275821.1	0.880693	31.9621	22.1544	4.3299	0.13547
NM_001275868.1	0.44218	6.43613	4.46119	8.11934	1.26152
NM_001275979.1	0.298539	10.3125	7.14809	24.2307	2.34964
NM_001276001.1	0.352855	17.2583	11.9625	31.6522	1.83403
NM_001276025.1	0.439802	31.9621	22.1544	40.7117	1.27375
NM_001276121.1	0.451542	31.9621	22.1544	38.8222	1.21463
NM_001276137.1	0.515772	6.43613	4.46119	6.04252	0.938843
NM_001276178.1	0.288783	17.2583	11.9625	42.5039	2.46281
NM_001276195.1	0.127378	10.3125	7.14809	70.6471	6.85062
NM_001276210.1	0	17.2583	11.9625	Inf	Inf
NM_001297786.2	0.13716	6.43613	4.46119	40.4882	6.29077
NM_001298618.1	0.183558	17.2583	11.9625	76.7625	4.44787
NM_001298659.1	0.0595759	10.3125	7.14809	162.786	15.7853
NM_001298713.1	0.23986	17.2583	11.9625	54.6933	3.1691
NM_001298741.1	0.364557	6.43613	4.46119	11.2185	1.74306
NM_001298805.1	0.31334	6.43613	4.46119	14.1043	2.19142
NM_001298824.1	0.199433	10.3125	7.14809	41.3967	4.01422
NM_001298831.1	0.307815	17.2583	11.9625	38.8088	2.24871
NM_001298958.1	0.0256731	31.9621	22.1544	1213	37.9512
NM_001298979.1	0.389846	31.9621	22.1544	50.0244	1.56512
NM_001298998.1	0.360394	31.9621	22.1544	56.7245	1.77474
NM_001299047.1	0.423567	10.3125	7.14809	14.0343	1.3609
NM_001299071.1	0.394089	31.9621	22.1544	49.1417	1.5375
NM_001299115.1	0.108787	17.2583	11.9625	141.385	8.19231
NM_001299161.1	0.325335	31.9621	22.1544	66.2814	2.07375
NM_001299217.1	0.157191	17.2583	11.9625	92.5338	5.3617
NM_001299240.1	0.0328725	6.43613	4.46119	189.355	29.4206
NM_001299319.1	0.210066	17.2583	11.9625	64.8983	3.76042
NM_001299424.1	0.356857	31.9621	22.1544	57.6035	1.80224
NM_001299439.1	0.565377	17.2583	11.9625	13.267	0.76873
NM_001299440.1	0.602506	17.2583	11.9625	11.3859	0.659734
NM_001299485.1	0.131183	6.43613	4.46119	42.626	6.62292
NM_001299486.1	0.0580645	31.9621	22.1544	518.496	16.2222
NM_001299498.1	0.415562	17.2583	11.9625	24.2717	1.40638
NM_001299530.1	0.393333	17.2583	11.9625	26.6187	1.54237
NM_001299537.1	0.455432	17.2583	11.9625	20.636	1.19572
NM_001299597.1	0.106132	17.2583	11.9625	145.353	8.42222
NM_001299609.1	0.102612	10.3125	7.14809	90.1876	8.74545
NM_001299678.1	0.65798	17.2583	11.9625	8.97089	0.519802
NM_001299906.1	0.357969	10.3125	7.14809	18.4958	1.79353
NM_001299968.1	0.11797	10.3125	7.14809	77.104	7.47674
NM_001300229.1	0.23337	10.3125	7.14809	33.8771	3.28504
NM_001300400.1	0.45504	17.2583	11.9625	20.6687	1.19761
NM_001300404.1	0.257914	10.3125	7.14809	29.6719	2.87727
NM_001300482.1	0.456119	10.3125	7.14809	12.2968	1.19241
NM_001300514.1	0.444155	10.3125	7.14809	12.9058	1.25147
NM_001300576.1	0.0848654	17.2583	11.9625	186.102	10.7834
NM_001300695.1	0.308648	6.43613	4.46119	14.4165	2.23994
NM_001316397.1	0.116119	17.2583	11.9625	131.367	7.61184
NM_001316407.1	0.202714	17.2583	11.9625	67.8779	3.93306
NM_001316420.1	0.282723	10.3125	7.14809	26.1632	2.53704
NM_001316497.1	0.254473	17.2583	11.9625	50.5614	2.92969
NM_001363930.1	0.295345	17.2583	11.9625	41.1761	2.38587
NM_001369953.1	0.498069	31.9621	22.1544	32.2099	1.00775
NM_001370032.1	0.126984	6.43613	4.46119	44.2484	6.875
NM_001370048.1	0.283142	10.3125	7.14809	26.1091	2.53179
NM_001382024.1	0.291667	6.43613	4.46119	15.6306	2.42857
NM_001382035.1	0.308764	17.2583	11.9625	38.6364	2.23872
NM_057219.4	0.417929	17.2583	11.9625	24.0365	1.39275
NM_057269.3	0.404296	10.3125	7.14809	15.1948	1.47343
NM_057270.5	0.425703	17.2583	11.9625	23.2824	1.34906
NM_057304.5	0.366821	6.43613	4.46119	11.1096	1.72613
NM_057349.7	0.437831	31.9621	22.1544	41.0389	1.28399
NM_057376.3	0.0406643	10.3125	7.14809	243.289	23.5916
NM_057398.4	0.419877	10.3125	7.14809	14.2483	1.38165
NM_057424.4	0.421623	6.43613	4.46119	8.82899	1.37178
NM_057453.5	0.268333	6.43613	4.46119	17.5495	2.72671
NM_057466.2	0.213813	31.9621	22.1544	117.524	3.67699
NM_057502.5	0.725162	17.2583	11.9625	6.54093	0.379002
NM_057585.3	0.0791128	10.3125	7.14809	120.04	11.6402
NM_057600.6	0.246789	10.3125	7.14809	31.4743	3.05204
NM_057733.4	0.243243	10.3125	7.14809	32.0834	3.11111
NM_057769.4	0.3625	10.3125	7.14809	18.1358	1.75862
NM_057819.4	0.40421	10.3125	7.14809	15.2003	1.47396
NM_057845.5	0.13724	31.9621	22.1544	200.93	6.28652
NM_057893.5	0.35538	31.9621	22.1544	57.9758	1.81389
NM_057917.4	0.0101966	17.2583	11.9625	1675.29	97.0714
NM_057957.5	0.194485	10.3125	7.14809	42.7123	4.1418
NM_058003.4	0.101071	6.43613	4.46119	57.2429	8.89399
NM_058027.5	0.209074	6.43613	4.46119	24.3478	3.78299
NM_058045.4	0.539326	6.43613	4.46119	5.49753	0.854167
NM_058057.6	0.60807	6.43613	4.46119	4.14839	0.644547
NM_058068.4	0.545024	10.3125	7.14809	8.60868	0.83478
NM_058087.5	0.152222	17.2583	11.9625	96.1173	5.56934
NM_078747.3	0.0897557	17.2583	11.9625	175.022	10.1414
NM_078775.3	0.473054	17.2583	11.9625	19.2244	1.11392
NM_078799.3	0.335916	17.2583	11.9625	34.1185	1.97694
NM_078835.3	0.436765	10.3125	7.14809	13.2986	1.28956
NM_078838.3	0.665289	31.9621	22.1544	16.0803	0.503106
NM_078891.3	0.22864	10.3125	7.14809	34.7912	3.37368
NM_078902.3	0.214286	31.9621	22.1544	117.194	3.66667
NM_078937.4	0.469372	17.2583	11.9625	19.5106	1.1305
NM_078989.3	0.413418	6.43613	4.46119	9.13199	1.41886
NM_079002.3	0.0865185	31.9621	22.1544	337.463	10.5582
NM_079043.3	0.406809	10.3125	7.14809	15.0373	1.45816
NM_079062.3	0.508386	17.2583	11.9625	16.6889	0.96701
NM_079071.3	0.526645	6.43613	4.46119	5.78488	0.898812
NM_079073.3	0.400867	31.9621	22.1544	47.7704	1.49459
NM_079109.3	0.49753	17.2583	11.9625	17.4296	1.00993
NM_079152.4	0.589918	10.3125	7.14809	7.16877	0.695152
NM_079159.3	0.31397	17.2583	11.9625	37.7097	2.18502
NM_079178.3	0.350944	10.3125	7.14809	19.0726	1.84946
NM_079253.4	0	10.3125	7.14809	Inf	Inf
NM_079259.4	0.60886	17.2583	11.9625	11.087	0.642415
NM_079273.3	0.365068	6.43613	4.46119	11.1938	1.73921
NM_079347.3	0.673051	31.9621	22.1544	15.5262	0.485771
NM_079350.5	0.404494	17.2583	11.9625	25.408	1.47222
NM_079355.3	0.36441	6.43613	4.46119	11.2257	1.74416
NM_079363.5	0.543506	17.2583	11.9625	14.4953	0.839904
NM_079383.3	0.445365	17.2583	11.9625	21.4926	1.24535
NM_079412.4	0.214934	17.2583	11.9625	63.0373	3.65258
NM_079441.4	0.133542	17.2583	11.9625	111.977	6.48828
NM_079447.4	0.331234	17.2583	11.9625	34.8447	2.01901
NM_079535.3	0.20339	10.3125	7.14809	40.3907	3.91667
NM_079537.4	0.218412	17.2583	11.9625	61.759	3.57851
NM_079549.3	0.0681818	6.43613	4.46119	87.9605	13.6667
NM_079568.3	0.570907	31.9621	22.1544	24.0227	0.7516
NM_079578.3	0.505642	10.3125	7.14809	10.0824	0.977683
NM_079600.3	0.561905	10.3125	7.14809	8.04026	0.779661
NM_079632.6	0.425281	6.43613	4.46119	8.6977	1.35139
NM_079645.4	0.305615	31.9621	22.1544	72.6209	2.27209
NM_079654.3	0.287389	17.2583	11.9625	42.7938	2.47961
NM_079659.4	0.322249	10.3125	7.14809	21.6892	2.10319
NM_079679.3	0.167504	31.9621	22.1544	158.852	4.97
NM_079719.3	0.487707	10.3125	7.14809	10.8324	1.05041
NM_079737.3	0.204941	17.2583	11.9625	66.9526	3.87945
NM_079746.6	0.506757	10.3125	7.14809	10.0375	0.973333
NM_079754.4	0.351902	17.2583	11.9625	31.7846	1.8417
NM_079785.4	0.486539	6.43613	4.46119	6.79228	1.05534
NM_079795.3	0.24244	10.3125	7.14809	32.2238	3.12473
NM_079798.3	0.116189	6.43613	4.46119	48.9575	7.60666
NM_079823.4	0.433071	6.43613	4.46119	8.42548	1.30909
NM_079853.4	0.438732	17.2583	11.9625	22.0785	1.2793
NM_080027.6	0.105271	17.2583	11.9625	146.683	8.49931
NM_080063.4	0.0361497	6.43613	4.46119	171.605	26.6628
NM_080070.4	0.378759	31.9621	22.1544	52.4243	1.6402
NM_080081.3	0.271709	6.43613	4.46119	17.2515	2.68041
NM_080091.4	0.581152	31.9621	22.1544	23.0357	0.720721
NM_080359.4	0.353976	17.2583	11.9625	31.4973	1.82505
NM_080362.4	0.402848	31.9621	22.1544	47.3783	1.48233
NM_080376.2	0.33377	17.2583	11.9625	34.4488	1.99607
NM_134670.3	0.372593	31.9621	22.1544	53.8207	1.68389
NM_134683.2	0.19884	10.3125	7.14809	41.551	4.02918
NM_134774.3	0.246753	17.2583	11.9625	52.6832	3.05263
NM_134817.3	0.473684	31.9621	22.1544	35.5134	1.11111
NM_134862.4	0.290416	6.43613	4.46119	15.7257	2.44334
NM_134904.3	0.268269	6.43613	4.46119	17.5552	2.7276
NM_135190.5	0.27062	10.3125	7.14809	27.7945	2.69522
NM_135348.3	0.368957	31.9621	22.1544	54.6661	1.71034
NM_135414.3	0.138862	17.2583	11.9625	107.026	6.20141
NM_135463.3	0.271963	6.43613	4.46119	17.2293	2.67697
NM_135652.3	0.467039	31.9621	22.1544	36.4735	1.14115
NM_135957.5	0.426985	17.2583	11.9625	23.1607	1.342
NM_135990.3	0.531439	17.2583	11.9625	15.2164	0.881684
NM_136052.3	0.288937	6.43613	4.46119	15.8391	2.46096
NM_136373.4	0.29933	6.43613	4.46119	15.0657	2.34079
NM_136398.4	0.158829	10.3125	7.14809	54.6157	5.29606
NM_136420.4	0.514008	10.3125	7.14809	9.75043	0.945495
NM_136621.4	0.279312	17.2583	11.9625	44.5302	2.58022
NM_136754.5	0.3893	31.9621	22.1544	50.1394	1.56872
NM_136839.3	0	10.3125	7.14809	Inf	Inf
NM_137096.3	0.466894	10.3125	7.14809	11.775	1.14181
NM_137189.3	0.441462	6.43613	4.46119	8.14298	1.2652
NM_137345.3	0.545	17.2583	11.9625	14.4083	0.834862
NM_137350.4	0.0583815	31.9621	22.1544	515.507	16.1287
NM_137428.3	0.0342742	17.2583	11.9625	486.277	28.1765
NM_137480.4	0.289308	10.3125	7.14809	25.3329	2.45652
NM_137630.4	0.222531	17.2583	11.9625	60.2961	3.49375
NM_137700.4	0.55752	10.3125	7.14809	8.1846	0.793657
NM_137817.3	0.251348	6.43613	4.46119	19.1703	2.97855
NM_138060.3	0.0510949	6.43613	4.46119	119.528	18.5714
NM_138141.3	0.0796413	10.3125	7.14809	119.175	11.5563
NM_138144.3	0.321239	6.43613	4.46119	13.5992	2.11294
NM_138194.3	0.195067	17.2583	11.9625	71.2152	4.12644
NM_138199.3	0.101043	31.9621	22.1544	284.359	8.89676
NM_138238.3	0.507463	17.2583	11.9625	16.7507	0.970588
NM_138259.3	0.159343	6.43613	4.46119	33.9556	5.27577
NM_139427.4	0.230085	31.9621	22.1544	106.952	3.34623
NM_139468.2	0.2	10.3125	7.14809	41.2501	4
NM_139579.3	0.3683	17.2583	11.9625	29.601	1.71518
NM_139603.3	0.486988	10.3125	7.14809	10.8636	1.05344
NM_139620.2	0.297195	17.2583	11.9625	40.8122	2.36479
NM_140155.4	0.586097	17.2583	11.9625	12.1878	0.706202
NM_140172.2	0.275395	17.2583	11.9625	45.4091	2.63115
NM_140511.4	0.295069	31.9621	22.1544	76.3586	2.38904
NM_140544.2	0.345445	31.9621	22.1544	60.5624	1.89482
NM_140767.2	0.565442	17.2583	11.9625	13.2635	0.768529
NM_140882.3	0.0685484	17.2583	11.9625	234.51	13.5882
NM_140987.3	0.333333	31.9621	22.1544	63.9242	2
NM_140991.3	0.61347	17.2583	11.9625	10.874	0.630072
NM_141155.4	0.149086	31.9621	22.1544	182.425	5.70755
NM_141190.3	0.142427	10.3125	7.14809	62.093	6.02113
NM_141248.4	0.300392	6.43613	4.46119	14.9897	2.32899
NM_141778.2	0.187171	10.3125	7.14809	44.7843	4.34272
NM_141885.3	0.335657	6.43613	4.46119	12.7386	1.97923
NM_141906.4	0.207902	17.2583	11.9625	65.7533	3.80995
NM_141946.3	0.300479	6.43613	4.46119	14.9835	2.32802
NM_142030.4	0.345133	10.3125	7.14809	19.5673	1.89744
NM_142069.4	0	10.3125	7.14809	Inf	Inf
NM_142165.3	0.143713	17.2583	11.9625	102.831	5.95833
NM_142271.3	0.3181	31.9621	22.1544	68.5161	2.14367
NM_142327.3	0.131686	10.3125	7.14809	67.9988	6.59382
NM_142465.2	0.46807	10.3125	7.14809	11.7195	1.13643
NM_142493.3	0.252122	17.2583	11.9625	51.1938	2.96633
NM_142562.3	0.0371257	10.3125	7.14809	267.46	25.9355
NM_142585.3	0.0905374	31.9621	22.1544	321.064	10.0452
NM_142859.3	0.5	10.3125	7.14809	10.3125	1
NM_143012.3	0.506296	17.2583	11.9625	16.829	0.975128
NM_143014.3	0.0824742	6.43613	4.46119	71.602	11.125
NM_143213.4	0.523449	31.9621	22.1544	29.0984	0.910405
NM_143224.4	0.174656	31.9621	22.1544	151.038	4.72555
NM_143286.3	0.354458	17.2583	11.9625	31.431	1.82121
NM_143344.3	0.452086	10.3125	7.14809	12.4985	1.21197
NM_143387.2	0.219365	17.2583	11.9625	61.4157	3.55862
NM_143437.3	0.273044	10.3125	7.14809	27.4561	2.66241
NM_143729.3	0.556541	6.43613	4.46119	5.12839	0.796813
NM_143743.3	0	6.43613	4.46119	Inf	Inf
NM_143761.4	0.333991	31.9621	22.1544	63.7353	1.99409
NM_143815.4	0.0330579	10.3125	7.14809	301.641	29.25
NM_143995.4	0.404429	17.2583	11.9625	25.415	1.47262
NM_163881.2	0.124785	6.43613	4.46119	45.1418	7.01381
NM_164315.4	0.32849	10.3125	7.14809	21.0812	2.04423
NM_164345.3	0.357143	17.2583	11.9625	31.0649	1.8
NM_164404.3	0.28757	31.9621	22.1544	79.1835	2.47742
NM_164445.4	0.3601	17.2583	11.9625	30.6681	1.77701
NM_164490.1	0.285358	31.9621	22.1544	80.045	2.50437
NM_164498.3	0.469136	10.3125	7.14809	11.6694	1.13158
NM_164615.2	0.405172	17.2583	11.9625	25.3366	1.46809
NM_164777.3	0.0480629	17.2583	11.9625	341.819	19.8061
NM_164833.2	0.250292	17.2583	11.9625	51.6942	2.99533
NM_164866.3	0.393962	17.2583	11.9625	26.5487	1.53831
NM_164988.4	0.0473373	10.3125	7.14809	207.539	20.125
NM_165152.2	0.107237	10.3125	7.14809	85.8529	8.32512
NM_165386.3	0.181453	17.2583	11.9625	77.8533	4.51107
NM_165445.4	0.149798	6.43613	4.46119	36.5294	5.67568
NM_165471.3	0.175911	17.2583	11.9625	80.8496	4.68468
NM_165539.2	0.252595	6.43613	4.46119	19.0439	2.9589
NM_165542.3	0.462016	17.2583	11.9625	20.0961	1.16443
NM_165568.3	0.254098	6.43613	4.46119	18.8932	2.93548
NM_165658.2	0.376596	31.9621	22.1544	52.909	1.65537
NM_165665.2	0.0614707	6.43613	4.46119	98.2664	15.2679
NM_165674.3	0.20873	17.2583	11.9625	65.424	3.79088
NM_165675.3	0.110454	10.3125	7.14809	83.052	8.05352
NM_165863.3	0.419355	6.43613	4.46119	8.91157	1.38462
NM_165878.2	0.364576	17.2583	11.9625	30.0796	1.74291
NM_165938.3	0.589719	17.2583	11.9625	12.007	0.695724
NM_166145.2	0.571253	6.43613	4.46119	4.83056	0.750538
NM_166280.2	0.330904	6.43613	4.46119	13.014	2.02202
NM_166421.2	0.681312	17.2583	11.9625	8.07266	0.467756
NM_166431.4	0.446623	10.3125	7.14809	12.7775	1.23902
NM_166527.2	0.185915	10.3125	7.14809	45.1565	4.37881
NM_166618.3	0.522596	17.2583	11.9625	15.7659	0.913525
NM_167790.3	0.424267	10.3125	7.14809	13.9941	1.35701
NM_167872.2	0.442879	10.3125	7.14809	12.9727	1.25795
NM_167950.2	0.485981	10.3125	7.14809	10.9075	1.05769
NM_168298.1	0.287373	17.2583	11.9625	42.797	2.4798
NM_168324.4	0.301499	17.2583	11.9625	39.9833	2.31676
NM_168372.2	0.456193	10.3125	7.14809	12.2931	1.19205
NM_168417.2	0.261179	10.3125	7.14809	29.172	2.82879
NM_168461.2	0.217758	10.3125	7.14809	37.0452	3.59226
NM_168499.2	0.383365	10.3125	7.14809	16.5875	1.60848
NM_168692.4	0	10.3125	7.14809	Inf	Inf
NM_168741.2	0.177442	31.9621	22.1544	148.165	4.63566
NM_168757.1	0.0998573	10.3125	7.14809	92.9599	9.01429
NM_168859.2	0.463731	6.43613	4.46119	7.4429	1.15642
NM_168881.3	0.532051	17.2583	11.9625	15.179	0.879518
NM_168892.3	0.0620397	17.2583	11.9625	260.923	15.1187
NM_168979.4	0.337333	10.3125	7.14809	20.2582	1.96443
NM_169014.3	0.414286	31.9621	22.1544	45.1878	1.41379
NM_169060.2	0.248447	17.2583	11.9625	52.2063	3.025
NM_169192.3	0.416024	17.2583	11.9625	24.2256	1.40371
NM_169221.3	0.18669	17.2583	11.9625	75.1852	4.35647
NM_169231.2	0.562252	10.3125	7.14809	8.02894	0.778563
NM_169260.4	0.116356	17.2583	11.9625	131.065	7.59434
NM_169337.2	0.117843	10.3125	7.14809	77.1979	7.48585
NM_169469.2	0.382166	6.43613	4.46119	10.4051	1.61667
NM_169504.3	0.226698	10.3125	7.14809	35.1776	3.41116
NM_169510.3	0.129386	10.3125	7.14809	69.391	6.72881
NM_169693.2	0.319613	6.43613	4.46119	13.7012	2.12879
NM_169697.3	0.0363911	10.3125	7.14809	273.068	26.4793
NM_169709.2	0.453535	17.2583	11.9625	20.7946	1.2049
NM_169810.2	0.0562639	17.2583	11.9625	289.48	16.7734
NM_169841.2	0.296981	10.3125	7.14809	24.412	2.36722
NM_169937.3	0.501115	17.2583	11.9625	17.1815	0.995552
NM_169948.3	0.348282	10.3125	7.14809	19.2972	1.87124
NM_170087.2	0.252393	6.43613	4.46119	19.0643	2.96207
NM_170120.2	0.549964	6.43613	4.46119	5.26669	0.8183
NM_170263.4	0.0954545	6.43613	4.46119	60.99	9.47619
NM_170448.2	0.320494	17.2583	11.9625	36.5907	2.12018
NM_170567.3	0.45642	17.2583	11.9625	20.554	1.19097
NM_170636.2	0.448664	31.9621	22.1544	39.2763	1.22884
NM_170646.6	0.191125	10.3125	7.14809	43.6445	4.23219
NM_170651.4	0.067897	17.2583	11.9625	236.925	13.7282
NM_176001.4	0.407853	17.2583	11.9625	25.0567	1.45187
NM_176132.4	0.261186	31.9621	22.1544	90.411	2.8287
NM_176133.5	0.255999	10.3125	7.14809	29.971	2.90627
NM_176141.3	0.083611	6.43613	4.46119	70.541	10.9602
NM_176162.3	0.0839161	10.3125	7.14809	112.578	10.9167
NM_176271.2	0.185115	6.43613	4.46119	28.3321	4.40204
NM_176316.2	0.0464481	17.2583	11.9625	354.302	20.5294
NM_176504.2	0.708701	31.9621	22.1544	13.1375	0.411033
NM_176588.2	0.0235257	10.3125	7.14809	428.038	41.5067
NM_205901.3	0.299535	10.3125	7.14809	24.1159	2.33851
NM_205948.3	0	6.43613	4.46119	Inf	Inf
NM_206066.3	0.572642	31.9621	22.1544	23.8531	0.746293
NM_206109.2	0.158961	10.3125	7.14809	54.5621	5.29087
NM_206223.3	0.265889	6.43613	4.46119	17.77	2.76097
NR_001641.1	0.615385	6.43613	4.46119	4.02258	0.625
NR_001933.1	0.191745	6.43613	4.46119	27.1299	4.21525
NR_001972.1	0.266667	6.43613	4.46119	17.6994	2.75
NR_003786.1	0	6.43613	4.46119	Inf	Inf
NR_037739.2	0	6.43613	4.46119	Inf	Inf
NR_037768.1	0.581439	10.3125	7.14809	7.42369	0.719872
NR_048064.1	NaN	6.43613	4.46119	NaN	NaN
NR_048209.1	0.341207	10.3125	7.14809	19.9111	1.93077
NR_048523.1	0	6.43613	4.46119	Inf	Inf
NR_073883.2	0.280774	6.43613	4.46119	16.4867	2.56158
NR_073905.1	0.284352	10.3125	7.14809	25.9541	2.51676
NR_124703.1	0.153407	10.3125	7.14809	56.9109	5.51862
NR_124728.1	0.342586	17.2583	11.9625	33.1182	1.91897
NR_124769.1	0.374022	6.43613	4.46119	10.7717	1.67364
NR_133117.1	0.278519	6.43613	4.46119	16.6723	2.59043
NR_133213.1	0.49103	17.2583	11.9625	17.8888	1.03654
